# Supplementary material for: Comparative Transcriptome Analysis Reveals the Role of the FST Gene in Goose Muscle Development
Source: Animals (Basel). 2025 Oct 16;15(20):3009. doi: 10.3390/ani15203009 (PMC12560870; doi:10.3390/ani15203009)
Supplement: Supplementary file 1 [file animals-15-03009-s001.zip › Table S2.xlsx]

## Sheet: Sheet1
id	baseMean	foldChange(OE/FST)	log2FoldChange	pval	padj	Regulation	Chromosome	Start Site	End Site	Direction	Length	Name	GO	KEGG	eggNOG	eggNOG_Category	Swissprot	NR	BP	CC	MF	-	SwissProtName
MYL4	608.623	0.0176368	-5.82527	1e-100	1e-100	Down Regulation	NW_025927818.1	1816920	1823057	+	2067	MYL4	GO:0003013;GO:0030048;GO:0051239;GO:0005515;GO:0005575;GO:0003008;GO:0005737;GO:0070252;GO:0044057;GO:0044464;GO:0043169;GO:0016459;GO:0065007;GO:0043085;GO:0043226;GO:0005488;GO:0051015;GO:0008092;GO:0032781;GO:0044446;GO:0030029;GO:0044422;GO:0032038;GO:0065008;GO:0003015;GO:0005623;GO:0043462;GO:0015629;GO:0099081;GO:0006941;GO:0006936;GO:0043292;GO:0044093;GO:0030017;GO:0044424;GO:0017022;GO:…	K12750	4GN8G	Z	sp|P09540|MLEX_CHICK Myosin light chain, embryonic OS=Gallus gallus OX=9031 PE=2 SV=1	XP_013052199.1 PREDICTED: myosin light chain 4 isoform X3 [Anser cygnoides domesticus]	GO:0003013//circulatory system process;GO:0030048//actin filament-based movement;GO:0051239//regulation of multicellular organismal process;GO:0003008//system process;GO:0070252//actin-mediated cell contraction;GO:0044057//regulation of system process;GO:0065007//biological regulation;GO:0043085//positive regulation of catalytic activity;GO:0032781//positive regulation of ATP-dependent activity;G…	GO:0005575//cellular_component;GO:0005737//cytoplasm;GO:0044464//obsolete cell part;GO:0016459//myosin complex;GO:0043226//organelle;GO:0044446//obsolete intracellular organelle part;GO:0044422//obsolete organelle part;GO:0005623//obsolete cell;GO:0015629//actin cytoskeleton;GO:0099081//supramolecular polymer;GO:0043292//contractile fiber;GO:0030017//sarcomere;GO:0044424//obsolete intracellular p…	GO:0005515//protein binding;GO:0043169//cation binding;GO:0005488//binding;GO:0051015//actin filament binding;GO:0008092//cytoskeletal protein binding;GO:0032038//myosin II heavy chain binding;GO:0017022//myosin binding;GO:0044877//protein-containing complex binding;GO:0032036//myosin heavy chain binding;GO:0003779//actin binding;GO:0003674//molecular_function;GO:0043167//ion binding;GO:0045159//…	ko04371(Apelin signaling pathway);ko04261(Adrenergic signaling in cardiomyocytes);ko04260(Cardiac muscle contraction)	-
SOX8	1042.16	0.0633126	-3.98136	1e-100	1e-100	Down Regulation	NW_025927663.1	14859670	14864700	-	2993	SOX8	GO:0046982;GO:0007517;GO:0048609;GO:0001012;GO:0050769;GO:0043229;GO:0044260;GO:0045444;GO:0044703;GO:0044424;GO:0010721;GO:0008406;GO:0061061;GO:0040011;GO:0045137;GO:0014032;GO:0031324;GO:0048593;GO:0072073;GO:0001656;GO:1901362;GO:0016331;GO:0044422;GO:0060284;GO:0008152;GO:0043226;GO:0048731;GO:1902679;GO:0009058;GO:0072079;GO:0010558;GO:0022603;GO:0048469;GO:0031327;GO:0001047;GO:0046546;GO:…	K09270	4GJWF	K	sp|P57074|SOX8_CHICK Transcription factor SOX-8 OS=Gallus gallus OX=9031 GN=SOX8 PE=2 SV=1	XP_027324927.1 transcription factor SOX-8 [Anas platyrhynchos] __gt;XP_035195612.1 transcription factor SOX-8 [Oxyura jamaicensis] __gt;XP_035195614.1 transcription factor SOX-8 [Oxyura jamaicensis]	GO:0007517//muscle organ development;GO:0048609//multicellular organismal reproductive process;GO:0050769//positive regulation of neurogenesis;GO:0044260//cellular macromolecule metabolic process;GO:0045444//fat cell differentiation;GO:0044703//multi-organism reproductive process;GO:0010721//negative regulation of cell development;GO:0008406//gonad development;GO:0061061//muscle structure develop…	GO:0043229//intracellular organelle;GO:0044424//obsolete intracellular part;GO:0044422//obsolete organelle part;GO:0043226//organelle;GO:0044428//obsolete nuclear part;GO:0044464//obsolete cell part;GO:0043227//membrane-bounded organelle;GO:0044798//transcription regulator complex;GO:0005623//obsolete cell;GO:0044446//obsolete intracellular organelle part;GO:0005737//cytoplasm;GO:0005575//cellula…	GO:0046982//protein heterodimerization activity;GO:0001012//RNA polymerase II transcription regulatory region sequence-specific DNA binding;GO:0001047//core promoter sequence-specific DNA binding;GO:0000979//RNA polymerase II core promoter sequence-specific DNA binding;GO:0000976//transcription cis-regulatory region binding;GO:0003690//double-stranded DNA binding;GO:0005488//binding;GO:0000977//R…	-	SOX8
PLXNA2	767.759	0.0196303	-5.67078	1e-100	1e-100	Down Regulation	NW_025927716.1	1753844	1907371	+	17390	PLXNA2	GO:0032535;GO:0060037;GO:0061387;GO:0005623;GO:0048513;GO:0060284;GO:0030154;GO:0031175;GO:0065008;GO:0021915;GO:0009952;GO:0071944;GO:0004888;GO:0040011;GO:0030516;GO:0048583;GO:0016020;GO:0005575;GO:0003002;GO:0030334;GO:0035107;GO:0071840;GO:0030030;GO:0048731;GO:0048666;GO:1902667;GO:0009792;GO:0022603;GO:0001558;GO:0048841;GO:0016021;GO:0040008;GO:0035282;GO:0060173;GO:0032501;GO:0050789;GO:…	K06820	4GN9W	T	sp|O75051|PLXA2_HUMAN Plexin-A2 OS=Homo sapiens OX=9606 GN=PLXNA2 PE=1 SV=4	XP_013045107.1 PREDICTED: plexin-A2 isoform X1 [Anser cygnoides domesticus] __gt;XP_013045109.1 PREDICTED: plexin-A2 isoform X1 [Anser cygnoides domesticus] __gt;XP_013045110.1 PREDICTED: plexin-A2 isoform X1 [Anser cygnoides domesticus]	GO:0032535//regulation of cellular component size;GO:0060037//pharyngeal system development;GO:0061387//regulation of extent of cell growth;GO:0048513//animal organ development;GO:0060284//regulation of cell development;GO:0030154//cell differentiation;GO:0031175//neuron projection development;GO:0065008//regulation of biological quality;GO:0021915//neural tube development;GO:0009952//anterior/po…	GO:0005623//obsolete cell;GO:0071944//cell periphery;GO:0016020//membrane;GO:0005575//cellular_component;GO:0016021//integral component of membrane;GO:0031226//intrinsic component of plasma membrane;GO:0002116//semaphorin receptor complex;GO:0005887//integral component of plasma membrane;GO:0031224//intrinsic component of membrane;GO:0043235//receptor complex;GO:0005886//plasma membrane;GO:004446…	GO:0004888//transmembrane signaling receptor activity;GO:0017154//semaphorin receptor activity;GO:0038023//signaling receptor activity;GO:0060089//molecular transducer activity;GO:0005515//protein binding;GO:0005488//binding;GO:0003674//molecular_function;GO:0042802//identical protein binding;	ko04360(Axon guidance)	PLXNA2
ATP2B1	3905.96	0.463365	-1.10978	1.23e-86	4.55e-83	Down Regulation	NW_025927680.1	5055905	5119640	+	5332	ATP2B1	GO:0050801;GO:0009991;GO:0050789;GO:0030054;GO:1901265;GO:0070887;GO:0016021;GO:0071495;GO:0030165;GO:0043025;GO:0043167;GO:0051385;GO:0051412;GO:0016787;GO:0032590;GO:0044463;GO:0007420;GO:0031670;GO:0046872;GO:0008016;GO:0098655;GO:0098562;GO:0005388;GO:0033273;GO:0051179;GO:0016887;GO:0015085;GO:0030001;GO:0000166;GO:0055082;GO:0050896;GO:0007417;GO:0051234;GO:0033993;GO:0031960;GO:1901660;GO:…	K05850	4GMC7	P	sp|Q98SH2|AT2B1_CHICK Plasma membrane calcium-transporting ATPase 1 OS=Gallus gallus OX=9031 GN=ATP2B1 PE=2 SV=2	XP_013038026.1 PREDICTED: plasma membrane calcium-transporting ATPase 1 isoform X1 [Anser cygnoides domesticus] __gt;XP_013038027.1 PREDICTED: plasma membrane calcium-transporting ATPase 1 isoform X1 [Anser cygnoides domesticus]	GO:0050801//ion homeostasis;GO:0009991//response to extracellular stimulus;GO:0050789//regulation of biological process;GO:0070887//cellular response to chemical stimulus;GO:0071495//cellular response to endogenous stimulus;GO:0051385//response to mineralocorticoid;GO:0051412//response to corticosterone;GO:0007420//brain development;GO:0031670//cellular response to nutrient;GO:0008016//regulation…	GO:0030054//cell junction;GO:0016021//integral component of membrane;GO:0043025//neuronal cell body;GO:0032590//dendrite membrane;GO:0044463//obsolete cell projection part;GO:0098562//cytoplasmic side of membrane;GO:0043229//intracellular organelle;GO:0120025//plasma membrane bounded cell projection;GO:0044424//obsolete intracellular part;GO:0016020//membrane;GO:0043226//organelle;GO:0032591//den…	GO:1901265//nucleoside phosphate binding;GO:0030165//PDZ domain binding;GO:0043167//ion binding;GO:0016787//hydrolase activity;GO:0046872//metal ion binding;GO:0005388//P-type calcium transporter activity;GO:0016887//ATP hydrolysis activity;GO:0015085//calcium ion transmembrane transporter activity;GO:0000166//nucleotide binding;GO:0030554//adenyl nucleotide binding;GO:0097367//carbohydrate deriv…	ko04978(Mineral absorption);ko04972(Pancreatic secretion);ko04970(Salivary secretion);ko04961(Endocrine and other factor-regulated calcium reabsorption);ko04925(Aldosterone synthesis and secretion);ko04261(Adrenergic signaling in cardiomyocytes);ko04024(cAMP signaling pathway);ko04022(cGMP-PKG signaling pathway);ko04020(Calcium signaling pathway)	ATP2B1
SARDH	510.994	0.129135	-2.95304	3.3e-75	9.78e-72	Down Regulation	NW_025927668.1	7990529	8011296	-	3810	SARDH	GO:0016054;GO:0048037;GO:0005739;GO:0043436;GO:0003824;GO:0009066;GO:0042426;GO:0044237;GO:0009063;GO:0044444;GO:0006520;GO:0043603;GO:0008150;GO:0044429;GO:0003674;GO:0006544;GO:1901360;GO:0097159;GO:0009119;GO:0005622;GO:0042558;GO:0009987;GO:1901363;GO:0006725;GO:0006555;GO:0009069;GO:0043168;GO:0008144;GO:0001505;GO:1901607;GO:0070013;GO:0043227;GO:0043231;GO:0016645;GO:0051186;GO:0009116;GO:…	K00314	4GKMY	E	sp|Q9UL12|SARDH_HUMAN Sarcosine dehydrogenase, mitochondrial OS=Homo sapiens OX=9606 GN=SARDH PE=1 SV=1	XP_027326851.2 sarcosine dehydrogenase, mitochondrial [Anas platyrhynchos]	GO:0016054//organic acid catabolic process;GO:0043436//oxoacid metabolic process;GO:0009066//aspartate family amino acid metabolic process;GO:0042426//choline catabolic process;GO:0044237//cellular metabolic process;GO:0009063//cellular amino acid catabolic process;GO:0006520//cellular amino acid metabolic process;GO:0043603//cellular amide metabolic process;GO:0008150//biological_process;GO:0006…	GO:0005739//mitochondrion;GO:0044444//obsolete cytoplasmic part;GO:0044429//obsolete mitochondrial part;GO:0005622//intracellular anatomical structure;GO:0070013//intracellular organelle lumen;GO:0043227//membrane-bounded organelle;GO:0043231//intracellular membrane-bounded organelle;GO:0043233//organelle lumen;GO:0044464//obsolete cell part;GO:0005759//mitochondrial matrix;GO:0043229//intracellu…	GO:0048037//obsolete cofactor binding;GO:0003824//catalytic activity;GO:0003674//molecular_function;GO:0097159//organic cyclic compound binding;GO:1901363//heterocyclic compound binding;GO:0043168//anion binding;GO:0008144//obsolete drug binding;GO:0016645//oxidoreductase activity, acting on the CH-NH group of donors;GO:0033218//amide binding;GO:0036094//small molecule binding;GO:0043177//organic…	ko00260(Glycine, serine and threonine metabolism)	SARDH
NRXN1	823.742	0.0964317	-3.37435	5.75e-67	1.42e-63	Down Regulation	NW_025927767.1	705267	1428279	+	13985	NRXN1	GO:0048667;GO:0021681;GO:0010739;GO:0060074;GO:0098815;GO:0015850;GO:0098590;GO:0098698;GO:0006897;GO:0098793;GO:0050804;GO:0005622;GO:0009987;GO:0033036;GO:0061564;GO:0032102;GO:0051716;GO:0043113;GO:0030182;GO:0006996;GO:0031325;GO:0008150;GO:0043195;GO:0050807;GO:0120038;GO:0098889;GO:0031344;GO:0071625;GO:0042995;GO:0044306;GO:0071702;GO:0010738;GO:0009967;GO:0120033;GO:0099537;GO:0019220;GO:…	K07377	4GSND	T	sp|Q9CS84|NRX1A_MOUSE Neurexin-1 OS=Mus musculus OX=10090 GN=Nrxn1 PE=1 SV=3	XP_013047946.1 PREDICTED: neurexin-1-beta isoform X1 [Anser cygnoides domesticus]	GO:0048667//cell morphogenesis involved in neuron differentiation;GO:0021681//cerebellar granular layer development;GO:0010739//positive regulation of protein kinase A signaling;GO:0060074//synapse maturation;GO:0098815//modulation of excitatory postsynaptic potential;GO:0015850//organic hydroxy compound transport;GO:0098698//postsynaptic specialization assembly;GO:0006897//endocytosis;GO:0050804…	GO:0098590//plasma membrane region;GO:0098793//presynapse;GO:0005622//intracellular anatomical structure;GO:0043195//terminal bouton;GO:0120038//obsolete plasma membrane bounded cell projection part;GO:0098889//intrinsic component of presynaptic membrane;GO:0042995//cell projection;GO:0044306//neuron projection terminus;GO:0005783//endoplasmic reticulum;GO:0099056//integral component of presynapt…	GO:0098772//molecular function regulator;GO:0060089//molecular transducer activity;GO:0099106//ion channel regulator activity;GO:0005515//protein binding;GO:0019899//enzyme binding;GO:0034185//apolipoprotein binding;GO:0043167//ion binding;GO:0046872//metal ion binding;GO:0050839//cell adhesion molecule binding;GO:0048306//calcium-dependent protein binding;GO:0003674//molecular_function;GO:000550…	ko04514(Cell adhesion molecules)	Nrxn1
LOC106038594	165.175	0.0470514	-4.40962	5.91e-62	1.25e-58	Down Regulation	NW_025927715.1	1330319	1362658	-	7295	LOC106038594	-	K10692	4GK2Z	T	sp|Q8N448|LNX2_HUMAN Ligand of Numb protein X 2 OS=Homo sapiens OX=9606 GN=LNX2 PE=1 SV=1	XP_013040671.1 PREDICTED: ligand of Numb protein X 2-like [Anser cygnoides domesticus] __gt;XP_013040672.1 PREDICTED: ligand of Numb protein X 2-like [Anser cygnoides domesticus] __gt;XP_013040673.1 PREDICTED: ligand of Numb protein X 2-like [Anser cygnoides domesticus]	-	-	-	-	LNX2
RASGEF1C	465.165	0.031551	-4.98617	2.12e-57	3.93e-54	Down Regulation	NW_025927669.1	6852016	6981785	+	14229	RASGEF1C	GO:0044464;GO:0019899;GO:0023051;GO:0065007;GO:0051716;GO:0023056;GO:0010646;GO:0005622;GO:0005488;GO:0051020;GO:0009987;GO:0050896;GO:0048518;GO:0051056;GO:0050794;GO:0009966;GO:0010647;GO:0005515;GO:0005575;GO:0048522;GO:0048583;GO:0035556;GO:0051057;GO:0009967;GO:0017016;GO:1902533;GO:0023052;GO:0007165;GO:0007264;GO:0007154;GO:0031267;GO:0005085;GO:0008150;GO:0048584;GO:0003674;GO:0005088;GO:…	-	4GTT3	T	sp|Q8N431|RGF1C_HUMAN Ras-GEF domain-containing family member 1C OS=Homo sapiens OX=9606 GN=RASGEF1C PE=2 SV=2	EOA94940.1 Ras-GEF domain-containing family member 1C, partial [Anas platyrhynchos]	GO:0023051//regulation of signaling;GO:0065007//biological regulation;GO:0051716//cellular response to stimulus;GO:0023056//positive regulation of signaling;GO:0010646//regulation of cell communication;GO:0009987//cellular process;GO:0050896//response to stimulus;GO:0048518//positive regulation of biological process;GO:0051056//regulation of small GTPase mediated signal transduction;GO:0050794//r…	GO:0044464//obsolete cell part;GO:0005622//intracellular anatomical structure;GO:0005575//cellular_component;GO:0005623//obsolete cell;	GO:0019899//enzyme binding;GO:0005488//binding;GO:0051020//GTPase binding;GO:0005515//protein binding;GO:0017016//small GTPase binding;GO:0031267//small GTPase binding;GO:0005085//guanyl-nucleotide exchange factor activity;GO:0003674//molecular_function;GO:0005088//guanyl-nucleotide exchange factor activity;GO:0098772//molecular function regulator;	-	RASGEF1C
MARCO	211.19	29.7994	4.89721	7.09e-56	1.17e-52	Up Regulation	NW_025927780.1	716714	727904	-	3400	MARCO	GO:0098588;GO:0043408;GO:0001540;GO:0002253;GO:0007165;GO:0060089;GO:0006909;GO:1902533;GO:0033218;GO:0031982;GO:0080090;GO:0030659;GO:0045088;GO:0038023;GO:0007188;GO:0031224;GO:0098805;GO:0005515;GO:0050778;GO:0019220;GO:0005886;GO:0009967;GO:0007166;GO:0012506;GO:0065007;GO:0043277;GO:0044464;GO:0043410;GO:0005488;GO:0098657;GO:0050794;GO:0051174;GO:0008150;GO:0031325;GO:0032991;GO:0002758;GO:…	K13884	4GK3J	T	sp|Q9WUB9|MARCO_MESAU Macrophage receptor MARCO OS=Mesocricetus auratus OX=10036 GN=MARCO PE=1 SV=1	XP_013041948.1 PREDICTED: macrophage receptor MARCO isoform X1 [Anser cygnoides domesticus]	GO:0043408//regulation of MAPK cascade;GO:0002253//activation of immune response;GO:0007165//signal transduction;GO:0006909//phagocytosis;GO:1902533//positive regulation of intracellular signal transduction;GO:0080090//regulation of primary metabolic process;GO:0045088//regulation of innate immune response;GO:0007188//adenylate cyclase-modulating G protein-coupled receptor signaling pathway;GO:00…	GO:0098588//bounding membrane of organelle;GO:0031982//vesicle;GO:0030659//cytoplasmic vesicle membrane;GO:0031224//intrinsic component of membrane;GO:0098805//membrane;GO:0005886//plasma membrane;GO:0012506//vesicle membrane;GO:0044464//obsolete cell part;GO:0032991//protein-containing complex;GO:0044444//obsolete cytoplasmic part;GO:0044425//obsolete membrane part;GO:0031090//organelle membrane…	GO:0001540//amyloid-beta binding;GO:0060089//molecular transducer activity;GO:0033218//amide binding;GO:0038023//signaling receptor activity;GO:0005515//protein binding;GO:0005488//binding;GO:0003674//molecular_function;GO:0038187//pattern recognition receptor activity;GO:0004888//transmembrane signaling receptor activity;GO:0005102//signaling receptor binding;GO:0042277//peptide binding;GO:00050…	ko04145(Phagosome)	MARCO
CUNH14orf132	263.383	0.0543744	-4.20093	2.42e-55	3.58e-52	Down Regulation	NW_025927714.1	1167941	1210920	-	8256	CUNH14orf132	-	-	4GWFY	S	sp|Q9NPU4|CN132_HUMAN Uncharacterized protein C14orf132 OS=Homo sapiens OX=9606 GN=C14orf132 PE=3 SV=2	XP_035183481.1 uncharacterized protein C14orf132 homolog [Oxyura jamaicensis]	-	-	-	-	C14orf132
LOC125181106	109.894	0.074859	-3.73968	7.27e-53	9.79e-50	Down Regulation	NW_025928052.1	227273	331796	-	26851	LOC125181106	GO:0044459;GO:0009605;GO:0043005;GO:0098590;GO:0032420;GO:0050906;GO:0032502;GO:0060122;GO:0050974;GO:0042221;GO:0010739;GO:0097458;GO:0051716;GO:0010646;GO:0051606;GO:0048592;GO:0048856;GO:0060119;GO:0033036;GO:0001654;GO:0005622;GO:0009987;GO:0007186;GO:0060249;GO:0032991;GO:0043583;GO:0008150;GO:0030182;GO:0003674;GO:0048584;GO:0005509;GO:0098609;GO:0044444;GO:0016043;GO:0048871;GO:0007600;GO:…	K18263	4GPA1	PT	sp|Q8WXG9|AGRV1_HUMAN Adhesion G-protein coupled receptor V1 OS=Homo sapiens OX=9606 GN=ADGRV1 PE=1 SV=2	XP_035166108.1 adhesion G-protein coupled receptor V1 isoform X5 [Oxyura jamaicensis]	GO:0009605//response to external stimulus;GO:0050906//detection of stimulus involved in sensory perception;GO:0032502//developmental process;GO:0060122//inner ear receptor cell stereocilium organization;GO:0050974//detection of mechanical stimulus involved in sensory perception;GO:0042221//response to chemical;GO:0010739//positive regulation of protein kinase A signaling;GO:0051716//cellular resp…	GO:0044459//obsolete plasma membrane part;GO:0043005//neuron projection;GO:0098590//plasma membrane region;GO:0032420//stereocilium;GO:0097458//obsolete neuron part;GO:0005622//intracellular anatomical structure;GO:0032991//protein-containing complex;GO:0044444//obsolete cytoplasmic part;GO:0044425//obsolete membrane part;GO:0120038//obsolete plasma membrane bounded cell projection part;GO:003586…	GO:0003674//molecular_function;GO:0005509//calcium ion binding;GO:0004930//G protein-coupled receptor activity;GO:0005515//protein binding;GO:0043169//cation binding;GO:0005488//binding;GO:0008092//cytoskeletal protein binding;GO:0060089//molecular transducer activity;GO:0038023//signaling receptor activity;GO:0043167//ion binding;GO:0046872//metal ion binding;GO:0017022//myosin binding;GO:000488…	-	ADGRV1
NRG1	123.554	0.0211402	-5.56386	1.74e-48	2.14e-45	Down Regulation	NW_025927985.1	73191	371334	-	10647	NRG1	GO:2001234;GO:0051179;GO:0010817;GO:0048468;GO:0042060;GO:0036211;GO:1901099;GO:0048709;GO:0010604;GO:0032268;GO:0051020;GO:0045892;GO:0038130;GO:0019899;GO:0046888;GO:0051128;GO:0007417;GO:2000852;GO:0042127;GO:0046622;GO:0050789;GO:2001237;GO:0045859;GO:0035004;GO:0016021;GO:1903508;GO:0006468;GO:0018212;GO:0033267;GO:0050768;GO:0010556;GO:0032984;GO:0051173;GO:2000727;GO:0050793;GO:0043933;GO:…	K05455	491KR	T	sp|Q05199|NRG1_CHICK Pro-neuregulin-1, membrane-bound isoform OS=Gallus gallus OX=9031 GN=NRG1 PE=1 SV=1	XP_013043788.1 PREDICTED: pro-neuregulin-1, membrane-bound isoform isoform X3 [Anser cygnoides domesticus]	GO:2001234//negative regulation of apoptotic signaling pathway;GO:0051179//localization;GO:0010817//regulation of hormone levels;GO:0048468//cell development;GO:0042060//wound healing;GO:0036211//protein modification process;GO:1901099//negative regulation of signal transduction in absence of ligand;GO:0048709//oligodendrocyte differentiation;GO:0010604//positive regulation of macromolecule metab…	GO:0016021//integral component of membrane;GO:0033267//obsolete axon part;GO:0016020//membrane;GO:0031981//nuclear lumen;GO:0005576//extracellular region;GO:0043229//intracellular organelle;GO:0120025//plasma membrane bounded cell projection;GO:0070013//intracellular organelle lumen;GO:0044459//obsolete plasma membrane part;GO:0045177//apical part of cell;GO:0098552//side of membrane;GO:0044464//…	GO:0051020//GTPase binding;GO:0019899//enzyme binding;GO:0035004//phosphatidylinositol 3-kinase activity;GO:0030545//signaling receptor regulator activity;GO:0030295//protein kinase activator activity;GO:0052813//phosphatidylinositol bisphosphate kinase activity;GO:0050839//cell adhesion molecule binding;GO:0016772//transferase activity, transferring phosphorus-containing groups;GO:0005515//prote…	ko04012(ErbB signaling pathway)	NRG1
LOC106038377	791.759	0.0153053	-6.02982	2.1e-48	2.39e-45	Down Regulation	NW_025927965.1	272216	300840	+	14925	LOC106038377	-	K04183	4GQK1	T	sp|P56484|CCR8_MOUSE C-C chemokine receptor type 8 OS=Mus musculus OX=10090 GN=Ccr8 PE=2 SV=1	XP_013040317.1 PREDICTED: C-C chemokine receptor type 8-like [Anser cygnoides domesticus] __gt;XP_013040318.1 PREDICTED: C-C chemokine receptor type 8-like [Anser cygnoides domesticus]	-	-	-	ko04062(Chemokine signaling pathway);ko04061(Viral protein interaction with cytokine and cytokine receptor);ko04060(Cytokine-cytokine receptor interaction)	Ccr8
CHN1	1899.12	0.475412	-1.07275	4.2e-47	4.45e-44	Down Regulation	NW_025927681.1	4916774	5014315	+	2237	CHN1	GO:0032501;GO:0009653;GO:0065009;GO:0005938;GO:0022008;GO:0007478;GO:0043087;GO:0060429;GO:0060562;GO:0048869;GO:0048013;GO:0048699;GO:0050790;GO:0035556;GO:0008045;GO:0005070;GO:0000904;GO:0051345;GO:0007399;GO:0007423;GO:0007275;GO:0048736;GO:0035114;GO:0051056;GO:0009966;GO:0048518;GO:0097485;GO:0000902;GO:0002009;GO:0023051;GO:0022610;GO:0005829;GO:0051960;GO:0035120;GO:0006928;GO:0051171;GO:…	-	4GWN5	T	sp|P15882|CHIN_HUMAN N-chimaerin OS=Homo sapiens OX=9606 GN=CHN1 PE=1 SV=3	XP_035423320.1 N-chimaerin [Cygnus atratus] __gt;XP_040417955.1 N-chimaerin isoform X1 [Cygnus olor]	GO:0032501//multicellular organismal process;GO:0009653//anatomical structure morphogenesis;GO:0065009//regulation of molecular function;GO:0022008//neurogenesis;GO:0007478//leg disc morphogenesis;GO:0043087//regulation of GTPase activity;GO:0060429//epithelium development;GO:0060562//epithelial tube morphogenesis;GO:0048869//cellular developmental process;GO:0048013//ephrin receptor signaling pa…	GO:0005938//cell cortex;GO:0005829//cytosol;GO:0005623//obsolete cell;GO:0071944//cell periphery;GO:0005737//cytoplasm;GO:0099568//cytoplasmic region;GO:0005575//cellular_component;GO:0044444//obsolete cytoplasmic part;GO:0005622//intracellular anatomical structure;GO:0044424//obsolete intracellular part;GO:0044464//obsolete cell part;	GO:0005070//obsolete SH3/SH2 adaptor activity;GO:0030674//protein-macromolecule adaptor activity;GO:0060589//nucleoside-triphosphatase regulator activity;GO:0003674//molecular_function;GO:0098772//molecular function regulator;GO:0046875//ephrin receptor binding;GO:0030234//enzyme regulator activity;GO:0043167//ion binding;GO:0046872//metal ion binding;GO:0030695//GTPase regulator activity;GO:0005…	-	CHN1
LOC106038095	84.5889	0.0156251	-6	1.01e-45	9.95e-43	Down Regulation	NW_025927776.1	154999	158439	+	2717	LOC106038095	GO:0032755;GO:0007165;GO:0080090;GO:0032675;GO:0001819;GO:0071396;GO:1902680;GO:2000112;GO:0032747;GO:0045944;GO:0098772;GO:0051384;GO:0065007;GO:0050714;GO:0071310;GO:0044421;GO:0005886;GO:0071383;GO:0071345;GO:0006952;GO:0044425;GO:0032870;GO:0008150;GO:0031325;GO:0006954;GO:0003674;GO:0019221;GO:0031347;GO:0051716;GO:0006915;GO:0012501;GO:2000026;GO:0005622;GO:0002684;GO:0005615;GO:0009987;GO:…	K05494	4GSUI	S	sp|Q5BJ95|IL17F_RAT Interleukin-17F OS=Rattus norvegicus OX=10116 GN=Il17f PE=2 SV=2	XP_032041364.1 interleukin-17A-like [Aythya fuligula]	GO:0032755//positive regulation of interleukin-6 production;GO:0007165//signal transduction;GO:0080090//regulation of primary metabolic process;GO:0032675//regulation of interleukin-6 production;GO:0001819//positive regulation of cytokine production;GO:0071396//cellular response to lipid;GO:1902680//positive regulation of RNA biosynthetic process;GO:2000112//regulation of cellular macromolecule b…	GO:0044421//obsolete extracellular region part;GO:0005886//plasma membrane;GO:0044425//obsolete membrane part;GO:0005622//intracellular anatomical structure;GO:0005615//extracellular space;GO:0071944//cell periphery;GO:0005623//obsolete cell;GO:0009897//external side of plasma membrane;GO:0005575//cellular_component;GO:0005737//cytoplasm;GO:0009986//cell surface;GO:0044464//obsolete cell part;GO:…	GO:0098772//molecular function regulator;GO:0003674//molecular_function;GO:0048018//receptor ligand activity;GO:0005488//binding;GO:0005515//protein binding;GO:0005102//signaling receptor binding;GO:0030545//signaling receptor regulator activity;GO:0005125//cytokine activity;	ko04659(Th17 cell differentiation);ko04657(IL-17 signaling pathway);ko04060(Cytokine-cytokine receptor interaction)	Il17f
TRAF4	97.9862	0.194182	-2.36452	1.08e-45	9.95e-43	Down Regulation	NW_025927704.1	6434604	6438858	+	3076	TRAF4	GO:0009653;GO:0080134;GO:0065009;GO:0005938;GO:0032501;GO:0043207;GO:0060562;GO:0031996;GO:0048869;GO:0044448;GO:0051707;GO:0005126;GO:0060429;GO:0038061;GO:0007275;GO:0043393;GO:0007423;GO:0050790;GO:0035556;GO:0000904;GO:0051338;GO:0023051;GO:0005856;GO:0002009;GO:0006928;GO:0005634;GO:0010004;GO:0000902;GO:0032813;GO:0051704;GO:0048518;GO:0009966;GO:0048513;GO:0030154;GO:0007250;GO:0003381;GO:…	K09848	4GTSJ	T	sp|Q61382|TRAF4_MOUSE TNF receptor-associated factor 4 OS=Mus musculus OX=10090 GN=Traf4 PE=1 SV=2	XP_035416943.1 LOW QUALITY PROTEIN: TNF receptor-associated factor 4 [Cygnus atratus] __gt;XP_040388653.1 TNF receptor-associated factor 4 [Cygnus olor]	GO:0009653//anatomical structure morphogenesis;GO:0080134//regulation of response to stress;GO:0065009//regulation of molecular function;GO:0032501//multicellular organismal process;GO:0043207//response to external biotic stimulus;GO:0060562//epithelial tube morphogenesis;GO:0048869//cellular developmental process;GO:0051707//response to other organism;GO:0060429//epithelium development;GO:003806…	GO:0005938//cell cortex;GO:0044448//obsolete cell cortex part;GO:0005856//cytoskeleton;GO:0005634//nucleus;GO:0005623//obsolete cell;GO:0071944//cell periphery;GO:0005911//cell-cell junction;GO:0005575//cellular_component;GO:0005737//cytoplasm;GO:0099568//cytoplasmic region;GO:0044444//obsolete cytoplasmic part;GO:0070160//tight junction;GO:0043231//intracellular membrane-bounded organelle;GO:000…	GO:0031996//thioesterase binding;GO:0005126//cytokine receptor binding;GO:0032813//tumor necrosis factor receptor superfamily binding;GO:0005164//tumor necrosis factor receptor binding;GO:0046914//transition metal ion binding;GO:0003676//nucleic acid binding;GO:0019904//protein domain specific binding;GO:0003674//molecular_function;GO:0097159//organic cyclic compound binding;GO:0003677//DNA bindi…	ko04657(IL-17 signaling pathway);ko04214(Apoptosis - fly)	Traf4
VSIG4	336.779	23.4898	4.55397	1.41e-41	1.23e-38	Up Regulation	NW_025927665.1	15279703	15304729	+	5003	VSIG4	GO:0002684;GO:0071704;GO:0002376;GO:0048518;GO:0050896;GO:0065007;GO:0006956;GO:0002252;GO:0016020;GO:0019538;GO:0048583;GO:0002682;GO:0045087;GO:0050778;GO:0006957;GO:0005575;GO:0044238;GO:0044425;GO:0031224;GO:0006952;GO:0006959;GO:1901564;GO:0006950;GO:0002253;GO:0050789;GO:0006955;GO:0006807;GO:0016021;GO:0043170;GO:0008150;GO:0050776;GO:0048584;GO:0072376;GO:0008152	K19822	4GKQM	T	sp|Q9Y279|VSIG4_HUMAN V-set and immunoglobulin domain-containing protein 4 OS=Homo sapiens OX=9606 GN=VSIG4 PE=1 SV=1	XP_013051553.1 PREDICTED: V-set and immunoglobulin domain-containing protein 4-like [Anser cygnoides domesticus]	GO:0002684//positive regulation of immune system process;GO:0071704//organic substance metabolic process;GO:0002376//immune system process;GO:0048518//positive regulation of biological process;GO:0050896//response to stimulus;GO:0065007//biological regulation;GO:0006956//complement activation;GO:0002252//immune effector process;GO:0019538//protein metabolic process;GO:0048583//regulation of respo…	GO:0016020//membrane;GO:0005575//cellular_component;GO:0044425//obsolete membrane part;GO:0031224//intrinsic component of membrane;GO:0016021//integral component of membrane;	-	ko04610(Complement and coagulation cascades)	VSIG4
DRAM1	275.135	4.29327	2.10208	2.75e-41	2.26e-38	Up Regulation	NW_025927662.1	8718522	8740265	+	2793	DRAM1	GO:0043229;GO:0098805;GO:0031224;GO:0044424;GO:0009894;GO:0006950;GO:0009607;GO:0044422;GO:0005623;GO:0008152;GO:0098588;GO:0043226;GO:0044446;GO:0050794;GO:0006914;GO:0065007;GO:0044464;GO:0005764;GO:0008219;GO:0007601;GO:0016020;GO:0005737;GO:0098542;GO:0044437;GO:0044248;GO:0042742;GO:0050877;GO:0061919;GO:0005773;GO:0005575;GO:0003008;GO:0044425;GO:0031090;GO:0031329;GO:0051707;GO:0000323;GO:…	-	4GJUA	S	sp|Q9DC58|DRAM1_MOUSE DNA damage-regulated autophagy modulator protein 1 OS=Mus musculus OX=10090 GN=Dram1 PE=2 SV=2	XP_035417273.1 DNA damage-regulated autophagy modulator protein 1 [Cygnus atratus]	GO:0009894//regulation of catabolic process;GO:0006950//response to stress;GO:0009607//response to biotic stimulus;GO:0008152//metabolic process;GO:0050794//regulation of cellular process;GO:0006914//autophagy;GO:0065007//biological regulation;GO:0008219//cell death;GO:0007601//visual perception;GO:0098542//defense response to other organism;GO:0044248//cellular catabolic process;GO:0042742//defe…	GO:0043229//intracellular organelle;GO:0098805//membrane;GO:0031224//intrinsic component of membrane;GO:0044424//obsolete intracellular part;GO:0044422//obsolete organelle part;GO:0005623//obsolete cell;GO:0098588//bounding membrane of organelle;GO:0043226//organelle;GO:0044446//obsolete intracellular organelle part;GO:0044464//obsolete cell part;GO:0005764//lysosome;GO:0016020//membrane;GO:00057…	GO:0003674//molecular_function;	-	Dram1
DNASE2B	547.763	45.6192	5.51157	3.85e-41	3e-38	Up Regulation	NW_025927674.1	3468446	3489941	-	9532	DNASE2B	GO:0044238;GO:0097194;GO:0044270;GO:0043231;GO:0043227;GO:0006309;GO:0016788;GO:0004519;GO:0016894;GO:0046483;GO:0012501;GO:0006915;GO:0006725;GO:0006259;GO:0009987;GO:0005622;GO:0019439;GO:1901360;GO:0003674;GO:0008150;GO:0043170;GO:0006139;GO:0004531;GO:0016043;GO:0044444;GO:0140097;GO:0044237;GO:0006921;GO:0009056;GO:0003824;GO:0046700;GO:0090304;GO:0000323;GO:0034641;GO:0016787;GO:0034655;GO:…	K01158	4GKS2	L	sp|Q8WZ79|DNS2B_HUMAN Deoxyribonuclease-2-beta OS=Homo sapiens OX=9606 GN=DNASE2B PE=2 SV=1	XP_013033413.1 PREDICTED: deoxyribonuclease-2-beta isoform X2 [Anser cygnoides domesticus]	GO:0044238//primary metabolic process;GO:0097194//execution phase of apoptosis;GO:0044270//cellular nitrogen compound catabolic process;GO:0006309//apoptotic DNA fragmentation;GO:0046483//heterocycle metabolic process;GO:0012501//programmed cell death;GO:0006915//apoptotic process;GO:0006725//cellular aromatic compound metabolic process;GO:0006259//DNA metabolic process;GO:0009987//cellular proce…	GO:0043231//intracellular membrane-bounded organelle;GO:0043227//membrane-bounded organelle;GO:0005622//intracellular anatomical structure;GO:0044444//obsolete cytoplasmic part;GO:0000323//lytic vacuole;GO:0005773//vacuole;GO:0005575//cellular_component;GO:0005737//cytoplasm;GO:0005764//lysosome;GO:0044464//obsolete cell part;GO:0043226//organelle;GO:0005623//obsolete cell;GO:0044424//obsolete in…	GO:0016788//hydrolase activity, acting on ester bonds;GO:0004519//endonuclease activity;GO:0016894//endonuclease activity, active with either ribo- or deoxyribonucleic acids and producing 3'-phosphomonoesters;GO:0003674//molecular_function;GO:0004531//deoxyribonuclease II activity;GO:0140097//catalytic activity, acting on DNA;GO:0003824//catalytic activity;GO:0016787//hydrolase activity;GO:000451…	ko04142(Lysosome)	DNASE2B
LOC106049535	131.711	0.0347303	-4.84766	1.16e-40	8.62e-38	Down Regulation	NW_025927665.1	83490	87571	-	1595	LOC106049535	-	-	4GTMV	S	sp|P58659|EVA1C_MOUSE Protein eva-1 homolog C OS=Mus musculus OX=10090 GN=Eva1c PE=2 SV=2	XP_013057342.1 PREDICTED: protein eva-1 homolog C-like isoform X1 [Anser cygnoides domesticus]	-	-	-	-	Eva1c
LOC106049456	225.934	37.6291	5.23378	9.82e-39	6.93e-36	Up Regulation	NW_025928100.1	16065	20870	+	2287	LOC106049456	GO:0048029;GO:0043169;GO:0036094;GO:0044464;GO:0046872;GO:0031224;GO:0044425;GO:0005488;GO:0005623;GO:0043167;GO:0003674;GO:0005575;GO:0030246;GO:0005537;GO:0016021;GO:0009986;GO:0042806;GO:0016020	K17513	4GQWF	TV	sp|Q6ZS10|CL17A_HUMAN C-type lectin domain family 17, member A OS=Homo sapiens OX=9606 GN=CLEC17A PE=1 SV=2	XP_013057248.1 PREDICTED: C-type lectin domain family 17, member A-like [Anser cygnoides domesticus]	-	GO:0044464//obsolete cell part;GO:0031224//intrinsic component of membrane;GO:0044425//obsolete membrane part;GO:0005623//obsolete cell;GO:0005575//cellular_component;GO:0016021//integral component of membrane;GO:0009986//cell surface;GO:0016020//membrane;	GO:0048029//monosaccharide binding;GO:0043169//cation binding;GO:0036094//small molecule binding;GO:0046872//metal ion binding;GO:0005488//binding;GO:0043167//ion binding;GO:0003674//molecular_function;GO:0030246//carbohydrate binding;GO:0005537//mannose binding;GO:0042806//fucose binding;	-	CLEC17A
RNF128	314.929	0.24702	-2.0173	2.05e-38	1.38e-35	Down Regulation	NW_025927665.1	1535453	1576620	+	3226	RNF128	GO:0009889;GO:0031323;GO:0009896;GO:0043231;GO:0051603;GO:0043227;GO:0031410;GO:0044267;GO:0033036;GO:0019941;GO:0009893;GO:0042176;GO:0031326;GO:0061659;GO:0009987;GO:0070646;GO:0005622;GO:0003674;GO:0051246;GO:0009890;GO:0008150;GO:0031325;GO:0032270;GO:0051641;GO:0044444;GO:0006464;GO:0044237;GO:0003824;GO:0001818;GO:0031329;GO:0072665;GO:0044425;GO:0048523;GO:0005768;GO:1901575;GO:0051239;GO:…	K10629	4GQN7	O	sp|Q9D304|RN128_MOUSE E3 ubiquitin-protein ligase RNF128 OS=Mus musculus OX=10090 GN=Rnf128 PE=1 SV=1	XP_013039253.1 PREDICTED: E3 ubiquitin-protein ligase RNF128 [Anser cygnoides domesticus]	GO:0009889//regulation of biosynthetic process;GO:0031323//regulation of cellular metabolic process;GO:0009896//positive regulation of catabolic process;GO:0051603//proteolysis involved in cellular protein catabolic process;GO:0044267//cellular protein metabolic process;GO:0033036//macromolecule localization;GO:0019941//modification-dependent protein catabolic process;GO:0009893//positive regulat…	GO:0043231//intracellular membrane-bounded organelle;GO:0043227//membrane-bounded organelle;GO:0031410//cytoplasmic vesicle;GO:0005622//intracellular anatomical structure;GO:0044444//obsolete cytoplasmic part;GO:0044425//obsolete membrane part;GO:0005768//endosome;GO:0044464//obsolete cell part;GO:0048471//perinuclear region of cytoplasm;GO:0012505//endomembrane system;GO:0005783//endoplasmic ret…	GO:0061659//ubiquitin-like protein ligase activity;GO:0003674//molecular_function;GO:0003824//catalytic activity;GO:0043169//cation binding;GO:0004842//ubiquitin-protein transferase activity;GO:0005488//binding;GO:0016740//transferase activity;GO:0019787//ubiquitin-like protein transferase activity;GO:0140096//catalytic activity, acting on a protein;GO:0043167//ion binding;GO:0061630//ubiquitin p…	-	Rnf128
LOC106030828	14808.6	1.73855	0.797884	3.54e-38	2.28e-35	Up Regulation	NW_025927710.1	2211020	2235499	-	3856	LOC106030828	GO:0060742;GO:0002443;GO:0051171;GO:0048585;GO:0002263;GO:0048513;GO:0030154;GO:0006810;GO:0065008;GO:0005623;GO:0015849;GO:0002274;GO:0060255;GO:0071944;GO:0051247;GO:0010941;GO:0009894;GO:0042803;GO:0002446;GO:0031974;GO:0005737;GO:0005575;GO:0005773;GO:0010876;GO:0006403;GO:0048519;GO:0005776;GO:0044446;GO:0046942;GO:0001655;GO:1903206;GO:0005764;GO:0001775;GO:0015925;GO:0032501;GO:0030141;GO:…	K12382	4GPW6	GI	sp|O13035|SAP_CHICK Prosaposin OS=Gallus gallus OX=9031 GN=PSAP PE=1 SV=1	XP_035403010.1 prosaposin isoform X10 [Cygnus atratus]	GO:0060742//epithelial cell differentiation involved in prostate gland development;GO:0002443//leukocyte mediated immunity;GO:0051171//regulation of nitrogen compound metabolic process;GO:0048585//negative regulation of response to stimulus;GO:0002263//cell activation involved in immune response;GO:0048513//animal organ development;GO:0030154//cell differentiation;GO:0006810//transport;GO:0065008…	GO:0005623//obsolete cell;GO:0071944//cell periphery;GO:0031974//membrane-enclosed lumen;GO:0005737//cytoplasm;GO:0005575//cellular_component;GO:0005773//vacuole;GO:0005776//autophagosome;GO:0044446//obsolete intracellular organelle part;GO:0005764//lysosome;GO:0030141//secretory granule;GO:0000323//lytic vacuole;GO:0043202//lysosomal lumen;GO:0012505//endomembrane system;GO:0098805//membrane;GO:…	GO:0042803//protein homodimerization activity;GO:0015925//galactosidase activity;GO:1905574//ganglioside GM2 binding;GO:0035594//ganglioside binding;GO:1905577//ganglioside GP1c binding;GO:0098772//molecular function regulator;GO:0005543//phospholipid binding;GO:0036094//small molecule binding;GO:0033218//amide binding;GO:0046625//sphingolipid binding;GO:1905576//ganglioside GT1b binding;GO:00045…	ko04142(Lysosome);ko00600(Sphingolipid metabolism)	PSAP
LOC106039287	132.403	0.043911	-4.50927	1.95e-37	1.2e-34	Down Regulation	NW_025927753.1	769453	818220	-	16114	LOC106039287	-	-	4GIFX	VW	sp|Q9Y6R7|FCGBP_HUMAN IgGFc-binding protein OS=Homo sapiens OX=9606 GN=FCGBP PE=1 SV=3	XP_032302492.1 IgGFc-binding protein-like [Coturnix japonica]	-	-	-	-	FCGBP
RAB32	205.424	6.07835	2.60368	1.71e-36	1.02e-33	Up Regulation	NW_025927703.1	4773063	4791672	+	2203	RAB32	GO:0051716;GO:0016818;GO:0033036;GO:0031967;GO:0009987;GO:0005622;GO:0005741;GO:0005769;GO:0009605;GO:0043231;GO:0044232;GO:0043474;GO:0003824;GO:0032482;GO:0044237;GO:0010506;GO:0048753;GO:0031090;GO:0007005;GO:0005739;GO:0006856;GO:0008150;GO:0006996;GO:0097159;GO:0003674;GO:0007033;GO:1901360;GO:0044444;GO:0006726;GO:0035646;GO:0065007;GO:0072657;GO:0090741;GO:0071704;GO:0007040;GO:0070925;GO:…	K07918	4GJTP	U	sp|Q13637|RAB32_HUMAN Ras-related protein Rab-32 OS=Homo sapiens OX=9606 GN=RAB32 PE=1 SV=3	XP_013033791.1 PREDICTED: ras-related protein Rab-32 [Anser cygnoides domesticus] __gt;XP_035394695.1 ras-related protein Rab-32 [Cygnus atratus] __gt;XP_040408516.1 ras-related protein Rab-32 [Cygnus olor]	GO:0051716//cellular response to stimulus;GO:0033036//macromolecule localization;GO:0009987//cellular process;GO:0009605//response to external stimulus;GO:0043474//pigment metabolic process involved in pigmentation;GO:0032482//Rab protein signal transduction;GO:0044237//cellular metabolic process;GO:0010506//regulation of autophagy;GO:0048753//pigment granule organization;GO:0007005//mitochondrio…	GO:0031967//organelle envelope;GO:0005622//intracellular anatomical structure;GO:0005741//mitochondrial outer membrane;GO:0005769//early endosome;GO:0043231//intracellular membrane-bounded organelle;GO:0044232//organelle membrane contact site;GO:0031090//organelle membrane;GO:0005739//mitochondrion;GO:0044444//obsolete cytoplasmic part;GO:0090741//pigment granule membrane;GO:0005768//endosome;GO:…	GO:0016818//hydrolase activity, acting on acid anhydrides, in phosphorus-containing anhydrides;GO:0003824//catalytic activity;GO:0097159//organic cyclic compound binding;GO:0003674//molecular_function;GO:0032553//ribonucleotide binding;GO:0036094//small molecule binding;GO:0016462//pyrophosphatase activity;GO:0035651//AP-3 adaptor complex binding;GO:0005525//GTP binding;GO:0016817//hydrolase acti…	-	RAB32
MAP3K15	60.4516	0.04284	-4.5449	3.37e-35	1.92e-32	Down Regulation	NW_025927700.1	5993446	6080095	-	5135	MAP3K15	GO:0032103;GO:0051171;GO:0045202;GO:0002699;GO:0005623;GO:0006793;GO:0045935;GO:0002700;GO:0030154;GO:0036477;GO:0060255;GO:0006796;GO:0046328;GO:0050830;GO:0098794;GO:0051247;GO:0061695;GO:0099568;GO:0098542;GO:0045087;GO:0005737;GO:0005575;GO:0016310;GO:0023014;GO:0016301;GO:0004709;GO:0002833;GO:1901046;GO:0043207;GO:0043170;GO:0010628;GO:0032501;GO:1902097;GO:0065009;GO:0000165;GO:0080134;GO:…	K13986	4GIQX	T	sp|Q6ZN16|M3K15_HUMAN Mitogen-activated protein kinase kinase kinase 15 OS=Homo sapiens OX=9606 GN=MAP3K15 PE=1 SV=2	XP_035398007.1 mitogen-activated protein kinase kinase kinase 15 [Cygnus atratus]	GO:0032103//positive regulation of response to external stimulus;GO:0051171//regulation of nitrogen compound metabolic process;GO:0002699//positive regulation of immune effector process;GO:0006793//phosphorus metabolic process;GO:0045935//positive regulation of nucleobase-containing compound metabolic process;GO:0002700//regulation of production of molecular mediator of immune response;GO:0030154…	GO:0045202//synapse;GO:0005623//obsolete cell;GO:0036477//somatodendritic compartment;GO:0098794//postsynapse;GO:0061695//transferase complex, transferring phosphorus-containing groups;GO:0099568//cytoplasmic region;GO:0005737//cytoplasm;GO:0005575//cellular_component;GO:1902494//catalytic complex;GO:0099572//postsynaptic specialization;GO:0043204//perikaryon;GO:0044297//cell body;GO:0042995//cel…	GO:0016301//kinase activity;GO:0004709//MAP kinase kinase kinase activity;GO:0032553//ribonucleotide binding;GO:0036094//small molecule binding;GO:0032559//adenyl ribonucleotide binding;GO:0097159//organic cyclic compound binding;GO:0003674//molecular_function;GO:0003824//catalytic activity;GO:0008144//obsolete drug binding;GO:0030554//adenyl nucleotide binding;GO:0097367//carbohydrate derivative…	-	MAP3K15
STOM	352.488	3.82201	1.93433	1.05e-33	5.58e-31	Up Regulation	NW_025927668.1	9796100	9808242	-	1231	STOM	GO:0097708;GO:1903902;GO:0043226;GO:0044788;GO:0044446;GO:0035579;GO:1904062;GO:0005764;GO:0001775;GO:0048524;GO:0005737;GO:0016020;GO:0070821;GO:0071840;GO:0034765;GO:0005575;GO:0005773;GO:0051259;GO:0043229;GO:0035821;GO:0002274;GO:0071944;GO:0044419;GO:0051817;GO:0044424;GO:0042803;GO:1905477;GO:0002446;GO:0045055;GO:0044085;GO:0006955;GO:0002443;GO:0042581;GO:1901585;GO:1902305;GO:0002263;GO:…	K17286	3ETQQ	C	sp|P27105|STOM_HUMAN Stomatin OS=Homo sapiens OX=9606 GN=STOM PE=1 SV=3	XP_040387192.1 stomatin isoform X2 [Cygnus olor]	GO:1903902//positive regulation of viral life cycle;GO:0044788//modulation by host of viral process;GO:1904062//regulation of cation transmembrane transport;GO:0001775//cell activation;GO:0048524//positive regulation of viral process;GO:0071840//cellular component organization or biogenesis;GO:0034765//regulation of ion transmembrane transport;GO:0051259//protein complex oligomerization;GO:003582…	GO:0097708//intracellular vesicle;GO:0043226//organelle;GO:0044446//obsolete intracellular organelle part;GO:0035579//specific granule membrane;GO:0005764//lysosome;GO:0005737//cytoplasm;GO:0016020//membrane;GO:0070821//tertiary granule membrane;GO:0005575//cellular_component;GO:0005773//vacuole;GO:0043229//intracellular organelle;GO:0071944//cell periphery;GO:0044424//obsolete intracellular part…	GO:0042803//protein homodimerization activity;GO:0019899//enzyme binding;GO:0005488//binding;GO:0005515//protein binding;GO:0070063//RNA polymerase binding;GO:0042802//identical protein binding;GO:0046983//protein dimerization activity;GO:0003674//molecular_function;	-	STOM
MME	270.061	0.0794008	-3.6547	1.05e-33	5.58e-31	Down Regulation	NW_025927675.1	8287997	8328284	-	5791	MME	GO:0008238;GO:0048731;GO:0043226;GO:0097708;GO:0003073;GO:0050877;GO:0042277;GO:0044281;GO:0016020;GO:0048583;GO:0045055;GO:0044424;GO:0120025;GO:0005576;GO:0043229;GO:0019233;GO:0008152;GO:0005903;GO:0044422;GO:0006955;GO:0050435;GO:0051234;GO:0016192;GO:0050896;GO:0002376;GO:0090399;GO:0046449;GO:0004222;GO:0044433;GO:0072338;GO:0010817;GO:0051179;GO:0010467;GO:0030424;GO:0104004;GO:0032101;GO:…	K01389	4GJX2	E	sp|P08049|NEP_RABIT Neprilysin OS=Oryctolagus cuniculus OX=9986 GN=MME PE=1 SV=2	XP_013048531.1 PREDICTED: neprilysin [Anser cygnoides domesticus]	GO:0048731//system development;GO:0003073//regulation of systemic arterial blood pressure;GO:0050877//nervous system process;GO:0044281//small molecule metabolic process;GO:0048583//regulation of response to stimulus;GO:0045055//regulated exocytosis;GO:0019233//sensory perception of pain;GO:0008152//metabolic process;GO:0006955//immune response;GO:0050435//amyloid-beta metabolic process;GO:005123…	GO:0043226//organelle;GO:0097708//intracellular vesicle;GO:0016020//membrane;GO:0044424//obsolete intracellular part;GO:0120025//plasma membrane bounded cell projection;GO:0005576//extracellular region;GO:0043229//intracellular organelle;GO:0005903//brush border;GO:0044422//obsolete organelle part;GO:0044433//obsolete cytoplasmic vesicle part;GO:0030424//axon;GO:0099503//secretory vesicle;GO:0044…	GO:0008238//exopeptidase activity;GO:0042277//peptide binding;GO:0004222//metalloendopeptidase activity;GO:0046872//metal ion binding;GO:0016787//hydrolase activity;GO:0043167//ion binding;GO:0008233//peptidase activity;GO:0043169//cation binding;GO:0005488//binding;GO:0140096//catalytic activity, acting on a protein;GO:0008237//metallopeptidase activity;GO:0046914//transition metal ion binding;G…	ko04974(Protein digestion and absorption);ko04640(Hematopoietic cell lineage);ko04614(Renin-angiotensin system)	MME
SEMA3G	70.3695	0.118903	-3.07214	1.49e-33	7.62e-31	Down Regulation	NW_025927664.1	13281569	13288152	-	2511	SEMA3G	GO:0120035;GO:0030154;GO:0060284;GO:0065008;GO:0042330;GO:0051241;GO:0050771;GO:0010977;GO:0061387;GO:0030308;GO:0045596;GO:0032535;GO:0030516;GO:0051093;GO:0051961;GO:0010721;GO:0040011;GO:0031345;GO:0005102;GO:0005576;GO:0045665;GO:0045926;GO:0071840;GO:0005515;GO:0044421;GO:0051239;GO:0005575;GO:0001558;GO:0065007;GO:0006935;GO:0045595;GO:0022603;GO:0051129;GO:0005488;GO:0048519;GO:0048731;GO:…	K06840	4GJGA	T	sp|Q9NS98|SEM3G_HUMAN Semaphorin-3G OS=Homo sapiens OX=9606 GN=SEMA3G PE=1 SV=1	XP_040424902.1 semaphorin-3G isoform X1 [Cygnus olor]	GO:0120035//regulation of plasma membrane bounded cell projection organization;GO:0030154//cell differentiation;GO:0060284//regulation of cell development;GO:0065008//regulation of biological quality;GO:0042330//taxis;GO:0051241//negative regulation of multicellular organismal process;GO:0050771//negative regulation of axonogenesis;GO:0010977//negative regulation of neuron projection development;…	GO:0005576//extracellular region;GO:0044421//obsolete extracellular region part;GO:0005575//cellular_component;GO:0005615//extracellular space;	GO:0005102//signaling receptor binding;GO:0005515//protein binding;GO:0005488//binding;GO:0003674//molecular_function;GO:0038191//neuropilin binding;	ko04360(Axon guidance)	SEMA3G
SCYL3	1187.8	0.534767	-0.903017	3.29e-32	1.62e-29	Down Regulation	NW_025927787.1	535514	551438	-	2921	SCYL3	GO:0005737;GO:0032559;GO:0097367;GO:0031252;GO:0017076;GO:0035639;GO:0048870;GO:0042995;GO:0016310;GO:0005575;GO:0043226;GO:0005488;GO:0071704;GO:0016773;GO:0016301;GO:0016477;GO:0044464;GO:0005524;GO:0032555;GO:0012505;GO:0006807;GO:0016740;GO:0006793;GO:0008152;GO:0005623;GO:0030554;GO:0043229;GO:0044260;GO:0140096;GO:0120025;GO:0006796;GO:0036094;GO:0044424;GO:0032553;GO:1901564;GO:0040011;GO:…	K17542	4GIFY	T	sp|Q8IZE3|PACE1_HUMAN Protein-associating with the carboxyl-terminal domain of ezrin OS=Homo sapiens OX=9606 GN=SCYL3 PE=1 SV=3	XP_013045580.1 PREDICTED: LOW QUALITY PROTEIN: protein-associating with the carboxyl-terminal domain of ezrin [Anser cygnoides domesticus]	GO:0048870//cell motility;GO:0016310//phosphorylation;GO:0071704//organic substance metabolic process;GO:0016477//cell migration;GO:0006807//nitrogen compound metabolic process;GO:0006793//phosphorus metabolic process;GO:0008152//metabolic process;GO:0044260//cellular macromolecule metabolic process;GO:0006796//phosphate-containing compound metabolic process;GO:1901564//organonitrogen compound me…	GO:0005737//cytoplasm;GO:0031252//cell leading edge;GO:0042995//cell projection;GO:0005575//cellular_component;GO:0043226//organelle;GO:0044464//obsolete cell part;GO:0012505//endomembrane system;GO:0005623//obsolete cell;GO:0043229//intracellular organelle;GO:0120025//plasma membrane bounded cell projection;GO:0044424//obsolete intracellular part;GO:0043227//membrane-bounded organelle;GO:0043231…	GO:0032559//adenyl ribonucleotide binding;GO:0097367//carbohydrate derivative binding;GO:0017076//purine nucleotide binding;GO:0035639//purine ribonucleoside triphosphate binding;GO:0005488//binding;GO:0016773//phosphotransferase activity, alcohol group as acceptor;GO:0016301//kinase activity;GO:0005524//ATP binding;GO:0032555//purine ribonucleotide binding;GO:0016740//transferase activity;GO:003…	-	SCYL3
PIK3R5	142.222	16.9601	4.08408	5.42e-32	2.59e-29	Up Regulation	NW_025927745.1	2665251	2724053	+	28105	PIK3R5	GO:0050896;GO:0048518;GO:0009966;GO:0010604;GO:0032268;GO:0005634;GO:0071902;GO:0005829;GO:0051338;GO:0048015;GO:0005856;GO:0023051;GO:0046486;GO:0042060;GO:0050790;GO:0035556;GO:0019222;GO:0046934;GO:0044238;GO:0043228;GO:0044430;GO:1902494;GO:0019216;GO:0051173;GO:0045859;GO:0035004;GO:0043551;GO:0032501;GO:0050789;GO:0065009;GO:0043232;GO:0016773;GO:0016301;GO:0044446;GO:0043226;GO:0019898;GO:…	K02649	4GJ3D	T	sp|Q5ZIB8|PIRK5_CHICK Phosphoinositide 3-kinase regulatory subunit 5 OS=Gallus gallus OX=9031 GN=PIK3R5 PE=2 SV=1	XP_040386221.1 phosphoinositide 3-kinase regulatory subunit 5 isoform X1 [Cygnus olor] __gt;XP_040386222.1 phosphoinositide 3-kinase regulatory subunit 5 isoform X1 [Cygnus olor] __gt;XP_040386223.1 phosphoinositide 3-kinase regulatory subunit 5 isoform X1 [Cygnus olor]	GO:0050896//response to stimulus;GO:0048518//positive regulation of biological process;GO:0009966//regulation of signal transduction;GO:0010604//positive regulation of macromolecule metabolic process;GO:0032268//regulation of cellular protein metabolic process;GO:0071902//positive regulation of protein serine/threonine kinase activity;GO:0051338//regulation of transferase activity;GO:0048015//pho…	GO:0005634//nucleus;GO:0005829//cytosol;GO:0005856//cytoskeleton;GO:0043228//non-membrane-bounded organelle;GO:0044430//obsolete cytoskeletal part;GO:1902494//catalytic complex;GO:0043232//intracellular non-membrane-bounded organelle;GO:0044446//obsolete intracellular organelle part;GO:0043226//organelle;GO:0019898//extrinsic component of membrane;GO:0005737//cytoplasm;GO:0016020//membrane;GO:000…	GO:0046934//phosphatidylinositol-4,5-bisphosphate 3-kinase activity;GO:0035004//phosphatidylinositol 3-kinase activity;GO:0016773//phosphotransferase activity, alcohol group as acceptor;GO:0016301//kinase activity;GO:0035014//phosphatidylinositol 3-kinase regulator activity;GO:0044877//protein-containing complex binding;GO:0052813//phosphatidylinositol bisphosphate kinase activity;GO:0019207//kin…	ko04973(Carbohydrate digestion and absorption);ko04960(Aldosterone-regulated sodium reabsorption);ko04935(Growth hormone synthesis, secretion and action);ko04929(GnRH secretion);ko04926(Relaxin signaling pathway);ko04923(Regulation of lipolysis in adipocytes);ko04919(Thyroid hormone signaling pathway);ko04917(Prolactin signaling pathway);ko04915(Estrogen signaling pathway);ko04914(Progesterone-me…	PIK3R5
MAP2K2	564.451	0.4497	-1.15296	1.57e-31	7.25e-29	Down Regulation	NW_025927760.1	2148490	2158469	-	1481	MAP2K2	GO:0048679;GO:0005769;GO:0018105;GO:0033554;GO:0044267;GO:0002164;GO:0051716;GO:0005874;GO:0022402;GO:0005622;GO:0000578;GO:0009987;GO:0030182;GO:0032870;GO:0003006;GO:0008150;GO:0060439;GO:0031325;GO:0042386;GO:0000076;GO:0044237;GO:0007362;GO:0031344;GO:0010976;GO:0010769;GO:0071479;GO:0005739;GO:0032386;GO:1901653;GO:0005768;GO:0019220;GO:0032559;GO:0009967;GO:0010605;GO:0030234;GO:0007281;GO:…	K04369	4J0M5	T	sp|Q1HG70|MP2K2_CANLF Dual specificity mitogen-activated protein kinase kinase 2 OS=Canis lupus familiaris OX=9615 GN=MAP2K2 PE=2 SV=1	XP_038024981.1 dual specificity mitogen-activated protein kinase kinase 2 isoform X1 [Anas platyrhynchos]	GO:0048679//regulation of axon regeneration;GO:0018105//peptidyl-serine phosphorylation;GO:0033554//cellular response to stress;GO:0044267//cellular protein metabolic process;GO:0002164//larval development;GO:0051716//cellular response to stimulus;GO:0022402//cell cycle process;GO:0000578//embryonic axis specification;GO:0009987//cellular process;GO:0030182//neuron differentiation;GO:0032870//cel…	GO:0005769//early endosome;GO:0005874//microtubule;GO:0005622//intracellular anatomical structure;GO:0005739//mitochondrion;GO:0005768//endosome;GO:0005783//endoplasmic reticulum;GO:0005856//cytoskeleton;GO:0005938//cell cortex;GO:0005924//obsolete cell-substrate adherens junction;GO:0005575//cellular_component;GO:0071944//cell periphery;GO:0044459//obsolete plasma membrane part;GO:0031410//cytop…	GO:0032559//adenyl ribonucleotide binding;GO:0030234//enzyme regulator activity;GO:0098772//molecular function regulator;GO:0043539//protein serine/threonine kinase activator activity;GO:0036094//small molecule binding;GO:0032553//ribonucleotide binding;GO:0004713//protein tyrosine kinase activity;GO:0004708//MAP kinase kinase activity;GO:0019904//protein domain specific binding;GO:0019209//kinas…	ko04935(Growth hormone synthesis, secretion and action);ko04929(GnRH secretion);ko04926(Relaxin signaling pathway);ko04921(Oxytocin signaling pathway);ko04919(Thyroid hormone signaling pathway);ko04917(Prolactin signaling pathway);ko04916(Melanogenesis);ko04915(Estrogen signaling pathway);ko04912(GnRH signaling pathway);ko04910(Insulin signaling pathway);ko04810(Regulation of actin cytoskeleton);…	MAP2K2
CD74	245.789	17.0123	4.08851	2.47e-31	1.11e-28	Up Regulation	NW_025927669.1	5861520	5866192	+	1030	CD74	GO:0005737;GO:0002696;GO:0005773;GO:0072330;GO:0046596;GO:0032588;GO:0033559;GO:1903902;GO:0044431;GO:0044446;GO:2001242;GO:0022409;GO:0050865;GO:0030666;GO:0098797;GO:0005764;GO:0006633;GO:0001775;GO:0045059;GO:0032103;GO:1903706;GO:0030154;GO:0050921;GO:0002700;GO:0031349;GO:0005623;GO:0009968;GO:2000106;GO:0045655;GO:0051247;GO:0010941;GO:0031226;GO:0043903;GO:0030139;GO:1902532;GO:0001817;GO:…	K06505	4GSRV	MW	sp|P04233|HG2A_HUMAN HLA class II histocompatibility antigen gamma chain OS=Homo sapiens OX=9606 GN=CD74 PE=1 SV=3	XP_013031433.1 PREDICTED: HLA class II histocompatibility antigen gamma chain isoform X1 [Anser cygnoides domesticus]	GO:0002696//positive regulation of leukocyte activation;GO:0072330//monocarboxylic acid biosynthetic process;GO:0046596//regulation of viral entry into host cell;GO:0033559//unsaturated fatty acid metabolic process;GO:1903902//positive regulation of viral life cycle;GO:2001242//regulation of intrinsic apoptotic signaling pathway;GO:0022409//positive regulation of cell-cell adhesion;GO:0050865//re…	GO:0005737//cytoplasm;GO:0005773//vacuole;GO:0032588//trans-Golgi network membrane;GO:0044431//obsolete Golgi apparatus part;GO:0044446//obsolete intracellular organelle part;GO:0030666//endocytic vesicle membrane;GO:0098797//plasma membrane protein complex;GO:0005764//lysosome;GO:0005623//obsolete cell;GO:0031226//intrinsic component of plasma membrane;GO:0030139//endocytic vesicle;GO:0043202//l…	GO:0044183//protein folding chaperone;GO:0042802//identical protein binding;GO:0003674//molecular_function;GO:0005102//signaling receptor binding;GO:0023026//MHC class II protein complex binding;GO:0004888//transmembrane signaling receptor activity;GO:0005488//binding;GO:0042287//MHC protein binding;GO:0038023//signaling receptor activity;GO:0044877//protein-containing complex binding;GO:0042609/…	ko04612(Antigen processing and presentation)	CD74
FRMD4B	738.927	0.224077	-2.15793	3.58e-31	1.56e-28	Down Regulation	NW_025927664.1	5358038	5473174	+	6756	FRMD4B	GO:0044424;GO:0005813;GO:0015630;GO:0043229;GO:0071944;GO:0120025;GO:1903729;GO:0044422;GO:0005912;GO:0005623;GO:0070161;GO:0032153;GO:0065007;GO:0005815;GO:0044464;GO:0007163;GO:0043226;GO:0050794;GO:0044446;GO:0005911;GO:0005923;GO:0005886;GO:0005575;GO:0033043;GO:0031252;GO:0016020;GO:0005737;GO:0042995;GO:0032155;GO:0051493;GO:0090162;GO:0001726;GO:0044425;GO:0044430;GO:0043228;GO:0008150;GO:…	-	4GSVE	S	sp|Q9Y2L6|FRM4B_HUMAN FERM domain-containing protein 4B OS=Homo sapiens OX=9606 GN=FRMD4B PE=1 SV=4	XP_013035775.1 PREDICTED: LOW QUALITY PROTEIN: FERM domain-containing protein 4B [Anser cygnoides domesticus]	GO:1903729//regulation of plasma membrane organization;GO:0065007//biological regulation;GO:0007163//establishment or maintenance of cell polarity;GO:0050794//regulation of cellular process;GO:0033043//regulation of organelle organization;GO:0051493//regulation of cytoskeleton organization;GO:0090162//establishment of epithelial cell polarity;GO:0008150//biological_process;GO:0050789//regulation …	GO:0044424//obsolete intracellular part;GO:0005813//centrosome;GO:0015630//microtubule cytoskeleton;GO:0043229//intracellular organelle;GO:0071944//cell periphery;GO:0120025//plasma membrane bounded cell projection;GO:0044422//obsolete organelle part;GO:0005912//adherens junction;GO:0005623//obsolete cell;GO:0070161//anchoring junction;GO:0032153//cell division site;GO:0005815//microtubule organi…	-	-	FRMD4B
C1QC	224.489	59.9886	5.90662	2.12e-30	8.98e-28	Up Regulation	NW_025927702.1	182533	184847	-	1424	C1QC	GO:0006955;GO:1903317;GO:0051171;GO:0002443;GO:1903706;GO:0045650;GO:0008152;GO:0005576;GO:0030852;GO:0060255;GO:0006959;GO:0002683;GO:0006950;GO:0045087;GO:0048583;GO:0006508;GO:0005575;GO:0048519;GO:0002449;GO:0006956;GO:0045637;GO:0050789;GO:0008233;GO:0002460;GO:0043170;GO:0050727;GO:0080134;GO:2000257;GO:0019724;GO:0004252;GO:0030449;GO:0005602;GO:0016787;GO:0016064;GO:0050793;GO:0032101;GO:…	K03988	4GN61	W	sp|Q02105|C1QC_MOUSE Complement C1q subcomponent subunit C OS=Mus musculus OX=10090 GN=C1qc PE=1 SV=2	XP_035413613.1 complement C1q subcomponent subunit C [Cygnus atratus] __gt;XP_035413614.1 complement C1q subcomponent subunit C [Cygnus atratus] __gt;XP_035413615.1 complement C1q subcomponent subunit C [Cygnus atratus]	GO:0006955//immune response;GO:1903317//regulation of protein maturation;GO:0051171//regulation of nitrogen compound metabolic process;GO:0002443//leukocyte mediated immunity;GO:1903706//regulation of hemopoiesis;GO:0045650//negative regulation of macrophage differentiation;GO:0008152//metabolic process;GO:0030852//regulation of granulocyte differentiation;GO:0060255//regulation of macromolecule …	GO:0005576//extracellular region;GO:0005575//cellular_component;GO:0005602//complement component C1 complex;GO:0044421//obsolete extracellular region part;GO:0032991//protein-containing complex;GO:0005615//extracellular space;GO:0005581//collagen trimer;	GO:0008233//peptidase activity;GO:0004252//serine-type endopeptidase activity;GO:0016787//hydrolase activity;GO:0008236//serine-type peptidase activity;GO:0140096//catalytic activity, acting on a protein;GO:0017171//serine hydrolase activity;GO:0070011//peptidase activity;GO:0003674//molecular_function;GO:0003824//catalytic activity;GO:0004175//endopeptidase activity;	ko04610(Complement and coagulation cascades)	C1qc
LOC106041492	596.791	9.63683	3.26856	2.02e-29	8.31e-27	Up Regulation	NW_025927704.1	5216940	5218020	-	615	LOC106041492	GO:0008201;GO:0048583;GO:0097367;GO:1901681;GO:0098771;GO:0030545;GO:0010647;GO:0071840;GO:0006816;GO:0060229;GO:0048522;GO:0043547;GO:0030334;GO:0071674;GO:0048731;GO:0016773;GO:0002685;GO:0010562;GO:0023056;GO:0022603;GO:0044089;GO:0006955;GO:0008009;GO:0009607;GO:0031399;GO:1990266;GO:0032535;GO:0042325;GO:0030593;GO:0030036;GO:0008152;GO:0005102;GO:0005576;GO:0044260;GO:0044093;GO:0048589;GO:…	K12499	4GVPY	T	sp|Q17QA1|CCL4_BOVIN C-C motif chemokine 4 OS=Bos taurus OX=9913 GN=CCL4 PE=3 SV=1	XP_013045458.1 PREDICTED: C-C motif chemokine 4-like [Anser cygnoides domesticus]	GO:0048583//regulation of response to stimulus;GO:0098771//inorganic ion homeostasis;GO:0010647//positive regulation of cell communication;GO:0071840//cellular component organization or biogenesis;GO:0006816//calcium ion transport;GO:0048522//positive regulation of cellular process;GO:0043547//positive regulation of GTPase activity;GO:0030334//regulation of cell migration;GO:0071674//mononuclear …	GO:0005576//extracellular region;GO:0044464//obsolete cell part;GO:0005575//cellular_component;GO:0005623//obsolete cell;GO:0044421//obsolete extracellular region part;GO:0005615//extracellular space;GO:0005622//intracellular anatomical structure;	GO:0008201//heparin binding;GO:0097367//carbohydrate derivative binding;GO:1901681//sulfur compound binding;GO:0030545//signaling receptor regulator activity;GO:0060229//lipase activator activity;GO:0016773//phosphotransferase activity, alcohol group as acceptor;GO:0008009//chemokine activity;GO:0005102//signaling receptor binding;GO:0005125//cytokine activity;GO:0001664//G protein-coupled recept…	ko04668(TNF signaling pathway);ko04623(Cytosolic DNA-sensing pathway);ko04621(NOD-like receptor signaling pathway);ko04620(Toll-like receptor signaling pathway);ko04062(Chemokine signaling pathway);ko04061(Viral protein interaction with cytokine and cytokine receptor);ko04060(Cytokine-cytokine receptor interaction)	CCL4
SPTBN5	285.99	0.150233	-2.73472	2.82e-29	1.13e-26	Down Regulation	NW_025927692.1	3391626	3493302	-	14865	SPTBN5	GO:0040011;GO:0006950;GO:0044424;GO:0017022;GO:0044703;GO:0008289;GO:0120025;GO:0008091;GO:0044260;GO:0043229;GO:0051259;GO:0048609;GO:0008152;GO:0032272;GO:0030036;GO:1901880;GO:0031175;GO:0044422;GO:0032535;GO:0051129;GO:0007292;GO:0034452;GO:0043297;GO:0034329;GO:0048731;GO:0043226;GO:0097731;GO:0048477;GO:0071840;GO:0000003;GO:0032509;GO:0016020;GO:0019953;GO:0043933;GO:0050793;GO:0002066;GO:…	K06115	4GNEU	Z	sp|Q9NRC6|SPTN5_HUMAN Spectrin beta chain, non-erythrocytic 5 OS=Homo sapiens OX=9606 GN=SPTBN5 PE=1 SV=2	XP_013047744.1 PREDICTED: LOW QUALITY PROTEIN: spectrin beta chain, non-erythrocytic 5 [Anser cygnoides domesticus]	GO:0040011//locomotion;GO:0006950//response to stress;GO:0044703//multi-organism reproductive process;GO:0044260//cellular macromolecule metabolic process;GO:0051259//protein complex oligomerization;GO:0048609//multicellular organismal reproductive process;GO:0008152//metabolic process;GO:0032272//negative regulation of protein polymerization;GO:0030036//actin cytoskeleton organization;GO:1901880…	GO:0044424//obsolete intracellular part;GO:0120025//plasma membrane bounded cell projection;GO:0008091//spectrin;GO:0043229//intracellular organelle;GO:0044422//obsolete organelle part;GO:0043226//organelle;GO:0097731//9+0 non-motile cilium;GO:0016020//membrane;GO:0043228//non-membrane-bounded organelle;GO:0044463//obsolete cell projection part;GO:0043232//intracellular non-membrane-bounded organ…	GO:0017022//myosin binding;GO:0008289//lipid binding;GO:0034452//dynactin binding;GO:0043167//ion binding;GO:0019899//enzyme binding;GO:0051020//GTPase binding;GO:0005088//guanyl-nucleotide exchange factor activity;GO:0008017//microtubule binding;GO:0005488//binding;GO:0019894//kinesin binding;GO:0005515//protein binding;GO:0043168//anion binding;GO:0031267//small GTPase binding;GO:0043621//prote…	-	SPTBN5
CASS4	1444.01	0.12415	-3.00984	3.23e-29	1.26e-26	Down Regulation	NW_025927725.1	4596634	4623839	+	11022	CASS4	GO:0005737;GO:0005924;GO:0030054;GO:0005925;GO:0005912;GO:0008150;GO:0043232;GO:0005575;GO:0030055;GO:0070161;GO:0005623;GO:0005622;GO:0043226;GO:0043229;GO:0043228;GO:0044464;GO:0005856;GO:0044424;GO:0007155;GO:0022610	-	4GR6K	T	sp|Q9NQ75|CASS4_HUMAN Cas scaffolding protein family member 4 OS=Homo sapiens OX=9606 GN=CASS4 PE=1 SV=2	XP_013045985.1 PREDICTED: cas scaffolding protein family member 4 isoform X1 [Anser cygnoides domesticus]	GO:0008150//biological_process;GO:0007155//cell adhesion;GO:0022610//biological adhesion;	GO:0005737//cytoplasm;GO:0005924//obsolete cell-substrate adherens junction;GO:0030054//cell junction;GO:0005925//focal adhesion;GO:0005912//adherens junction;GO:0043232//intracellular non-membrane-bounded organelle;GO:0005575//cellular_component;GO:0030055//cell-substrate junction;GO:0070161//anchoring junction;GO:0005623//obsolete cell;GO:0005622//intracellular anatomical structure;GO:0043226//…	-	-	CASS4
MPEG1	237.33	16.0608	4.00547	6.51e-29	2.47e-26	Up Regulation	NW_025927884.1	1175085	1178092	+	3008	MPEG1	GO:0016021;GO:0005575;GO:0031224;GO:0044425;GO:0016020	-	4GKIU	S	sp|Q2KJC3|MPEG1_BOVIN Macrophage-expressed gene 1 protein OS=Bos taurus OX=9913 GN=MPEG1 PE=2 SV=2	XP_035406059.1 macrophage-expressed gene 1 protein [Cygnus atratus]	-	GO:0016021//integral component of membrane;GO:0005575//cellular_component;GO:0031224//intrinsic component of membrane;GO:0044425//obsolete membrane part;GO:0016020//membrane;	-	-	MPEG1
LOC106038172	174.867	9.43992	3.23877	1.11e-28	4.11e-26	Up Regulation	NW_025927671.1	8658180	8679926	+	5894	LOC106038172	GO:0044459;GO:0005575;GO:0005886;GO:0005623;GO:0016020;GO:0016021;GO:0009986;GO:0044464;GO:0009897;GO:0098552;GO:0005576;GO:0044425;GO:0031224;GO:0071944	-	4GSBV	T	sp|Q2YHT7|MOR1A_CHICK Cell surface glycoprotein CD200 receptor 1-A OS=Gallus gallus OX=9031 GN=CD200R1A PE=1 SV=1	XP_035396224.1 cell surface glycoprotein CD200 receptor 1-A-like [Cygnus atratus]	-	GO:0044459//obsolete plasma membrane part;GO:0005575//cellular_component;GO:0005886//plasma membrane;GO:0005623//obsolete cell;GO:0016020//membrane;GO:0016021//integral component of membrane;GO:0009986//cell surface;GO:0044464//obsolete cell part;GO:0009897//external side of plasma membrane;GO:0098552//side of membrane;GO:0005576//extracellular region;GO:0044425//obsolete membrane part;GO:0031224…	-	-	CD200R1A
MOCS1	1876.7	0.289231	-1.78971	1.23e-28	4.43e-26	Down Regulation	NW_025927786.1	80998	111867	+	7300	MOCS1	GO:0005623;GO:0008152;GO:0006793;GO:0019693;GO:1901362;GO:0019008;GO:0090407;GO:0044424;GO:0009144;GO:0006796;GO:0046039;GO:0044260;GO:0043229;GO:0005575;GO:0019001;GO:0044281;GO:0097367;GO:0005737;GO:0061798;GO:0009117;GO:0009058;GO:0009259;GO:0043226;GO:0009150;GO:0006777;GO:0043167;GO:0043170;GO:0006139;GO:1901265;GO:0006163;GO:0032561;GO:0032549;GO:1901068;GO:0046872;GO:0034641;GO:0072521;GO:…	K03639	4GINK	H	sp|Q5RKZ7|MOCS1_MOUSE Molybdenum cofactor biosynthesis protein 1 OS=Mus musculus OX=10090 GN=Mocs1 PE=1 SV=2	XP_013026505.1 PREDICTED: molybdenum cofactor biosynthesis protein 1 isoform X1 [Anser cygnoides domesticus]	GO:0008152//metabolic process;GO:0006793//phosphorus metabolic process;GO:0019693//ribose phosphate metabolic process;GO:1901362//organic cyclic compound biosynthetic process;GO:0090407//organophosphate biosynthetic process;GO:0009144//purine nucleoside triphosphate metabolic process;GO:0006796//phosphate-containing compound metabolic process;GO:0046039//GTP metabolic process;GO:0044260//cellular…	GO:0005623//obsolete cell;GO:0019008//molybdopterin synthase complex;GO:0044424//obsolete intracellular part;GO:0043229//intracellular organelle;GO:0005575//cellular_component;GO:0005737//cytoplasm;GO:0043226//organelle;GO:0005829//cytosol;GO:0005634//nucleus;GO:0044464//obsolete cell part;GO:0032991//protein-containing complex;GO:0044444//obsolete cytoplasmic part;GO:0043231//intracellular membr…	GO:0019001//guanyl nucleotide binding;GO:0097367//carbohydrate derivative binding;GO:0061798//GTP 3',8'-cyclase activity;GO:0043167//ion binding;GO:1901265//nucleoside phosphate binding;GO:0032561//guanyl ribonucleotide binding;GO:0032549//ribonucleoside binding;GO:0046872//metal ion binding;GO:0016829//lyase activity;GO:0001882//nucleoside binding;GO:0061799//cyclic pyranopterin monophosphate sy…	ko04122(Sulfur relay system);ko00790(Folate biosynthesis)	Mocs1
FGFR4	848.731	0.0321378	-4.95958	1.82e-28	6.42e-26	Down Regulation	NW_025927788.1	854759	861218	+	3871	FGFR4	GO:0071495;GO:0016021;GO:0035004;GO:1901265;GO:0030054;GO:0070887;GO:0050789;GO:0050801;GO:0071774;GO:0043167;GO:0018212;GO:0002119;GO:0006468;GO:0051050;GO:0046872;GO:0055092;GO:0046777;GO:0008654;GO:0006661;GO:0030323;GO:0051047;GO:0050810;GO:1904251;GO:0050793;GO:0001759;GO:0051173;GO:0010556;GO:0036211;GO:0010817;GO:0051179;GO:0046934;GO:0044249;GO:0019222;GO:0090270;GO:0016303;GO:0043412;GO:…	K05095	4GM6B	T	sp|Q90330|FGFR4_COTCO Fibroblast growth factor receptor 4 OS=Coturnix coturnix OX=9091 GN=FGFR4 PE=2 SV=1	XP_035415469.1 fibroblast growth factor receptor 4 isoform X1 [Cygnus atratus] __gt;XP_040429810.1 fibroblast growth factor receptor 4 isoform X1 [Cygnus olor]	GO:0071495//cellular response to endogenous stimulus;GO:0070887//cellular response to chemical stimulus;GO:0050789//regulation of biological process;GO:0050801//ion homeostasis;GO:0071774//response to fibroblast growth factor;GO:0018212//peptidyl-tyrosine modification;GO:0002119//nematode larval development;GO:0006468//protein phosphorylation;GO:0051050//positive regulation of transport;GO:005509…	GO:0016021//integral component of membrane;GO:0030054//cell junction;GO:0043229//intracellular organelle;GO:0005576//extracellular region;GO:0044424//obsolete intracellular part;GO:0016020//membrane;GO:0043226//organelle;GO:0097708//intracellular vesicle;GO:0043227//membrane-bounded organelle;GO:0031410//cytoplasmic vesicle;GO:0044459//obsolete plasma membrane part;GO:0044464//obsolete cell part;…	GO:0035004//phosphatidylinositol 3-kinase activity;GO:1901265//nucleoside phosphate binding;GO:0043167//ion binding;GO:0046872//metal ion binding;GO:0046934//phosphatidylinositol-4,5-bisphosphate 3-kinase activity;GO:0016303//1-phosphatidylinositol-3-kinase activity;GO:0000166//nucleotide binding;GO:0051020//GTPase binding;GO:0019838//growth factor binding;GO:0019199//transmembrane receptor prote…	ko04810(Regulation of actin cytoskeleton);ko04550(Signaling pathways regulating pluripotency of stem cells);ko04151(PI3K-Akt signaling pathway);ko04144(Endocytosis);ko04020(Calcium signaling pathway);ko04015(Rap1 signaling pathway);ko04014(Ras signaling pathway);ko04010(MAPK signaling pathway)	FGFR4
CALCR	95.9277	0.0724513	-3.78685	3.25e-28	1.12e-25	Down Regulation	NW_025927759.1	1771683	1951287	+	6298	CALCR	GO:0043226;GO:0045762;GO:0097708;GO:0097648;GO:0048731;GO:0009725;GO:0010562;GO:1904062;GO:0061013;GO:0023056;GO:0016020;GO:0007187;GO:0048583;GO:0000003;GO:0098771;GO:0034765;GO:1904064;GO:0032841;GO:0010647;GO:0042277;GO:0048545;GO:0048522;GO:0051897;GO:0048609;GO:0043229;GO:0009755;GO:1903169;GO:0120025;GO:0038041;GO:0044703;GO:0044424;GO:0044093;GO:0019932;GO:0004888;GO:0001653;GO:2000272;GO:…	K04576	4GHPY	T	sp|P79222|CALCR_RABIT Calcitonin receptor OS=Oryctolagus cuniculus OX=9986 GN=CALCR PE=2 SV=1	XP_013042516.1 PREDICTED: calcitonin receptor isoform X1 [Anser cygnoides domesticus]	GO:0045762//positive regulation of adenylate cyclase activity;GO:0048731//system development;GO:0009725//response to hormone;GO:0010562//positive regulation of phosphorus metabolic process;GO:1904062//regulation of cation transmembrane transport;GO:0061013//regulation of mRNA catabolic process;GO:0023056//positive regulation of signaling;GO:0007187//G protein-coupled receptor signaling pathway, c…	GO:0043226//organelle;GO:0097708//intracellular vesicle;GO:0097648//G protein-coupled receptor complex;GO:0016020//membrane;GO:0043229//intracellular organelle;GO:0120025//plasma membrane bounded cell projection;GO:0044424//obsolete intracellular part;GO:0099503//secretory vesicle;GO:0030424//axon;GO:0016021//integral component of membrane;GO:0043025//neuronal cell body;GO:0098802//plasma membran…	GO:0032841//calcitonin binding;GO:0042277//peptide binding;GO:0004888//transmembrane signaling receptor activity;GO:0001653//peptide receptor activity;GO:0008188//neuropeptide receptor activity;GO:0097643//amylin receptor activity;GO:0005488//binding;GO:0097642//calcitonin family receptor activity;GO:0097644//calcitonin family binding;GO:0038023//signaling receptor activity;GO:0017046//peptide ho…	ko04380(Osteoclast differentiation);ko04080(Neuroactive ligand-receptor interaction)	CALCR
TLR4	164.344	36.94	5.20711	6.58e-28	2.22e-25	Up Regulation	NW_025927668.1	4029467	4041942	+	8856	TLR4	GO:0009607;GO:0006955;GO:0044089;GO:0001933;GO:0032733;GO:1902884;GO:0044422;GO:0042325;GO:0008152;GO:1901568;GO:0019233;GO:0045346;GO:0032872;GO:0005102;GO:0046982;GO:0008289;GO:0044260;GO:0044424;GO:0044093;GO:1902882;GO:0032874;GO:0004888;GO:0044281;GO:0044057;GO:0048583;GO:0045471;GO:0010935;GO:0042100;GO:0008283;GO:0048522;GO:1903506;GO:0048545;GO:0032689;GO:0006691;GO:0002703;GO:0043226;GO:…	K10160	4GJNW	T	sp|Q9GL65|TLR4_BOVIN Toll-like receptor 4 OS=Bos taurus OX=9913 GN=TLR4 PE=1 SV=2	XP_013038383.1 PREDICTED: toll-like receptor 4 [Anser cygnoides domesticus] __gt;XP_013038385.1 PREDICTED: toll-like receptor 4 [Anser cygnoides domesticus]	GO:0009607//response to biotic stimulus;GO:0006955//immune response;GO:0044089//positive regulation of cellular component biogenesis;GO:0001933//negative regulation of protein phosphorylation;GO:0032733//positive regulation of interleukin-10 production;GO:1902884//positive regulation of response to oxidative stress;GO:0042325//regulation of phosphorylation;GO:0008152//metabolic process;GO:1901568…	GO:0044422//obsolete organelle part;GO:0044424//obsolete intracellular part;GO:0043226//organelle;GO:0044433//obsolete cytoplasmic vesicle part;GO:0046696//lipopolysaccharide receptor complex;GO:0043227//membrane-bounded organelle;GO:0005623//obsolete cell;GO:0005737//cytoplasm;GO:0044446//obsolete intracellular organelle part;GO:0031226//intrinsic component of plasma membrane;GO:0005887//integra…	GO:0005102//signaling receptor binding;GO:0046982//protein heterodimerization activity;GO:0008289//lipid binding;GO:0004888//transmembrane signaling receptor activity;GO:0038023//signaling receptor activity;GO:0043548//phosphatidylinositol 3-kinase binding;GO:0005488//binding;GO:0001530//lipopolysaccharide binding;GO:0001875//lipopolysaccharide immune receptor activity;GO:0008329//pattern recogni…	ko04621(NOD-like receptor signaling pathway);ko04620(Toll-like receptor signaling pathway);ko04613(Neutrophil extracellular trap formation);ko04217(Necroptosis);ko04151(PI3K-Akt signaling pathway);ko04145(Phagosome);ko04066(HIF-1 signaling pathway);ko04064(NF-kappa B signaling pathway)	TLR4
PREX2	288.518	0.238151	-2.07005	1.14e-27	3.76e-25	Down Regulation	NW_025927755.1	144697	317481	+	6200	PREX2	GO:0000904;GO:1902532;GO:0048468;GO:0051345;GO:0048699;GO:0050790;GO:0035556;GO:0019222;GO:0007275;GO:0007399;GO:0030695;GO:0050896;GO:0009966;GO:0051056;GO:0000902;GO:0032268;GO:0051020;GO:0005829;GO:0008344;GO:0023051;GO:0051338;GO:0048015;GO:0019899;GO:0045859;GO:0007626;GO:0032501;GO:0050789;GO:0017048;GO:0065009;GO:0022008;GO:0009653;GO:0043087;GO:0032006;GO:0048869;GO:0017016;GO:0048583;GO:…	K17588	4GP6E	T	sp|Q70Z35|PREX2_HUMAN Phosphatidylinositol 3,4,5-trisphosphate-dependent Rac exchanger 2 protein OS=Homo sapiens OX=9606 GN=PREX2 PE=1 SV=1	XP_035418965.1 phosphatidylinositol 3,4,5-trisphosphate-dependent Rac exchanger 2 protein [Cygnus atratus]	GO:0000904//cell morphogenesis involved in differentiation;GO:1902532//negative regulation of intracellular signal transduction;GO:0048468//cell development;GO:0051345//positive regulation of hydrolase activity;GO:0048699//generation of neurons;GO:0050790//regulation of catalytic activity;GO:0035556//intracellular signal transduction;GO:0019222//regulation of metabolic process;GO:0007275//multice…	GO:0005829//cytosol;GO:0005737//cytoplasm;GO:0016020//membrane;GO:0005575//cellular_component;GO:0005623//obsolete cell;GO:0071944//cell periphery;GO:0044424//obsolete intracellular part;GO:0005622//intracellular anatomical structure;GO:0044444//obsolete cytoplasmic part;GO:0005886//plasma membrane;GO:0044464//obsolete cell part;	GO:0030695//GTPase regulator activity;GO:0051020//GTPase binding;GO:0019899//enzyme binding;GO:0017048//small GTPase binding;GO:0017016//small GTPase binding;GO:0031267//small GTPase binding;GO:0030676//guanyl-nucleotide exchange factor activity;GO:0060589//nucleoside-triphosphatase regulator activity;GO:0003674//molecular_function;GO:0005096//GTPase activator activity;GO:0005089//guanyl-nucleoti…	-	PREX2
HTR1B	140.343	0.1226	-3.02796	1.78e-27	5.72e-25	Down Regulation	NW_025927982.1	390753	394475	+	2639	HTR1B	GO:0045471;GO:0016020;GO:0002031;GO:0007187;GO:0048583;GO:0005737;GO:1901698;GO:0043271;GO:0097746;GO:0048545;GO:0046677;GO:0048522;GO:0005575;GO:0048519;GO:0099589;GO:0031623;GO:0051051;GO:1903530;GO:0042165;GO:0009725;GO:0098916;GO:0050805;GO:0051952;GO:0014062;GO:0014070;GO:0048585;GO:0043112;GO:0033993;GO:0065008;GO:0006810;GO:0031960;GO:0005623;GO:0008152;GO:0009628;GO:0008227;GO:0009968;GO:…	K04153	4GP45	T	sp|Q6XXX8|5HT1B_VULVU 5-hydroxytryptamine receptor 1B OS=Vulpes vulpes OX=9627 GN=HTR1B PE=3 SV=1	XP_013054540.1 PREDICTED: 5-hydroxytryptamine receptor 1B [Anser cygnoides domesticus]	GO:0045471//response to ethanol;GO:0002031//G protein-coupled receptor internalization;GO:0007187//G protein-coupled receptor signaling pathway, coupled to cyclic nucleotide second messenger;GO:0048583//regulation of response to stimulus;GO:1901698//response to nitrogen compound;GO:0043271//negative regulation of ion transport;GO:0097746//blood vessel diameter maintenance;GO:0048545//response to …	GO:0016020//membrane;GO:0005737//cytoplasm;GO:0005575//cellular_component;GO:0005623//obsolete cell;GO:0071944//cell periphery;GO:0044424//obsolete intracellular part;GO:0031226//intrinsic component of plasma membrane;GO:0005887//integral component of plasma membrane;GO:0016021//integral component of membrane;GO:0005886//plasma membrane;GO:0044464//obsolete cell part;GO:0031224//intrinsic compone…	GO:0099589//serotonin receptor activity;GO:0042165//neurotransmitter binding;GO:0008227//G protein-coupled amine receptor activity;GO:0004888//transmembrane signaling receptor activity;GO:0043176//amine binding;GO:0043167//ion binding;GO:0004993//G protein-coupled serotonin receptor activity;GO:0005488//binding;GO:0043169//cation binding;GO:0051378//serotonin binding;GO:0070405//ammonium ion bind…	ko04742(Taste transduction);ko04726(Serotonergic synapse);ko04080(Neuroactive ligand-receptor interaction);ko04024(cAMP signaling pathway)	HTR1B
LCP1	494.196	12.2659	3.61658	1.45e-26	4.58e-24	Up Regulation	NW_025927824.1	524874	574793	+	3532	LCP1	GO:0001775;GO:0048731;GO:0071801;GO:0044446;GO:0043062;GO:0043226;GO:0070671;GO:0005575;GO:0048522;GO:0071840;GO:0022411;GO:0016020;GO:0005737;GO:0099513;GO:0006950;GO:0044877;GO:0044085;GO:0040011;GO:0050839;GO:0097435;GO:0044424;GO:0120025;GO:0061572;GO:0071944;GO:0005102;GO:0010737;GO:0043229;GO:0051223;GO:0005623;GO:0044422;GO:0048513;GO:1902117;GO:0030036;GO:0060341;GO:0002263;GO:0099081;GO:…	K17276	4GP63	Z	sp|P13796|PLSL_HUMAN Plastin-2 OS=Homo sapiens OX=9606 GN=LCP1 PE=1 SV=6	XP_035409308.1 plastin-2 isoform X2 [Cygnus atratus]	GO:0001775//cell activation;GO:0048731//system development;GO:0071801//regulation of podosome assembly;GO:0043062//extracellular structure organization;GO:0070671//response to interleukin-12;GO:0048522//positive regulation of cellular process;GO:0071840//cellular component organization or biogenesis;GO:0022411//cellular component disassembly;GO:0006950//response to stress;GO:0044085//cellular com…	GO:0044446//obsolete intracellular organelle part;GO:0043226//organelle;GO:0005575//cellular_component;GO:0016020//membrane;GO:0005737//cytoplasm;GO:0099513//polymeric cytoskeletal fiber;GO:0044424//obsolete intracellular part;GO:0120025//plasma membrane bounded cell projection;GO:0071944//cell periphery;GO:0043229//intracellular organelle;GO:0005623//obsolete cell;GO:0044422//obsolete organelle …	GO:0044877//protein-containing complex binding;GO:0050839//cell adhesion molecule binding;GO:0005102//signaling receptor binding;GO:0019899//enzyme binding;GO:0051020//GTPase binding;GO:0005178//integrin binding;GO:0003779//actin binding;GO:0046872//metal ion binding;GO:0043167//ion binding;GO:0043169//cation binding;GO:0051015//actin filament binding;GO:0008092//cytoskeletal protein binding;GO:0…	-	LCP1
IL2RG	58.292	29.1499	4.86542	1.61e-26	4.97e-24	Up Regulation	NW_025927665.1	5568252	5571273	+	1262	IL2RG	GO:0032831;GO:0044238;GO:1903708;GO:0019222;GO:0036211;GO:1903039;GO:0031226;GO:0035556;GO:0019538;GO:0005829;GO:0019955;GO:0071353;GO:0005887;GO:0035771;GO:0035723;GO:0019899;GO:0016032;GO:0048518;GO:0043412;GO:0051704;GO:0050896;GO:0051094;GO:0002376;GO:0051251;GO:1902107;GO:0051020;GO:2000516;GO:0019838;GO:0010604;GO:0065009;GO:0045621;GO:0006468;GO:0000165;GO:0045582;GO:0016021;GO:0043170;GO:…	K05070	4GU97	T	sp|P40321|IL2RG_CANLF Cytokine receptor common subunit gamma OS=Canis lupus familiaris OX=9615 GN=IL2RG PE=2 SV=1	XP_040427993.1 cytokine receptor common subunit gamma isoform X3 [Cygnus olor]	GO:0032831//positive regulation of CD4-positive, CD25-positive, alpha-beta regulatory T cell differentiation;GO:0044238//primary metabolic process;GO:1903708//positive regulation of hemopoiesis;GO:0019222//regulation of metabolic process;GO:0036211//protein modification process;GO:1903039//positive regulation of leukocyte cell-cell adhesion;GO:0035556//intracellular signal transduction;GO:0019538…	GO:0031226//intrinsic component of plasma membrane;GO:0005829//cytosol;GO:0005887//integral component of plasma membrane;GO:0016021//integral component of membrane;GO:0005575//cellular_component;GO:0009986//cell surface;GO:0016020//membrane;GO:0005737//cytoplasm;GO:0009897//external side of plasma membrane;GO:0043226//organelle;GO:0097708//intracellular vesicle;GO:0005623//obsolete cell;GO:004442…	GO:0019955//cytokine binding;GO:0019899//enzyme binding;GO:0051020//GTPase binding;GO:0019838//growth factor binding;GO:0004896//cytokine receptor activity;GO:0017016//small GTPase binding;GO:0019976//interleukin-2 binding;GO:0004888//transmembrane signaling receptor activity;GO:0031267//small GTPase binding;GO:0003674//molecular_function;GO:0005085//guanyl-nucleotide exchange factor activity;GO:…	ko04659(Th17 cell differentiation);ko04658(Th1 and Th2 cell differentiation);ko04630(JAK-STAT signaling pathway);ko04151(PI3K-Akt signaling pathway);ko04144(Endocytosis);ko04061(Viral protein interaction with cytokine and cytokine receptor);ko04060(Cytokine-cytokine receptor interaction)	IL2RG
ATP6AP1	1784.58	3.36518	1.75069	4.49e-26	1.36e-23	Up Regulation	NW_025927695.1	2237057	2292674	-	2364	ATP6AP1	GO:0005575;GO:0005886;GO:0017111;GO:0019829;GO:0055085;GO:0015077;GO:0008324;GO:0016020;GO:0099131;GO:0044769;GO:0034220;GO:0016469;GO:0036442;GO:0022890;GO:0022857;GO:0044464;GO:0098797;GO:0005215;GO:0015399;GO:0005623;GO:0015405;GO:0006810;GO:0098662;GO:0046933;GO:0099132;GO:0022804;GO:0015672;GO:0090662;GO:0033181;GO:0015991;GO:0015988;GO:0033178;GO:0071944;GO:0015078;GO:0098796;GO:0006811;GO:…	K03662	4GJMK	C	sp|O54715|VAS1_RAT V-type proton ATPase subunit S1 OS=Rattus norvegicus OX=10116 GN=Atp6ap1 PE=1 SV=1	XP_013050035.1 PREDICTED: V-type proton ATPase subunit S1 [Anser cygnoides domesticus]	GO:0055085//transmembrane transport;GO:0099131//ion transmembrane transport;GO:0034220//ion transmembrane transport;GO:0006810//transport;GO:0098662//inorganic cation transmembrane transport;GO:0099132//cation transmembrane transport;GO:0015672//inorganic cation transmembrane transport;GO:0090662//transmembrane transport;GO:0015991//proton transmembrane transport;GO:0015988//energy coupled proton…	GO:0005575//cellular_component;GO:0005886//plasma membrane;GO:0016020//membrane;GO:0016469//proton-transporting two-sector ATPase complex;GO:0044464//obsolete cell part;GO:0098797//plasma membrane protein complex;GO:0005623//obsolete cell;GO:0033181//plasma membrane proton-transporting V-type ATPase complex;GO:0033178//proton-transporting two-sector ATPase complex, catalytic domain;GO:0071944//ce…	GO:0017111//nucleoside-triphosphatase activity;GO:0019829//ATPase-coupled cation transmembrane transporter activity;GO:0015077//inorganic cation transmembrane transporter activity;GO:0008324//cation transmembrane transporter activity;GO:0044769//ATPase activity, coupled to transmembrane movement of ions, rotational mechanism;GO:0036442//P-type proton-exporting transporter activity;GO:0022890//ino…	ko04145(Phagosome);ko04142(Lysosome);ko00190(Oxidative phosphorylation)	Atp6ap1
IFI30	80.1486	16.0012	4.00011	5.31e-26	1.57e-23	Up Regulation	NW_025927760.1	3553108	3555694	+	1226	IFI30	GO:0016668;GO:0008150;GO:0003674;GO:0019221;GO:0044444;GO:0042590;GO:0034097;GO:0050789;GO:0030054;GO:0070887;GO:0006952;GO:0048002;GO:0023052;GO:0003824;GO:0048147;GO:0048523;GO:0007154;GO:0000323;GO:0043231;GO:0016651;GO:0002474;GO:0050821;GO:0070013;GO:0043227;GO:0042221;GO:0016667;GO:0002504;GO:0019886;GO:0051716;GO:0002478;GO:0042127;GO:0005829;GO:0005622;GO:0047134;GO:0009987;GO:0002376;GO:…	K08059	4GQXP	O	sp|E7E2N8|GILT_CARAU Gamma-interferon-inducible lysosomal thiol reductase OS=Carassius auratus OX=7957 GN=ifi30 PE=1 SV=1	XP_040393526.1 gamma-interferon-inducible lysosomal thiol reductase [Cygnus olor]	GO:0008150//biological_process;GO:0019221//cytokine-mediated signaling pathway;GO:0042590//antigen processing and presentation of exogenous peptide antigen via MHC class I;GO:0034097//response to cytokine;GO:0050789//regulation of biological process;GO:0070887//cellular response to chemical stimulus;GO:0006952//defense response;GO:0048002//antigen processing and presentation of peptide antigen;GO…	GO:0044444//obsolete cytoplasmic part;GO:0030054//cell junction;GO:0000323//lytic vacuole;GO:0043231//intracellular membrane-bounded organelle;GO:0070013//intracellular organelle lumen;GO:0043227//membrane-bounded organelle;GO:0005829//cytosol;GO:0005622//intracellular anatomical structure;GO:0043202//lysosomal lumen;GO:0044422//obsolete organelle part;GO:0005775//vacuolar lumen;GO:0005623//obsol…	GO:0016668//oxidoreductase activity, acting on a sulfur group of donors, NAD(P) as acceptor;GO:0003674//molecular_function;GO:0003824//catalytic activity;GO:0016651//oxidoreductase activity, acting on NAD(P)H;GO:0016667//oxidoreductase activity, acting on a sulfur group of donors;GO:0047134//protein-disulfide reductase (NAD(P)) activity;GO:0016491//oxidoreductase activity;GO:0015036//disulfide ox…	ko04612(Antigen processing and presentation)	ifi30
SYK	78.5704	15.226	3.92846	5.82e-26	1.69e-23	Up Regulation	NW_025927814.1	767027	829670	-	7246	SYK	GO:0044237;GO:0033630;GO:0032386;GO:0043436;GO:0045089;GO:0006887;GO:0008150;GO:0031325;GO:0007596;GO:0019221;GO:0022407;GO:0034504;GO:0051716;GO:0031347;GO:0033036;GO:0045619;GO:0005622;GO:0009987;GO:0006897;GO:1903532;GO:1900046;GO:0009611;GO:0009636;GO:0042102;GO:0051219;GO:0051249;GO:0045921;GO:0015850;GO:0044267;GO:0038156;GO:0050707;GO:0033554;GO:0018105;GO:0036094;GO:1902533;GO:0032553;GO:…	K05855	4GRZK	T	sp|F1N9Y5|KSYK_CHICK Tyrosine-protein kinase SYK OS=Gallus gallus OX=9031 GN=SYK PE=1 SV=2	XP_032061870.1 tyrosine-protein kinase SYK isoform X2 [Aythya fuligula]	GO:0044237//cellular metabolic process;GO:0033630//positive regulation of cell adhesion mediated by integrin;GO:0032386//regulation of intracellular transport;GO:0043436//oxoacid metabolic process;GO:0045089//positive regulation of innate immune response;GO:0006887//exocytosis;GO:0008150//biological_process;GO:0031325//positive regulation of cellular metabolic process;GO:0007596//blood coagulatio…	GO:0005622//intracellular anatomical structure;GO:0043235//receptor complex;GO:0019814//immunoglobulin complex;GO:0071944//cell periphery;GO:0031234//extrinsic component of cytoplasmic side of plasma membrane;GO:0005575//cellular_component;GO:0098552//side of membrane;GO:0044459//obsolete plasma membrane part;GO:0031410//cytoplasmic vesicle;GO:0044464//obsolete cell part;GO:0098802//plasma membra…	GO:0051219//phosphoprotein binding;GO:0036094//small molecule binding;GO:0032553//ribonucleotide binding;GO:0032559//adenyl ribonucleotide binding;GO:0004713//protein tyrosine kinase activity;GO:0005178//integrin binding;GO:0044877//protein-containing complex binding;GO:0019904//protein domain specific binding;GO:0019902//phosphatase binding;GO:0044389//ubiquitin-like protein ligase binding;GO:00…	ko04666(Fc gamma R-mediated phagocytosis);ko04664(Fc epsilon RI signaling pathway);ko04662(B cell receptor signaling pathway);ko04650(Natural killer cell mediated cytotoxicity);ko04625(C-type lectin receptor signaling pathway);ko04613(Neutrophil extracellular trap formation);ko04611(Platelet activation);ko04380(Osteoclast differentiation);ko04151(PI3K-Akt signaling pathway);ko04072(Phospholipase …	SYK
ITGB2	180.623	16.5384	4.04775	1.65e-25	4.69e-23	Up Regulation	NW_025927828.1	158222	173475	+	3624	ITGB2	GO:0035126;GO:0019827;GO:0031032;GO:0007444;GO:0010556;GO:0051173;GO:0002066;GO:0099503;GO:0050793;GO:0001667;GO:0043228;GO:0046872;GO:0048608;GO:0051050;GO:0101003;GO:0007276;GO:0002119;GO:1903978;GO:0043167;GO:0098802;GO:0001894;GO:0034113;GO:0043232;GO:0016021;GO:0050789;GO:0005604;GO:0051234;GO:0030539;GO:0019899;GO:1902905;GO:0016192;GO:0051128;GO:0007417;GO:0002376;GO:0032268;GO:0048468;GO:…	K06464	4GQXS	TW	sp|P32592|ITB2_BOVIN Integrin beta-2 OS=Bos taurus OX=9913 GN=ITGB2 PE=1 SV=1	XP_013027190.1 PREDICTED: integrin beta-2 [Anser cygnoides domesticus] __gt;XP_013027191.1 PREDICTED: integrin beta-2 [Anser cygnoides domesticus]	GO:0035126//post-embryonic genitalia morphogenesis;GO:0019827//stem cell population maintenance;GO:0031032//actomyosin structure organization;GO:0007444//imaginal disc development;GO:0010556//regulation of macromolecule biosynthetic process;GO:0051173//positive regulation of nitrogen compound metabolic process;GO:0002066//columnar/cuboidal epithelial cell development;GO:0050793//regulation of dev…	GO:0099503//secretory vesicle;GO:0043228//non-membrane-bounded organelle;GO:0101003//ficolin-1-rich granule membrane;GO:0098802//plasma membrane signaling receptor complex;GO:0043232//intracellular non-membrane-bounded organelle;GO:0016021//integral component of membrane;GO:0005604//basement membrane;GO:0099080//supramolecular complex;GO:0120025//plasma membrane bounded cell projection;GO:0005576…	GO:0046872//metal ion binding;GO:0043167//ion binding;GO:0019899//enzyme binding;GO:0050839//cell adhesion molecule binding;GO:0042277//peptide binding;GO:0030369//ICAM-3 receptor activity;GO:0046983//protein dimerization activity;GO:0005515//protein binding;GO:0044877//protein-containing complex binding;GO:0001851//complement component C3b binding;GO:0001848//complement binding;GO:0033218//amide…	ko04810(Regulation of actin cytoskeleton);ko04670(Leukocyte transendothelial migration);ko04650(Natural killer cell mediated cytotoxicity);ko04613(Neutrophil extracellular trap formation);ko04610(Complement and coagulation cascades);ko04514(Cell adhesion molecules);ko04390(Hippo signaling pathway);ko04145(Phagosome);ko04015(Rap1 signaling pathway)	ITGB2
PTAFR	160.214	7.88141	2.97845	2.06e-25	5.76e-23	Up Regulation	NW_025927729.1	361672	372438	+	6441	PTAFR	GO:0006952;GO:0004930;GO:0002764;GO:0045907;GO:0019751;GO:0002694;GO:0035588;GO:0002687;GO:0044425;GO:0031090;GO:0003018;GO:0006954;GO:0002758;GO:0008217;GO:0032270;GO:0003674;GO:0051246;GO:0010518;GO:0034767;GO:0044444;GO:0045410;GO:1904304;GO:0071214;GO:0034762;GO:0002684;GO:0002697;GO:0009893;GO:0009605;GO:0002444;GO:0009889;GO:0035690;GO:0030667;GO:0071242;GO:0002682;GO:0038187;GO:0034764;GO:…	K04279	4GJK2	T	sp|P21556|PTAFR_CAVPO Platelet-activating factor receptor OS=Cavia porcellus OX=10141 GN=PTAFR PE=2 SV=2	XP_013053093.1 PREDICTED: platelet-activating factor receptor [Anser cygnoides domesticus]	GO:0006952//defense response;GO:0002764//immune response-regulating signaling pathway;GO:0045907//positive regulation of vasoconstriction;GO:0019751//polyol metabolic process;GO:0002694//regulation of leukocyte activation;GO:0035588//G protein-coupled purinergic receptor signaling pathway;GO:0002687//positive regulation of leukocyte migration;GO:0003018//vascular process in circulatory system;GO:…	GO:0044425//obsolete membrane part;GO:0031090//organelle membrane;GO:0044444//obsolete cytoplasmic part;GO:0030667//secretory granule membrane;GO:0031982//vesicle;GO:0030659//cytoplasmic vesicle membrane;GO:0031224//intrinsic component of membrane;GO:0012505//endomembrane system;GO:0005886//plasma membrane;GO:0070820//tertiary granule;GO:0005887//integral component of plasma membrane;GO:0031226//…	GO:0004930//G protein-coupled receptor activity;GO:0003674//molecular_function;GO:0038187//pattern recognition receptor activity;GO:0005543//phospholipid binding;GO:0008329//pattern recognition receptor activity;GO:0045028//G protein-coupled purinergic nucleotide receptor activity;GO:0001875//lipopolysaccharide immune receptor activity;GO:0001614//purinergic nucleotide receptor activity;GO:000153…	ko04080(Neuroactive ligand-receptor interaction);ko04020(Calcium signaling pathway)	PTAFR
NAXD	2140.78	0.411522	-1.28096	2.15e-25	5.9e-23	Down Regulation	NW_025927793.1	2321408	2373611	-	2635	NAXD	GO:0044424;GO:0090407;GO:0034654;GO:0019359;GO:0006796;GO:0043229;GO:1901293;GO:0030554;GO:0008152;GO:0005623;GO:0006793;GO:0019438;GO:1901362;GO:0044422;GO:0009117;GO:0009058;GO:0044446;GO:0043226;GO:0034356;GO:0005575;GO:0072525;GO:0097367;GO:0044281;GO:0031974;GO:0005737;GO:0019362;GO:0034641;GO:0047453;GO:0043167;GO:1901265;GO:0006139;GO:0046496;GO:0006733;GO:0005829;GO:0046483;GO:0000166;GO:…	K17757	48ZX4	G	sp|Q8IW45|NNRD_HUMAN ATP-dependent (S)-NAD(P)H-hydrate dehydratase OS=Homo sapiens OX=9606 GN=NAXD PE=1 SV=1	XP_013049940.1 PREDICTED: ATP-dependent (S)-NAD(P)H-hydrate dehydratase isoform X1 [Anser cygnoides domesticus] __gt;XP_035173983.1 ATP-dependent (S)-NAD(P)H-hydrate dehydratase isoform X5 [Oxyura jamaicensis] __gt;XP_040392969.1 ATP-dependent (S)-NAD(P)H-hydrate dehydratase isoform X5 [Cygnus olor]	GO:0090407//organophosphate biosynthetic process;GO:0034654//nucleobase-containing compound biosynthetic process;GO:0019359//nicotinamide nucleotide biosynthetic process;GO:0006796//phosphate-containing compound metabolic process;GO:1901293//nucleoside phosphate biosynthetic process;GO:0008152//metabolic process;GO:0006793//phosphorus metabolic process;GO:0019438//aromatic compound biosynthetic p…	GO:0044424//obsolete intracellular part;GO:0043229//intracellular organelle;GO:0005623//obsolete cell;GO:0044422//obsolete organelle part;GO:0044446//obsolete intracellular organelle part;GO:0043226//organelle;GO:0005575//cellular_component;GO:0031974//membrane-enclosed lumen;GO:0005737//cytoplasm;GO:0005829//cytosol;GO:0005759//mitochondrial matrix;GO:0012505//endomembrane system;GO:0005783//end…	GO:0030554//adenyl nucleotide binding;GO:0097367//carbohydrate derivative binding;GO:0047453//ATP-dependent NAD(P)H-hydrate dehydratase activity;GO:0043167//ion binding;GO:1901265//nucleoside phosphate binding;GO:0000166//nucleotide binding;GO:0016829//lyase activity;GO:0032553//ribonucleotide binding;GO:0036094//small molecule binding;GO:0032555//purine ribonucleotide binding;GO:0005524//ATP bin…	-	NAXD
STAB1	453.661	26.3126	4.71768	3.16e-25	8.51e-23	Up Regulation	NW_025927664.1	15132835	15191518	-	8123	STAB1	GO:0044444;GO:0003674;GO:0005509;GO:0006954;GO:0008150;GO:0007154;GO:0031090;GO:0044425;GO:0023052;GO:0006952;GO:0003824;GO:0043227;GO:0031410;GO:0044459;GO:0009605;GO:0045765;GO:0006897;GO:0005622;GO:0009987;GO:0005539;GO:0043168;GO:2000026;GO:0071814;GO:0005041;GO:0098588;GO:1901343;GO:0051241;GO:0098805;GO:0031224;GO:0030659;GO:0031982;GO:0036094;GO:0051093;GO:0005886;GO:0016491;GO:0042742;GO:…	K19020	4GNF8	T	sp|Q8R4Y4|STAB1_MOUSE Stabilin-1 OS=Mus musculus OX=10090 GN=Stab1 PE=1 SV=1	XP_013047362.1 PREDICTED: stabilin-1 [Anser cygnoides domesticus]	GO:0006954//inflammatory response;GO:0008150//biological_process;GO:0007154//cell communication;GO:0023052//signaling;GO:0006952//defense response;GO:0009605//response to external stimulus;GO:0045765//regulation of angiogenesis;GO:0006897//endocytosis;GO:0009987//cellular process;GO:2000026//regulation of multicellular organismal development;GO:1901343//negative regulation of vasculature developm…	GO:0044444//obsolete cytoplasmic part;GO:0031090//organelle membrane;GO:0044425//obsolete membrane part;GO:0043227//membrane-bounded organelle;GO:0031410//cytoplasmic vesicle;GO:0044459//obsolete plasma membrane part;GO:0005622//intracellular anatomical structure;GO:0098588//bounding membrane of organelle;GO:0098805//membrane;GO:0031224//intrinsic component of membrane;GO:0030659//cytoplasmic ves…	GO:0003674//molecular_function;GO:0005509//calcium ion binding;GO:0003824//catalytic activity;GO:0005539//glycosaminoglycan binding;GO:0043168//anion binding;GO:0071814//protein-lipid complex binding;GO:0005041//low-density lipoprotein particle receptor activity;GO:0036094//small molecule binding;GO:0016491//oxidoreductase activity;GO:0005540//hyaluronic acid binding;GO:0030228//lipoprotein parti…	-	Stab1
LOC106048849	58.4951	15.3668	3.94175	4.95e-25	1.31e-22	Up Regulation	NW_025927807.1	1752966	1774523	-	4716	LOC106048849	GO:0006508;GO:0000003;GO:0005737;GO:0016020;GO:0048232;GO:0005575;GO:0005886;GO:0043226;GO:0005488;GO:0071704;GO:0044464;GO:0043169;GO:0070011;GO:0006807;GO:0008152;GO:0005623;GO:0008237;GO:0031224;GO:0140096;GO:0071944;GO:0043229;GO:0048609;GO:0005576;GO:1901564;GO:0022414;GO:0044424;GO:0044703;GO:0043227;GO:0007283;GO:0019538;GO:0004175;GO:0004222;GO:0044238;GO:0043231;GO:0051704;GO:0005622;GO:…	K08614	4GMZA	O	sp|Q9XSL6|ADA28_MACFA Disintegrin and metalloproteinase domain-containing protein 28 OS=Macaca fascicularis OX=9541 GN=ADAM28 PE=2 SV=1	XP_013056416.1 PREDICTED: disintegrin and metalloproteinase domain-containing protein 28 isoform X1 [Anser cygnoides domesticus]	GO:0006508//proteolysis;GO:0000003//reproduction;GO:0048232//male gamete generation;GO:0071704//organic substance metabolic process;GO:0006807//nitrogen compound metabolic process;GO:0008152//metabolic process;GO:0048609//multicellular organismal reproductive process;GO:1901564//organonitrogen compound metabolic process;GO:0022414//reproductive process;GO:0044703//multi-organism reproductive proc…	GO:0005737//cytoplasm;GO:0016020//membrane;GO:0005575//cellular_component;GO:0005886//plasma membrane;GO:0043226//organelle;GO:0044464//obsolete cell part;GO:0005623//obsolete cell;GO:0031224//intrinsic component of membrane;GO:0071944//cell periphery;GO:0043229//intracellular organelle;GO:0005576//extracellular region;GO:0044424//obsolete intracellular part;GO:0043227//membrane-bounded organelle…	GO:0005488//binding;GO:0043169//cation binding;GO:0070011//peptidase activity;GO:0008237//metallopeptidase activity;GO:0140096//catalytic activity, acting on a protein;GO:0004175//endopeptidase activity;GO:0004222//metalloendopeptidase activity;GO:0008233//peptidase activity;GO:0003674//molecular_function;GO:0043167//ion binding;GO:0016787//hydrolase activity;GO:0046872//metal ion binding;GO:0003…	-	ADAM28
PKIB	66.8107	51.4262	5.68443	7.18e-25	1.87e-22	Up Regulation	NW_025927694.1	2702130	2758161	-	8767	PKIB	GO:2000480;GO:0043229;GO:0032206;GO:0060255;GO:0044093;GO:0044424;GO:0031324;GO:0051171;GO:0031399;GO:0001933;GO:0042325;GO:0009892;GO:0006469;GO:0045935;GO:0065008;GO:0004860;GO:0005623;GO:0048519;GO:0043226;GO:0045936;GO:0032269;GO:0042326;GO:0051348;GO:0005737;GO:0033673;GO:0048522;GO:0005575;GO:0010556;GO:0051173;GO:0050789;GO:0030291;GO:0045859;GO:0051972;GO:0033044;GO:0065009;GO:0032210;GO:…	-	4GVHT	T	sp|Q04758|IPKB_MOUSE cAMP-dependent protein kinase inhibitor beta OS=Mus musculus OX=10090 GN=Pkib PE=3 SV=1	XP_035394524.1 cAMP-dependent protein kinase inhibitor beta [Cygnus atratus] __gt;XP_035394525.1 cAMP-dependent protein kinase inhibitor beta [Cygnus atratus] __gt;XP_035394526.1 cAMP-dependent protein kinase inhibitor beta [Cygnus atratus] __gt;XP_040408748.1 cAMP-dependent protein kinase inhibitor beta [Cygnus olor] __gt;XP_040408749.1 cAMP-dependent protein kinase inhibitor beta [Cygnus olor] …	GO:2000480//negative regulation of cAMP-dependent protein kinase activity;GO:0032206//positive regulation of telomere maintenance;GO:0060255//regulation of macromolecule metabolic process;GO:0044093//positive regulation of molecular function;GO:0031324//negative regulation of cellular metabolic process;GO:0051171//regulation of nitrogen compound metabolic process;GO:0031399//regulation of protein…	GO:0043229//intracellular organelle;GO:0044424//obsolete intracellular part;GO:0005623//obsolete cell;GO:0043226//organelle;GO:0005737//cytoplasm;GO:0005575//cellular_component;GO:0005634//nucleus;GO:0044464//obsolete cell part;GO:0005622//intracellular anatomical structure;GO:0043227//membrane-bounded organelle;GO:0043231//intracellular membrane-bounded organelle;	GO:0004860//protein kinase inhibitor activity;GO:0030291//protein serine/threonine kinase inhibitor activity;GO:0019210//kinase inhibitor activity;GO:0004857//enzyme inhibitor activity;GO:0098772//molecular function regulator;GO:0030234//enzyme regulator activity;GO:0019887//protein kinase regulator activity;GO:0003674//molecular_function;GO:0004862//cAMP-dependent protein kinase inhibitor activi…	-	Pkib
PMEPA1	612.903	1.91233	0.935329	7.43e-25	1.9e-22	Up Regulation	NW_025927725.1	5180283	5196453	-	3157	PMEPA1	GO:0030518;GO:0051128;GO:0023051;GO:1903845;GO:0009966;GO:0050896;GO:0010990;GO:0032268;GO:0031333;GO:0019222;GO:0000139;GO:0031901;GO:0044433;GO:0090092;GO:0060393;GO:0005794;GO:0016021;GO:0071495;GO:0070887;GO:0050789;GO:0051129;GO:0044446;GO:0044431;GO:0042326;GO:0019904;GO:0032269;GO:0009725;GO:0045936;GO:0090287;GO:0043226;GO:0048519;GO:0097708;GO:0048545;GO:0005575;GO:0030522;GO:0070412;GO:…	-	4GQ17	S	sp|Q969W9|PMEPA_HUMAN Protein TMEPAI OS=Homo sapiens OX=9606 GN=PMEPA1 PE=1 SV=1	XP_026717892.1 protein TMEPAI isoform X1 [Athene cunicularia]	GO:0030518//intracellular steroid hormone receptor signaling pathway;GO:0051128//regulation of cellular component organization;GO:0023051//regulation of signaling;GO:1903845//negative regulation of cellular response to transforming growth factor beta stimulus;GO:0009966//regulation of signal transduction;GO:0050896//response to stimulus;GO:0010990//regulation of SMAD protein complex assembly;GO:0…	GO:0000139//Golgi membrane;GO:0031901//early endosome membrane;GO:0044433//obsolete cytoplasmic vesicle part;GO:0005794//Golgi apparatus;GO:0016021//integral component of membrane;GO:0044446//obsolete intracellular organelle part;GO:0044431//obsolete Golgi apparatus part;GO:0043226//organelle;GO:0097708//intracellular vesicle;GO:0005575//cellular_component;GO:0016020//membrane;GO:0005737//cytopla…	GO:0019904//protein domain specific binding;GO:0070412//R-SMAD binding;GO:0050699//WW domain binding;GO:0046332//SMAD binding;GO:0003674//molecular_function;GO:0005488//binding;GO:0005515//protein binding;	-	PMEPA1
LOC106048163	319.458	13.8413	3.79091	1.31e-24	3.28e-22	Up Regulation	NW_025927736.1	92330	108361	+	3751	LOC106048163	GO:0007297;GO:0030036;GO:0030041;GO:0046822;GO:0042325;GO:0044422;GO:0051223;GO:0031324;GO:0032535;GO:0031399;GO:0044424;GO:0044703;GO:0046824;GO:0044093;GO:0040011;GO:0008154;GO:0043229;GO:0051897;GO:0048609;GO:0048477;GO:0010647;GO:0071840;GO:0051253;GO:1903506;GO:0048522;GO:0031327;GO:0048583;GO:0016020;GO:0000003;GO:0007292;GO:0010562;GO:1902679;GO:0010558;GO:0023056;GO:0043226;GO:0042509;GO:…	K06106	4GKE7	T	sp|P49710|HCLS1_MOUSE Hematopoietic lineage cell-specific protein OS=Mus musculus OX=10090 GN=Hcls1 PE=1 SV=2	XP_035171505.1 hematopoietic lineage cell-specific protein-like isoform X1 [Oxyura jamaicensis]	GO:0007297//ovarian follicle cell migration;GO:0030036//actin cytoskeleton organization;GO:0030041//actin filament polymerization;GO:0046822//regulation of nucleocytoplasmic transport;GO:0042325//regulation of phosphorylation;GO:0051223//regulation of protein transport;GO:0031324//negative regulation of cellular metabolic process;GO:0032535//regulation of cellular component size;GO:0031399//regul…	GO:0044422//obsolete organelle part;GO:0044424//obsolete intracellular part;GO:0043229//intracellular organelle;GO:0016020//membrane;GO:0043226//organelle;GO:0070864//sperm individualization complex;GO:0043232//intracellular non-membrane-bounded organelle;GO:0043228//non-membrane-bounded organelle;GO:0015629//actin cytoskeleton;GO:0030478//actin cap;GO:0044464//obsolete cell part;GO:0043227//memb…	GO:0019899//enzyme binding;GO:0019901//protein kinase binding;GO:0005515//protein binding;GO:0008134//transcription factor binding;GO:0005488//binding;GO:0001085//RNA polymerase II-specific DNA-binding transcription factor binding;GO:0019900//kinase binding;GO:0044877//protein-containing complex binding;GO:0019904//protein domain specific binding;GO:0017124//SH3 domain binding;GO:0003779//actin b…	ko04530(Tight junction)	Hcls1
RCC1	826.126	0.390163	-1.35785	1.88e-24	4.65e-22	Down Regulation	NW_025927729.1	3199812	3207274	-	2129	RCC1	GO:0048699;GO:0051179;GO:0051170;GO:0051301;GO:0007399;GO:0007275;GO:0015833;GO:0051020;GO:0046907;GO:0003682;GO:0051704;GO:0015031;GO:0065003;GO:0007417;GO:0071705;GO:0051128;GO:0016032;GO:0019899;GO:0005634;GO:0051960;GO:0051234;GO:0007346;GO:0032501;GO:0050789;GO:0007017;GO:0043232;GO:0008536;GO:0065009;GO:0007059;GO:0022008;GO:0043167;GO:0045184;GO:0042886;GO:0051262;GO:0044403;GO:0043228;GO:…	K11493	4GQS9	DZ	sp|P18754|RCC1_HUMAN Regulator of chromosome condensation OS=Homo sapiens OX=9606 GN=RCC1 PE=1 SV=1	XP_035418264.1 regulator of chromosome condensation [Cygnus atratus] __gt;XP_035418265.1 regulator of chromosome condensation [Cygnus atratus] __gt;XP_035418266.1 regulator of chromosome condensation [Cygnus atratus]	GO:0048699//generation of neurons;GO:0051179//localization;GO:0051170//import into nucleus;GO:0051301//cell division;GO:0007399//nervous system development;GO:0007275//multicellular organism development;GO:0015833//peptide transport;GO:0046907//intracellular transport;GO:0051704//obsolete multi-organism process;GO:0015031//protein transport;GO:0065003//protein-containing complex assembly;GO:00074…	GO:0005634//nucleus;GO:0043232//intracellular non-membrane-bounded organelle;GO:0043228//non-membrane-bounded organelle;GO:0000785//chromatin;GO:0005737//cytoplasm;GO:0031974//membrane-enclosed lumen;GO:0016020//membrane;GO:0000793//condensed chromosome;GO:0005575//cellular_component;GO:0043226//organelle;GO:0005694//chromosome;GO:0044446//obsolete intracellular organelle part;GO:0044427//obsolet…	GO:0051020//GTPase binding;GO:0003682//chromatin binding;GO:0019899//enzyme binding;GO:0008536//small GTPase binding;GO:0043167//ion binding;GO:1901681//sulfur compound binding;GO:0017016//small GTPase binding;GO:0031492//nucleosomal DNA binding;GO:0003676//nucleic acid binding;GO:0005087//guanyl-nucleotide exchange factor activity;GO:0046982//protein heterodimerization activity;GO:0031267//small…	-	RCC1
C1QA	140.511	50.8689	5.66871	3.72e-24	8.96e-22	Up Regulation	NW_025927702.1	186110	188520	-	1424	C1QA	GO:0032991;GO:0008150;GO:0072376;GO:0002762;GO:0051246;GO:0003674;GO:0048584;GO:0050776;GO:0048523;GO:0010038;GO:0010468;GO:0007154;GO:0003824;GO:0023052;GO:0006952;GO:0002455;GO:1903707;GO:0002682;GO:0004175;GO:0042221;GO:0070613;GO:0030853;GO:0009987;GO:0045638;GO:0002697;GO:0005615;GO:0045649;GO:0002684;GO:0031347;GO:0005581;GO:2000026;GO:0045596;GO:0002253;GO:0006807;GO:0010035;GO:0051241;GO:…	K03986	4GN61	W	sp|P31720|C1QA_RAT Complement C1q subcomponent subunit A OS=Rattus norvegicus OX=10116 GN=C1qa PE=1 SV=2	XP_013043251.1 PREDICTED: LOW QUALITY PROTEIN: uncharacterized protein LOC106040121 [Anser cygnoides domesticus]	GO:0008150//biological_process;GO:0072376//protein activation cascade;GO:0002762//negative regulation of myeloid leukocyte differentiation;GO:0051246//regulation of protein metabolic process;GO:0048584//positive regulation of response to stimulus;GO:0050776//regulation of immune response;GO:0048523//negative regulation of cellular process;GO:0010038//response to metal ion;GO:0010468//regulation o…	GO:0032991//protein-containing complex;GO:0005615//extracellular space;GO:0005581//collagen trimer;GO:0044421//obsolete extracellular region part;GO:0005602//complement component C1 complex;GO:0005576//extracellular region;GO:0005575//cellular_component;	GO:0003674//molecular_function;GO:0003824//catalytic activity;GO:0004175//endopeptidase activity;GO:0140096//catalytic activity, acting on a protein;GO:0017171//serine hydrolase activity;GO:0070011//peptidase activity;GO:0008233//peptidase activity;GO:0004252//serine-type endopeptidase activity;GO:0016787//hydrolase activity;GO:0008236//serine-type peptidase activity;	ko04610(Complement and coagulation cascades)	C1qa
RBM47	68.9999	13.5445	3.75963	3.79e-24	8.96e-22	Up Regulation	NW_025927728.1	2145768	2224026	-	10091	RBM47	GO:0097159;GO:0003674;GO:1901360;GO:0008150;GO:0043170;GO:0006139;GO:0032501;GO:0044237;GO:0048869;GO:0034641;GO:0090304;GO:0044238;GO:0007275;GO:0016553;GO:0043231;GO:0043227;GO:0032502;GO:0005634;GO:0048856;GO:0046483;GO:0016070;GO:0006725;GO:1901363;GO:0043412;GO:0002376;GO:0009987;GO:0005622;GO:0002520;GO:0008152;GO:0005623;GO:0030154;GO:0048513;GO:0016554;GO:0006807;GO:0003723;GO:0044424;GO:…	-	4GK1G	A	sp|A0AV96|RBM47_HUMAN RNA-binding protein 47 OS=Homo sapiens OX=9606 GN=RBM47 PE=1 SV=2	XP_035407794.1 RNA-binding protein 47 isoform X1 [Cygnus atratus] __gt;XP_035407802.1 RNA-binding protein 47 isoform X1 [Cygnus atratus]	GO:1901360//organic cyclic compound metabolic process;GO:0008150//biological_process;GO:0043170//macromolecule metabolic process;GO:0006139//nucleobase-containing compound metabolic process;GO:0032501//multicellular organismal process;GO:0044237//cellular metabolic process;GO:0048869//cellular developmental process;GO:0034641//cellular nitrogen compound metabolic process;GO:0090304//nucleic acid …	GO:0043231//intracellular membrane-bounded organelle;GO:0043227//membrane-bounded organelle;GO:0005634//nucleus;GO:0005622//intracellular anatomical structure;GO:0005623//obsolete cell;GO:0044424//obsolete intracellular part;GO:0043229//intracellular organelle;GO:0005575//cellular_component;GO:0044464//obsolete cell part;GO:0043226//organelle;	GO:0097159//organic cyclic compound binding;GO:0003674//molecular_function;GO:1901363//heterocyclic compound binding;GO:0003723//RNA binding;GO:0003676//nucleic acid binding;GO:0005488//binding;	-	RBM47
ISOC1	1100.78	0.207072	-2.2718	3.81e-24	8.96e-22	Down Regulation	NW_025928089.1	209805	229914	+	2316	ISOC1	GO:0044444;GO:0005777;GO:0005737;GO:0043227;GO:0008150;GO:0043231;GO:0005623;GO:0008152;GO:0042579;GO:0003674;GO:0005575;GO:0043226;GO:0043229;GO:0005622;GO:0003824;GO:0044424;GO:0044464	-	4GPRQ	Q	sp|Q96CN7|ISOC1_HUMAN Isochorismatase domain-containing protein 1 OS=Homo sapiens OX=9606 GN=ISOC1 PE=1 SV=3	XP_035165911.1 isochorismatase domain-containing protein 1 [Oxyura jamaicensis]	GO:0008150//biological_process;GO:0008152//metabolic process;	GO:0044444//obsolete cytoplasmic part;GO:0005777//peroxisome;GO:0005737//cytoplasm;GO:0043227//membrane-bounded organelle;GO:0043231//intracellular membrane-bounded organelle;GO:0005623//obsolete cell;GO:0042579//microbody;GO:0005575//cellular_component;GO:0043226//organelle;GO:0043229//intracellular organelle;GO:0005622//intracellular anatomical structure;GO:0044424//obsolete intracellular part;…	GO:0003674//molecular_function;GO:0003824//catalytic activity;	-	ISOC1
SUCNR1	227.257	25.3063	4.66143	3.9e-24	9.03e-22	Up Regulation	NW_025927675.1	8852763	8857680	-	2984	SUCNR1	GO:0051246;GO:0048584;GO:0003674;GO:0008217;GO:0008150;GO:0032612;GO:0002275;GO:0003081;GO:0004930;GO:0023052;GO:0007154;GO:0010038;GO:0044425;GO:0042221;GO:0048878;GO:0033036;GO:0051716;GO:0031347;GO:0007186;GO:0009987;GO:0040017;GO:0060177;GO:0002366;GO:0010035;GO:0042592;GO:0080090;GO:0008104;GO:0007165;GO:0060089;GO:0031224;GO:0045321;GO:0038023;GO:0005886;GO:0003008;GO:0003013;GO:0032940;GO:…	K10042	4GHZT	T	sp|Q9BXA5|SUCR1_HUMAN Succinate receptor 1 OS=Homo sapiens OX=9606 GN=SUCNR1 PE=1 SV=2	XP_013054707.1 PREDICTED: succinate receptor 1 [Anser cygnoides domesticus]	GO:0051246//regulation of protein metabolic process;GO:0048584//positive regulation of response to stimulus;GO:0008217//regulation of blood pressure;GO:0008150//biological_process;GO:0032612//interleukin-1 production;GO:0002275//myeloid cell activation involved in immune response;GO:0003081//regulation of systemic arterial blood pressure by renin-angiotensin;GO:0023052//signaling;GO:0007154//cell…	GO:0044425//obsolete membrane part;GO:0031224//intrinsic component of membrane;GO:0005886//plasma membrane;GO:0044464//obsolete cell part;GO:0016021//integral component of membrane;GO:0005623//obsolete cell;GO:0071944//cell periphery;GO:0005575//cellular_component;GO:0009986//cell surface;GO:0016020//membrane;	GO:0003674//molecular_function;GO:0004930//G protein-coupled receptor activity;GO:0060089//molecular transducer activity;GO:0038023//signaling receptor activity;GO:0004888//transmembrane signaling receptor activity;	ko04024(cAMP signaling pathway)	SUCNR1
LCP2	59.0169	9.75653	3.28637	4.02e-24	9.16e-22	Up Regulation	NW_025927691.1	2310226	2342501	+	2430	LCP2	GO:0071944;GO:0060255;GO:0002274;GO:0030168;GO:0006950;GO:0044424;GO:0044093;GO:0051247;GO:0031399;GO:0051171;GO:0006955;GO:0045121;GO:0005623;GO:0045576;GO:0006810;GO:0009306;GO:0065008;GO:0042325;GO:0001775;GO:0010562;GO:0048583;GO:0005737;GO:0016020;GO:0048522;GO:0005575;GO:0005911;GO:0050663;GO:0042886;GO:0051173;GO:0045859;GO:0030054;GO:0032501;GO:0038093;GO:0050789;GO:0065009;GO:0002768;GO:…	K07361	4GREM	T	sp|Q13094|LCP2_HUMAN Lymphocyte cytosolic protein 2 OS=Homo sapiens OX=9606 GN=LCP2 PE=1 SV=1	XP_013033841.1 PREDICTED: lymphocyte cytosolic protein 2 [Anser cygnoides domesticus]	GO:0060255//regulation of macromolecule metabolic process;GO:0002274//myeloid leukocyte activation;GO:0030168//platelet activation;GO:0006950//response to stress;GO:0044093//positive regulation of molecular function;GO:0051247//positive regulation of protein metabolic process;GO:0031399//regulation of protein modification process;GO:0051171//regulation of nitrogen compound metabolic process;GO:00…	GO:0071944//cell periphery;GO:0044424//obsolete intracellular part;GO:0045121//membrane raft;GO:0005623//obsolete cell;GO:0005737//cytoplasm;GO:0016020//membrane;GO:0005575//cellular_component;GO:0005911//cell-cell junction;GO:0030054//cell junction;GO:0005829//cytosol;GO:0098805//membrane;GO:0044464//obsolete cell part;GO:0005886//plasma membrane;GO:0044853//plasma membrane raft;GO:0044425//obso…	-	ko04664(Fc epsilon RI signaling pathway);ko04660(T cell receptor signaling pathway);ko04650(Natural killer cell mediated cytotoxicity);ko04611(Platelet activation);ko04380(Osteoclast differentiation);ko04015(Rap1 signaling pathway)	LCP2
SMARCC1	5484.76	0.522695	-0.93596	6.32e-24	1.42e-21	Down Regulation	NW_025927975.1	158007	234741	-	5129	SMARCC1	GO:0048806;GO:0016514;GO:0040010;GO:0006323;GO:0016070;GO:0009059;GO:0042127;GO:0045927;GO:0032868;GO:0032268;GO:1902692;GO:0048563;GO:0010604;GO:0007167;GO:0050896;GO:0019222;GO:0044249;GO:0032435;GO:0010467;GO:0050793;GO:0043044;GO:0010556;GO:0032984;GO:0007444;GO:0051173;GO:0071565;GO:0043933;GO:0050768;GO:0040027;GO:0043228;GO:0048608;GO:0048569;GO:0051276;GO:0043232;GO:1903508;GO:0002119;GO:…	K11649	4GN00	B	sp|P97496|SMRC1_MOUSE SWI/SNF complex subunit SMARCC1 OS=Mus musculus OX=10090 GN=Smarcc1 PE=1 SV=2	XP_038029818.1 LOW QUALITY PROTEIN: SWI/SNF complex subunit SMARCC1 [Anas platyrhynchos]	GO:0048806//genitalia development;GO:0040010//positive regulation of growth rate;GO:0006323//DNA packaging;GO:0016070//RNA metabolic process;GO:0009059//macromolecule biosynthetic process;GO:0042127//regulation of cell population proliferation;GO:0045927//positive regulation of growth;GO:0032868//response to insulin;GO:0032268//regulation of cellular protein metabolic process;GO:1902692//regulati…	GO:0016514//SWI/SNF complex;GO:0071565//nBAF complex;GO:0043228//non-membrane-bounded organelle;GO:0043232//intracellular non-membrane-bounded organelle;GO:0044427//obsolete chromosomal part;GO:0044454//obsolete nuclear chromosome part;GO:0031981//nuclear lumen;GO:0043226//organelle;GO:1904949//ATPase complex;GO:0044424//obsolete intracellular part;GO:0043229//intracellular organelle;GO:0044422//…	GO:0003712//transcription coregulator activity;GO:1901363//heterocyclic compound binding;GO:0003713//transcription coactivator activity;GO:0005488//binding;GO:0005515//protein binding;GO:0003682//chromatin binding;GO:0003676//nucleic acid binding;GO:0140110//transcription regulator activity;GO:0003677//DNA binding;GO:0042802//identical protein binding;GO:0097159//organic cyclic compound binding;G…	ko04714(Thermogenesis)	Smarcc1
PCNT	2673.01	0.434499	-1.20257	8.78e-24	1.94e-21	Down Regulation	NW_025927828.1	211370	310814	+	14047	PCNT	GO:0051050;GO:0051258;GO:0043228;GO:0044463;GO:0007420;GO:0043933;GO:0007017;GO:0060173;GO:0007346;GO:0050789;GO:0043232;GO:1903827;GO:0061351;GO:0050896;GO:0090087;GO:0005814;GO:0044441;GO:0030902;GO:0048598;GO:0007417;GO:0099080;GO:0021988;GO:1990403;GO:0051179;GO:0140056;GO:0021575;GO:0007020;GO:0007507;GO:0035050;GO:0120025;GO:0043229;GO:0005576;GO:0040011;GO:0048589;GO:0044424;GO:0035264;GO:…	K16481	4GQ0C	S	sp|O95613|PCNT_HUMAN Pericentrin OS=Homo sapiens OX=9606 GN=PCNT PE=1 SV=4	XP_013027188.1 PREDICTED: pericentrin [Anser cygnoides domesticus]	GO:0051050//positive regulation of transport;GO:0051258//protein polymerization;GO:0007420//brain development;GO:0043933//protein-containing complex subunit organization;GO:0007017//microtubule-based process;GO:0060173//limb development;GO:0007346//regulation of mitotic cell cycle;GO:0050789//regulation of biological process;GO:1903827//regulation of protein localization;GO:0061351//neural precur…	GO:0043228//non-membrane-bounded organelle;GO:0044463//obsolete cell projection part;GO:0043232//intracellular non-membrane-bounded organelle;GO:0005814//centriole;GO:0044441//obsolete ciliary part;GO:0099080//supramolecular complex;GO:0120025//plasma membrane bounded cell projection;GO:0043229//intracellular organelle;GO:0005576//extracellular region;GO:0044424//obsolete intracellular part;GO:00…	GO:0005488//binding;GO:0005515//protein binding;GO:0032947//molecular adaptor activity;GO:0003674//molecular_function;GO:0005198//structural molecule activity;GO:0005516//calmodulin binding;	-	PCNT
IGF2BP3	1773.73	0.517556	-0.950214	1.58e-23	3.44e-21	Down Regulation	NW_025927713.1	748946	859363	-	4429	IGF2BP3	GO:0048523;GO:0042551;GO:0010468;GO:0051252;GO:0031329;GO:0005975;GO:0009890;GO:0048584;GO:0016043;GO:1902531;GO:0006725;GO:0097458;GO:0010646;GO:0032504;GO:0022607;GO:1901363;GO:0031326;GO:0051124;GO:0031323;GO:0051240;GO:0010608;GO:0032502;GO:0007283;GO:0010975;GO:0050767;GO:0043227;GO:1901564;GO:1901576;GO:0051236;GO:0120035;GO:0044271;GO:0008380;GO:0080135;GO:0006807;GO:0051962;GO:0044464;GO:…	K13197	4GMCM	A	sp|Q5ZLP8|IF2B3_CHICK Insulin-like growth factor 2 mRNA-binding protein 3 OS=Gallus gallus OX=9031 GN=IGF2BP3 PE=2 SV=1	XP_026698865.1 insulin-like growth factor 2 mRNA-binding protein 3 [Athene cunicularia]	GO:0048523//negative regulation of cellular process;GO:0042551//neuron maturation;GO:0010468//regulation of gene expression;GO:0051252//regulation of RNA metabolic process;GO:0031329//regulation of cellular catabolic process;GO:0005975//carbohydrate metabolic process;GO:0009890//negative regulation of biosynthetic process;GO:0048584//positive regulation of response to stimulus;GO:0016043//cellula…	GO:0097458//obsolete neuron part;GO:0043227//membrane-bounded organelle;GO:0044464//obsolete cell part;GO:0030424//axon;GO:0043025//neuronal cell body;GO:0044424//obsolete intracellular part;GO:0043229//intracellular organelle;GO:0120025//plasma membrane bounded cell projection;GO:0043226//organelle;GO:0044444//obsolete cytoplasmic part;GO:0005622//intracellular anatomical structure;GO:0043231//i…	GO:1901363//heterocyclic compound binding;GO:0005488//binding;GO:0005515//protein binding;GO:0003730//mRNA 3'-UTR binding;GO:0045182//translation regulator activity;GO:0048027//mRNA 5'-UTR binding;GO:0097159//organic cyclic compound binding;GO:0003674//molecular_function;GO:0019955//cytokine binding;GO:0003723//RNA binding;GO:0003729//mRNA binding;GO:0003676//nucleic acid binding;	-	IGF2BP3
CSF1R	466.25	16.5211	4.04624	2.3e-23	4.94e-21	Up Regulation	NW_025927669.1	6014906	6036359	+	4532	CSF1R	GO:0002520;GO:0040017;GO:0031224;GO:0004714;GO:0060326;GO:0007165;GO:0051493;GO:0030879;GO:0032990;GO:0005886;GO:0009888;GO:0016477;GO:0120036;GO:0071310;GO:0040012;GO:2000147;GO:0035295;GO:0065007;GO:0030900;GO:0045860;GO:0032642;GO:0097159;GO:0051246;GO:0003674;GO:0090196;GO:0032991;GO:0006954;GO:0032270;GO:0044425;GO:0002687;GO:0019903;GO:0003824;GO:0006952;GO:0030335;GO:0042221;GO:0042802;GO:…	K05090	4GNC6	T	sp|P13369|CSF1R_FELCA Macrophage colony-stimulating factor 1 receptor OS=Felis catus OX=9685 GN=CSF1R PE=2 SV=1	XP_013031420.1 PREDICTED: macrophage colony-stimulating factor 1 receptor [Anser cygnoides domesticus]	GO:0002520//immune system development;GO:0040017//positive regulation of locomotion;GO:0060326//cell chemotaxis;GO:0007165//signal transduction;GO:0051493//regulation of cytoskeleton organization;GO:0030879//mammary gland development;GO:0032990//cell part morphogenesis;GO:0009888//tissue development;GO:0016477//cell migration;GO:0120036//plasma membrane bounded cell projection organization;GO:007…	GO:0031224//intrinsic component of membrane;GO:0005886//plasma membrane;GO:0032991//protein-containing complex;GO:0044425//obsolete membrane part;GO:0043231//intracellular membrane-bounded organelle;GO:0005623//obsolete cell;GO:0044446//obsolete intracellular organelle part;GO:0031226//intrinsic component of plasma membrane;GO:0005634//nucleus;GO:0005887//integral component of plasma membrane;GO:…	GO:0004714//transmembrane receptor protein tyrosine kinase activity;GO:0097159//organic cyclic compound binding;GO:0003674//molecular_function;GO:0019903//protein phosphatase binding;GO:0003824//catalytic activity;GO:0042802//identical protein binding;GO:0008144//obsolete drug binding;GO:0016301//kinase activity;GO:0016740//transferase activity;GO:0140096//catalytic activity, acting on a protein;…	ko04640(Hematopoietic cell lineage);ko04380(Osteoclast differentiation);ko04151(PI3K-Akt signaling pathway);ko04061(Viral protein interaction with cytokine and cytokine receptor);ko04060(Cytokine-cytokine receptor interaction);ko04015(Rap1 signaling pathway);ko04014(Ras signaling pathway);ko04010(MAPK signaling pathway)	CSF1R
ZBTB18	2714.28	0.261928	-1.93276	6.29e-23	1.33e-20	Down Regulation	NW_025927783.1	367947	374177	-	5244	ZBTB18	GO:1903506;GO:0048522;GO:0005575;GO:0034645;GO:0051253;GO:0032774;GO:0003712;GO:0031327;GO:0031974;GO:0009792;GO:0031981;GO:0010558;GO:0003676;GO:0009058;GO:1902679;GO:0044446;GO:0048731;GO:0000122;GO:0043226;GO:0048519;GO:0005694;GO:0048666;GO:0008152;GO:0005623;GO:0019438;GO:0065008;GO:0045935;GO:0030154;GO:0048513;GO:1901362;GO:0009892;GO:0044422;GO:0010629;GO:0051171;GO:0006351;GO:0031324;GO:…	-	4GMMY	K	sp|Q99592|ZBT18_HUMAN Zinc finger and BTB domain-containing protein 18 OS=Homo sapiens OX=9606 GN=ZBTB18 PE=1 SV=1	XP_013057356.1 PREDICTED: zinc finger and BTB domain-containing protein 18 isoform X1 [Anser cygnoides domesticus] __gt;XP_027309649.1 zinc finger and BTB domain-containing protein 18 isoform X1 [Anas platyrhynchos] __gt;XP_035177814.1 zinc finger and BTB domain-containing protein 18 isoform X1 [Oxyura jamaicensis] __gt;XP_040408734.1 zinc finger and BTB domain-containing protein 18 isoform X1 [C…	GO:1903506//regulation of nucleic acid-templated transcription;GO:0048522//positive regulation of cellular process;GO:0034645//cellular macromolecule biosynthetic process;GO:0051253//negative regulation of RNA metabolic process;GO:0032774//RNA biosynthetic process;GO:0031327//negative regulation of cellular biosynthetic process;GO:0009792//embryo development ending in birth or egg hatching;GO:001…	GO:0005575//cellular_component;GO:0031974//membrane-enclosed lumen;GO:0031981//nuclear lumen;GO:0044446//obsolete intracellular organelle part;GO:0043226//organelle;GO:0005694//chromosome;GO:0005623//obsolete cell;GO:0044422//obsolete organelle part;GO:0044424//obsolete intracellular part;GO:0043229//intracellular organelle;GO:0005634//nucleus;GO:0043232//intracellular non-membrane-bounded organe…	GO:0003712//transcription coregulator activity;GO:0003676//nucleic acid binding;GO:0043167//ion binding;GO:0046872//metal ion binding;GO:0043565//sequence-specific DNA binding;GO:0043169//cation binding;GO:0005488//binding;GO:0000981//DNA-binding transcription factor activity, RNA polymerase II-specific;GO:0003700//DNA-binding transcription factor activity;GO:0003677//DNA binding;GO:1901363//hete…	-	ZBTB18
LOC106042157	132.16	14.3815	3.84614	6.86e-23	1.43e-20	Up Regulation	NW_025927956.1	539618	561755	-	4930	LOC106042157	GO:0045730;GO:0008150;GO:0031325;GO:0042175;GO:0032991;GO:0006954;GO:0003674;GO:0051246;GO:0097159;GO:0044444;GO:1904018;GO:0006952;GO:0042534;GO:0003824;GO:1904845;GO:0098827;GO:0044237;GO:0120038;GO:0044425;GO:0006887;GO:0031090;GO:0043005;GO:0002444;GO:0009605;GO:0043231;GO:0009636;GO:0045765;GO:0098796;GO:0009889;GO:0035690;GO:0031668;GO:0030667;GO:0033554;GO:0042221;GO:0098857;GO:0051716;GO:…	K08008	4GQ3K	PQ	sp|P04839|CY24B_HUMAN Cytochrome b-245 heavy chain OS=Homo sapiens OX=9606 GN=CYBB PE=1 SV=2	XP_013046384.1 PREDICTED: cytochrome b-245 heavy chain [Anser cygnoides domesticus]	GO:0045730//respiratory burst;GO:0008150//biological_process;GO:0031325//positive regulation of cellular metabolic process;GO:0006954//inflammatory response;GO:0051246//regulation of protein metabolic process;GO:1904018//positive regulation of vasculature development;GO:0006952//defense response;GO:0042534//regulation of tumor necrosis factor production;GO:1904845//cellular response to L-glutamin…	GO:0042175//nuclear outer membrane-endoplasmic reticulum membrane network;GO:0032991//protein-containing complex;GO:0044444//obsolete cytoplasmic part;GO:0098827//endoplasmic reticulum subcompartment;GO:0120038//obsolete plasma membrane bounded cell projection part;GO:0044425//obsolete membrane part;GO:0031090//organelle membrane;GO:0043005//neuron projection;GO:0043231//intracellular membrane-bo…	GO:0003674//molecular_function;GO:0097159//organic cyclic compound binding;GO:0003824//catalytic activity;GO:0036094//small molecule binding;GO:0020037//heme binding;GO:0046906//tetrapyrrole binding;GO:0005215//transporter activity;GO:0022832//voltage-gated channel activity;GO:0022836//gated channel activity;GO:0016651//oxidoreductase activity, acting on NAD(P)H;GO:0050660//flavin adenine dinucle…	ko04380(Osteoclast differentiation)	CYBB
TMEM273	118.303	0.162319	-2.62309	7.34e-23	1.51e-20	Down Regulation	NW_025927709.1	3898243	3919426	-	3166	TMEM273	GO:0005575;GO:0031224;GO:0016021;GO:0016020;GO:0044425	-	4GVJ3	S	-	XP_013052955.1 PREDICTED: putative uncharacterized protein C10orf128 homolog isoform X1 [Anser cygnoides domesticus] __gt;XP_035395125.1 transmembrane protein 273 [Cygnus atratus] __gt;XP_040419194.1 transmembrane protein 273 isoform X1 [Cygnus olor]	-	GO:0005575//cellular_component;GO:0031224//intrinsic component of membrane;GO:0016021//integral component of membrane;GO:0016020//membrane;GO:0044425//obsolete membrane part;	-	-	-
P2RY8	96.2747	15.4872	3.95301	1.01e-22	2.05e-20	Up Regulation	NW_025927800.1	856744	892044	-	7632	P2RY8	GO:0007200;GO:0005623;GO:0001614;GO:0035023;GO:0065008;GO:0042592;GO:0019725;GO:0046579;GO:0001653;GO:0006950;GO:0050878;GO:0004888;GO:1902533;GO:0060089;GO:0007165;GO:0031224;GO:0071944;GO:0035589;GO:0016502;GO:0038023;GO:0006875;GO:0030003;GO:0048522;GO:0005886;GO:0005575;GO:0035025;GO:0072503;GO:0050817;GO:0010647;GO:0007166;GO:0098771;GO:0016020;GO:0048583;GO:0009967;GO:0051057;GO:0023056;GO:…	K08386	4GR46	T	sp|Q5ZI82|P2RY8_CHICK P2Y purinoceptor 8 OS=Gallus gallus OX=9031 GN=P2RY8 PE=2 SV=1	XP_013036173.1 PREDICTED: P2Y purinoceptor 8 [Anser cygnoides domesticus] __gt;XP_013036174.1 PREDICTED: P2Y purinoceptor 8 [Anser cygnoides domesticus] __gt;XP_013036175.1 PREDICTED: P2Y purinoceptor 8 [Anser cygnoides domesticus] __gt;XP_013036176.1 PREDICTED: P2Y purinoceptor 8 [Anser cygnoides domesticus]	GO:0007200//phospholipase C-activating G protein-coupled receptor signaling pathway;GO:0035023//regulation of Rho protein signal transduction;GO:0065008//regulation of biological quality;GO:0042592//homeostatic process;GO:0019725//cellular homeostasis;GO:0046579//positive regulation of Ras protein signal transduction;GO:0006950//response to stress;GO:0050878//regulation of body fluid levels;GO:19…	GO:0005623//obsolete cell;GO:0031224//intrinsic component of membrane;GO:0071944//cell periphery;GO:0005886//plasma membrane;GO:0005575//cellular_component;GO:0016020//membrane;GO:0044464//obsolete cell part;GO:0016021//integral component of membrane;GO:0044425//obsolete membrane part;GO:0044459//obsolete plasma membrane part;GO:0031226//intrinsic component of plasma membrane;GO:0005887//integral…	GO:0001614//purinergic nucleotide receptor activity;GO:0001653//peptide receptor activity;GO:0004888//transmembrane signaling receptor activity;GO:0060089//molecular transducer activity;GO:0016502//nucleotide receptor activity;GO:0038023//signaling receptor activity;GO:0035586//purinergic nucleotide receptor activity;GO:0008528//G protein-coupled peptide receptor activity;GO:0003674//molecular_fu…	ko04080(Neuroactive ligand-receptor interaction)	P2RY8
LOC106048216	8575.63	0.178788	-2.48368	1.22e-22	2.44e-20	Down Regulation	NW_025927786.1	1844521	1861441	-	6475	LOC106048216	-	-	49974	Z	sp|P16546|SPTN1_MOUSE Spectrin alpha chain, non-erythrocytic 1 OS=Mus musculus OX=10090 GN=Sptan1 PE=1 SV=4	XP_040408794.1 uncharacterized protein LOC121067923 isoform X2 [Cygnus olor]	-	-	-	-	Sptan1
LOC106029917	408.21	13.1194	3.71363	1.57e-22	3.1e-20	Up Regulation	NW_025927723.1	2299723	2331873	-	3458	LOC106029917	GO:0031430;GO:0006972;GO:0055093;GO:0005515;GO:1901575;GO:0050662;GO:0030534;GO:0016491;GO:0071704;GO:0005488;GO:0007610;GO:0006650;GO:0065007;GO:0044464;GO:0042592;GO:0031674;GO:0019725;GO:0044255;GO:0019637;GO:0006644;GO:0031672;GO:0017144;GO:0006629;GO:0030017;GO:0036094;GO:0033554;GO:0042802;GO:0046983;GO:1901363;GO:1990204;GO:0009987;GO:0005622;GO:0046434;GO:0071214;GO:0051716;GO:0006067;GO:…	K00006	4GTPJ	C	sp|P13707|GPDA_MOUSE Glycerol-3-phosphate dehydrogenase [NAD(+)], cytoplasmic OS=Mus musculus OX=10090 GN=Gpd1 PE=1 SV=3	XP_035428131.1 glycerol-3-phosphate dehydrogenase [NAD(+)], cytoplasmic-like [Cygnus atratus] __gt;XP_040418465.1 glycerol-3-phosphate dehydrogenase [NAD(+)], cytoplasmic-like [Cygnus olor]	GO:0006972//hyperosmotic response;GO:0055093//response to hyperoxia;GO:1901575//organic substance catabolic process;GO:0030534//adult behavior;GO:0071704//organic substance metabolic process;GO:0007610//behavior;GO:0006650//glycerophospholipid metabolic process;GO:0065007//biological regulation;GO:0042592//homeostatic process;GO:0019725//cellular homeostasis;GO:0044255//cellular lipid metabolic p…	GO:0031430//M band;GO:0044464//obsolete cell part;GO:0031674//I band;GO:0031672//A band;GO:0030017//sarcomere;GO:1990204//oxidoreductase complex;GO:0005622//intracellular anatomical structure;GO:0044444//obsolete cytoplasmic part;GO:0032991//protein-containing complex;GO:0099512//supramolecular fiber;GO:0005737//cytoplasm;GO:0005575//cellular_component;GO:0030018//Z disc;GO:0043226//organelle;GO:…	GO:0005515//protein binding;GO:0050662//obsolete coenzyme binding;GO:0016491//oxidoreductase activity;GO:0005488//binding;GO:0036094//small molecule binding;GO:0042802//identical protein binding;GO:0046983//protein dimerization activity;GO:1901363//heterocyclic compound binding;GO:0097159//organic cyclic compound binding;GO:0003674//molecular_function;GO:0048037//obsolete cofactor binding;GO:0016…	ko00564(Glycerophospholipid metabolism)	Gpd1
NCF1	70.5563	11.3827	3.50877	1.67e-22	3.25e-20	Up Regulation	NW_025927704.1	2619199	2630563	-	2817	NCF1	GO:0031323;GO:0072524;GO:0043227;GO:0006742;GO:0097458;GO:0006725;GO:0043168;GO:0002102;GO:0022607;GO:0051641;GO:0051254;GO:0043549;GO:0023052;GO:0072593;GO:0050832;GO:0010038;GO:0010468;GO:0051252;GO:0009891;GO:0016491;GO:0006082;GO:0007166;GO:0050664;GO:0014068;GO:0005488;GO:0050794;GO:0009109;GO:0051174;GO:0019637;GO:0045893;GO:0051188;GO:0071276;GO:0008047;GO:0080135;GO:0006807;GO:0006612;GO:…	K08011	4GS6U	T	sp|Q09014|NCF1_MOUSE Neutrophil cytosol factor 1 OS=Mus musculus OX=10090 GN=Ncf1 PE=1 SV=3	XP_013044729.1 PREDICTED: neutrophil cytosol factor 1 [Anser cygnoides domesticus]	GO:0031323//regulation of cellular metabolic process;GO:0072524//pyridine-containing compound metabolic process;GO:0006742//NADP catabolic process;GO:0006725//cellular aromatic compound metabolic process;GO:0022607//cellular component assembly;GO:0051641//cellular localization;GO:0051254//positive regulation of RNA metabolic process;GO:0043549//regulation of kinase activity;GO:0023052//signaling;…	GO:0043227//membrane-bounded organelle;GO:0097458//obsolete neuron part;GO:0002102//podosome;GO:0043025//neuronal cell body;GO:0044463//obsolete cell projection part;GO:0043226//organelle;GO:0044422//obsolete organelle part;GO:0044424//obsolete intracellular part;GO:0043231//intracellular membrane-bounded organelle;GO:0043005//neuron projection;GO:0098796//membrane protein complex;GO:0032991//pro…	GO:0043168//anion binding;GO:0016491//oxidoreductase activity;GO:0050664//oxidoreductase activity, acting on NAD(P)H, oxygen as acceptor;GO:0005488//binding;GO:0008047//enzyme activator activity;GO:1901981//phosphatidylinositol phosphate binding;GO:1902936//phosphatidylinositol bisphosphate binding;GO:0016176//superoxide-generating NADPH oxidase activator activity;GO:0008289//lipid binding;GO:000…	ko04670(Leukocyte transendothelial migration);ko04666(Fc gamma R-mediated phagocytosis);ko04613(Neutrophil extracellular trap formation);ko04380(Osteoclast differentiation);ko04145(Phagosome);ko04062(Chemokine signaling pathway)	Ncf1
SEMA6B	425.712	0.235918	-2.08365	2.09e-22	4.01e-20	Down Regulation	NW_025927760.1	2317166	2326159	-	3685	SEMA6B	GO:0044464;GO:0005887;GO:0048869;GO:0048856;GO:0044425;GO:0009987;GO:0005102;GO:0005488;GO:0031224;GO:0048731;GO:0030215;GO:0071944;GO:0007399;GO:0030154;GO:0044459;GO:0008150;GO:0005515;GO:0003674;GO:0005575;GO:0005886;GO:0007275;GO:0005623;GO:0032502;GO:0016020;GO:0031226;GO:0032501;GO:0016021	K06842	4GPC3	T	sp|Q9H3T3|SEM6B_HUMAN Semaphorin-6B OS=Homo sapiens OX=9606 GN=SEMA6B PE=1 SV=4	XP_040393459.1 semaphorin-6B [Cygnus olor]	GO:0048869//cellular developmental process;GO:0048856//anatomical structure development;GO:0009987//cellular process;GO:0048731//system development;GO:0007399//nervous system development;GO:0030154//cell differentiation;GO:0008150//biological_process;GO:0007275//multicellular organism development;GO:0032502//developmental process;GO:0032501//multicellular organismal process;	GO:0044464//obsolete cell part;GO:0005887//integral component of plasma membrane;GO:0044425//obsolete membrane part;GO:0031224//intrinsic component of membrane;GO:0071944//cell periphery;GO:0044459//obsolete plasma membrane part;GO:0005575//cellular_component;GO:0005886//plasma membrane;GO:0005623//obsolete cell;GO:0016020//membrane;GO:0031226//intrinsic component of plasma membrane;GO:0016021//i…	GO:0005102//signaling receptor binding;GO:0005488//binding;GO:0030215//semaphorin receptor binding;GO:0005515//protein binding;GO:0003674//molecular_function;	ko04360(Axon guidance)	SEMA6B
LOC106035885	274.702	15.534	3.95735	4.36e-22	8.27e-20	Up Regulation	NW_025927850.1	925437	939027	+	4196	LOC106035885	-	K04738	4GQEP	T	sp|P32927|IL3RB_HUMAN Cytokine receptor common subunit beta OS=Homo sapiens OX=9606 GN=CSF2RB PE=1 SV=2	XP_013036437.1 PREDICTED: LOW QUALITY PROTEIN: cytokine receptor common subunit beta-like [Anser cygnoides domesticus]	-	-	-	ko04630(JAK-STAT signaling pathway);ko04210(Apoptosis);ko04060(Cytokine-cytokine receptor interaction)	CSF2RB
CA8	352.096	0.0582888	-4.10064	1.14e-21	2.13e-19	Down Regulation	NW_025928029.1	38548	89693	-	3168	CA8	GO:0050789;GO:0008150;GO:0005623;GO:0043167;GO:0003674;GO:0048017;GO:0046872;GO:0007154;GO:0007165;GO:0044424;GO:0003824;GO:0023052;GO:0016836;GO:0004089;GO:0035556;GO:0005737;GO:0016835;GO:0016829;GO:0046914;GO:0005575;GO:0005488;GO:0009987;GO:0005622;GO:0050794;GO:0050896;GO:0051716;GO:0065007;GO:0008270;GO:0043169;GO:0048015;GO:0044464	K01672	4GPG7	P	sp|P35219|CAH8_HUMAN Carbonic anhydrase-related protein OS=Homo sapiens OX=9606 GN=CA8 PE=1 SV=3	XP_040401638.1 carbonic anhydrase-related protein [Cygnus olor]	GO:0050789//regulation of biological process;GO:0008150//biological_process;GO:0048017//inositol lipid-mediated signaling;GO:0007154//cell communication;GO:0007165//signal transduction;GO:0023052//signaling;GO:0035556//intracellular signal transduction;GO:0009987//cellular process;GO:0050794//regulation of cellular process;GO:0050896//response to stimulus;GO:0051716//cellular response to stimulus…	GO:0005623//obsolete cell;GO:0044424//obsolete intracellular part;GO:0005737//cytoplasm;GO:0005575//cellular_component;GO:0005622//intracellular anatomical structure;GO:0044464//obsolete cell part;	GO:0043167//ion binding;GO:0003674//molecular_function;GO:0046872//metal ion binding;GO:0003824//catalytic activity;GO:0016836//hydro-lyase activity;GO:0004089//carbonate dehydratase activity;GO:0016835//carbon-oxygen lyase activity;GO:0016829//lyase activity;GO:0046914//transition metal ion binding;GO:0005488//binding;GO:0008270//zinc ion binding;GO:0043169//cation binding;	ko00910(Nitrogen metabolism)	CA8
SPI1	259.657	13.4156	3.74584	2.49e-21	4.61e-19	Up Regulation	NW_025927662.1	19883367	19903929	+	2263	SPI1	GO:0006725;GO:0060561;GO:1903507;GO:0031326;GO:1901363;GO:0001205;GO:0035239;GO:0002573;GO:0035019;GO:0030225;GO:1990837;GO:0031323;GO:0001085;GO:0032502;GO:0097028;GO:0043543;GO:0070013;GO:0043227;GO:0045347;GO:0006464;GO:0010468;GO:0072358;GO:0048523;GO:0044026;GO:0051252;GO:0031057;GO:0097305;GO:0006473;GO:0009890;GO:0016043;GO:0045934;GO:0018394;GO:1902893;GO:0051254;GO:0006366;GO:0018130;GO:…	K09438	4GQYG	K	sp|Q6PKU1|SPI1_PIG Transcription factor PU.1 OS=Sus scrofa OX=9823 GN=SPI1 PE=2 SV=1	XP_009275773.2 PREDICTED: transcription factor PU.1 [Aptenodytes forsteri] __gt;XP_009327986.1 PREDICTED: transcription factor PU.1 [Pygoscelis adeliae] __gt;XP_009577498.1 PREDICTED: transcription factor PU.1 isoform X2 [Fulmarus glacialis] __gt;XP_009893946.1 PREDICTED: transcription factor PU.1 isoform X2 [Charadrius vociferus] __gt;XP_009949078.1 PREDICTED: transcription factor PU.1 isoform X…	GO:0006725//cellular aromatic compound metabolic process;GO:0060561//apoptotic process involved in morphogenesis;GO:1903507//negative regulation of nucleic acid-templated transcription;GO:0031326//regulation of cellular biosynthetic process;GO:0035239//tube morphogenesis;GO:0002573//myeloid leukocyte differentiation;GO:0035019//somatic stem cell population maintenance;GO:0030225//macrophage diffe…	GO:0070013//intracellular organelle lumen;GO:0043227//membrane-bounded organelle;GO:0044464//obsolete cell part;GO:0000228//nuclear chromosome;GO:0043233//organelle lumen;GO:0044428//obsolete nuclear part;GO:0043228//non-membrane-bounded organelle;GO:0043232//intracellular non-membrane-bounded organelle;GO:0044427//obsolete chromosomal part;GO:0044454//obsolete nuclear chromosome part;GO:0031981/…	GO:1901363//heterocyclic compound binding;GO:0001205//DNA-binding transcription activator activity, RNA polymerase II-specific;GO:1990837//sequence-specific double-stranded DNA binding;GO:0001085//RNA polymerase II-specific DNA-binding transcription factor binding;GO:0000977//RNA polymerase II transcription regulatory region sequence-specific DNA binding;GO:0001227//DNA-binding transcription repr…	ko04380(Osteoclast differentiation)	SPI1
ALK	86.9305	0.135632	-2.88223	2.82e-21	5.16e-19	Down Regulation	NW_025927767.1	2532866	2827473	-	6130	ALK	GO:0006807;GO:0007169;GO:0042051;GO:1900074;GO:0001754;GO:0043408;GO:0021766;GO:0032989;GO:0051347;GO:0016740;GO:0042330;GO:0140096;GO:0038023;GO:1901564;GO:0009791;GO:2001141;GO:0010648;GO:0007166;GO:0035639;GO:0017076;GO:0051090;GO:0030534;GO:0005515;GO:0051239;GO:0051174;GO:0008361;GO:0050794;GO:0005488;GO:0045595;GO:0007610;GO:0018108;GO:0032555;GO:0005524;GO:0044464;GO:0043085;GO:0071900;GO:…	K05119	4GS4R	T	sp|Q9UM73|ALK_HUMAN ALK tyrosine kinase receptor OS=Homo sapiens OX=9606 GN=ALK PE=1 SV=3	XP_013047899.1 PREDICTED: ALK tyrosine kinase receptor isoform X2 [Anser cygnoides domesticus]	GO:0006807//nitrogen compound metabolic process;GO:0007169//transmembrane receptor protein tyrosine kinase signaling pathway;GO:0042051//compound eye photoreceptor development;GO:1900074//negative regulation of neuromuscular synaptic transmission;GO:0001754//eye photoreceptor cell differentiation;GO:0043408//regulation of MAPK cascade;GO:0021766//hippocampus development;GO:0032989//cellular compo…	GO:0044464//obsolete cell part;GO:0044456//obsolete synapse part;GO:0043227//membrane-bounded organelle;GO:0044459//obsolete plasma membrane part;GO:0061176//type Ib terminal bouton;GO:0097458//obsolete neuron part;GO:0043679//axon terminus;GO:0120025//plasma membrane bounded cell projection;GO:0043229//intracellular organelle;GO:0061174//type I terminal bouton;GO:0044424//obsolete intracellular …	GO:0016740//transferase activity;GO:0140096//catalytic activity, acting on a protein;GO:0038023//signaling receptor activity;GO:0035639//purine ribonucleoside triphosphate binding;GO:0017076//purine nucleotide binding;GO:0005515//protein binding;GO:0005488//binding;GO:0032555//purine ribonucleotide binding;GO:0005524//ATP binding;GO:0016772//transferase activity, transferring phosphorus-containin…	-	ALK
PTPRC	297.06	7.98444	2.99719	3.13e-21	5.66e-19	Up Regulation	NW_025927701.1	624343	934726	+	24097	PTPRC	GO:0030054;GO:0002819;GO:0007162;GO:0050801;GO:0002708;GO:0043395;GO:2000145;GO:0016787;GO:0010212;GO:0042110;GO:0046640;GO:0098562;GO:0001915;GO:0019222;GO:0044433;GO:0031341;GO:0043412;GO:0050896;GO:0002920;GO:0048539;GO:0055082;GO:0009059;GO:0001933;GO:0007159;GO:0006955;GO:0009607;GO:0008152;GO:0002709;GO:0042325;GO:0044422;GO:0044260;GO:0002378;GO:0004888;GO:0044424;GO:0044093;GO:1901681;GO:…	K06478	4GUMH	T	sp|P08575|PTPRC_HUMAN Receptor-type tyrosine-protein phosphatase C OS=Homo sapiens OX=9606 GN=PTPRC PE=1 SV=3	XP_013046119.1 PREDICTED: receptor-type tyrosine-protein phosphatase C isoform X1 [Anser cygnoides domesticus]	GO:0002819//regulation of adaptive immune response;GO:0007162//negative regulation of cell adhesion;GO:0050801//ion homeostasis;GO:0002708//positive regulation of lymphocyte mediated immunity;GO:2000145//regulation of cell motility;GO:0010212//response to ionizing radiation;GO:0042110//T cell activation;GO:0046640//regulation of alpha-beta T cell proliferation;GO:0001915//negative regulation of T…	GO:0030054//cell junction;GO:0098562//cytoplasmic side of membrane;GO:0044433//obsolete cytoplasmic vesicle part;GO:0044422//obsolete organelle part;GO:0044424//obsolete intracellular part;GO:0043226//organelle;GO:0043227//membrane-bounded organelle;GO:0012506//vesicle membrane;GO:0031226//intrinsic component of plasma membrane;GO:0005887//integral component of plasma membrane;GO:0045121//membran…	GO:0043395//heparan sulfate proteoglycan binding;GO:0016787//hydrolase activity;GO:0004888//transmembrane signaling receptor activity;GO:1901681//sulfur compound binding;GO:0019198//transmembrane receptor protein phosphatase activity;GO:0019900//kinase binding;GO:0043168//anion binding;GO:0019901//protein kinase binding;GO:0140096//catalytic activity, acting on a protein;GO:0038023//signaling rec…	ko04666(Fc gamma R-mediated phagocytosis);ko04660(T cell receptor signaling pathway);ko04514(Cell adhesion molecules)	PTPRC
MYCN	612.855	0.318704	-1.64971	3.84e-21	6.86e-19	Down Regulation	NW_025927961.1	134128	140202	+	3839	MYCN	GO:0008284;GO:0018130;GO:0051254;GO:0002053;GO:0006366;GO:0048584;GO:0048523;GO:0048712;GO:0010468;GO:0051252;GO:0005730;GO:0032502;GO:0019900;GO:0070013;GO:0001763;GO:0050767;GO:0043227;GO:0035239;GO:0046983;GO:0031323;GO:1990837;GO:1901363;GO:0043009;GO:0031326;GO:0009790;GO:0045686;GO:0006725;GO:0098743;GO:0006807;GO:0045893;GO:0051241;GO:0044428;GO:0048562;GO:0010557;GO:0044271;GO:0031328;GO:…	K09109	4GMV1	K	sp|P18444|MYCN_CHICK N-myc proto-oncogene protein OS=Gallus gallus OX=9031 GN=MYCN PE=3 SV=1	XP_032041713.1 N-myc proto-oncogene protein [Aythya fuligula] __gt;XP_032041714.1 N-myc proto-oncogene protein [Aythya fuligula] __gt;XP_032041715.1 N-myc proto-oncogene protein [Aythya fuligula] __gt;XP_032041716.1 N-myc proto-oncogene protein [Aythya fuligula] __gt;XP_032041718.1 N-myc proto-oncogene protein [Aythya fuligula] __gt;XP_032041719.1 N-myc proto-oncogene protein [Aythya fuligula]	GO:0008284//positive regulation of cell population proliferation;GO:0018130//heterocycle biosynthetic process;GO:0051254//positive regulation of RNA metabolic process;GO:0002053//positive regulation of mesenchymal cell proliferation;GO:0006366//transcription by RNA polymerase II;GO:0048584//positive regulation of response to stimulus;GO:0048523//negative regulation of cellular process;GO:0048712/…	GO:0005730//nucleolus;GO:0070013//intracellular organelle lumen;GO:0043227//membrane-bounded organelle;GO:0044428//obsolete nuclear part;GO:0043233//organelle lumen;GO:0044464//obsolete cell part;GO:0043232//intracellular non-membrane-bounded organelle;GO:0043228//non-membrane-bounded organelle;GO:0044422//obsolete organelle part;GO:0043229//intracellular organelle;GO:0044424//obsolete intracellu…	GO:0019900//kinase binding;GO:0046983//protein dimerization activity;GO:1990837//sequence-specific double-stranded DNA binding;GO:1901363//heterocyclic compound binding;GO:0003690//double-stranded DNA binding;GO:0005515//protein binding;GO:0044212//transcription cis-regulatory region binding;GO:0005488//binding;GO:0000977//RNA polymerase II transcription regulatory region sequence-specific DNA bi…	-	MYCN
BCR	1357.72	0.456171	-1.13235	1.05e-20	1.86e-18	Down Regulation	NW_025927689.1	3117727	3220076	+	12346	BCR	GO:0071840;GO:0010647;GO:0048522;GO:0043547;GO:0050877;GO:0030334;GO:0035025;GO:0051726;GO:0048583;GO:0016020;GO:0097367;GO:0002685;GO:0023056;GO:0022603;GO:1903530;GO:0034103;GO:0051051;GO:0050766;GO:0002703;GO:0043226;GO:0016773;GO:0048731;GO:0071222;GO:0034613;GO:0030036;GO:0008152;GO:0048568;GO:0009607;GO:0031324;GO:0033993;GO:0050866;GO:0032535;GO:0044093;GO:0050777;GO:0044424;GO:0002695;GO:…	K08878	4GTAB	T	sp|P11274|BCR_HUMAN Breakpoint cluster region protein OS=Homo sapiens OX=9606 GN=BCR PE=1 SV=2	XP_013029078.1 PREDICTED: breakpoint cluster region protein isoform X1 [Anser cygnoides domesticus] __gt;XP_013029079.1 PREDICTED: breakpoint cluster region protein isoform X1 [Anser cygnoides domesticus]	GO:0071840//cellular component organization or biogenesis;GO:0010647//positive regulation of cell communication;GO:0048522//positive regulation of cellular process;GO:0043547//positive regulation of GTPase activity;GO:0050877//nervous system process;GO:0030334//regulation of cell migration;GO:0035025//positive regulation of Rho protein signal transduction;GO:0051726//regulation of cell cycle;GO:0…	GO:0016020//membrane;GO:0043226//organelle;GO:0044424//obsolete intracellular part;GO:0030054//cell junction;GO:0044464//obsolete cell part;GO:0044459//obsolete plasma membrane part;GO:0097458//obsolete neuron part;GO:0014069//postsynaptic density;GO:0032279//asymmetric synapse;GO:0044456//obsolete synapse part;GO:0045211//postsynaptic membrane;GO:0005575//cellular_component;GO:0005737//cytoplasm…	GO:0097367//carbohydrate derivative binding;GO:0016773//phosphotransferase activity, alcohol group as acceptor;GO:0030554//adenyl nucleotide binding;GO:0004674//protein serine/threonine kinase activity;GO:0019899//enzyme binding;GO:0004672//protein kinase activity;GO:0000166//nucleotide binding;GO:0051020//GTPase binding;GO:0030695//GTPase regulator activity;GO:0043167//ion binding;GO:1901265//nu…	-	BCR
LOC106042636	51.4925	0.0283378	-5.14113	1.9e-20	3.31e-18	Down Regulation	NW_025928126.1	19718	67196	+	8809	LOC106042636	GO:0044237;GO:0002275;GO:0006952;GO:0055092;GO:0006022;GO:0006040;GO:0003674;GO:0008150;GO:0043170;GO:0032501;GO:0033036;GO:0002252;GO:0051234;GO:0050896;GO:0002376;GO:1901135;GO:0006869;GO:0055088;GO:0009987;GO:0042116;GO:0005622;GO:0005615;GO:0015850;GO:0007599;GO:0046983;GO:0007586;GO:0009611;GO:0043231;GO:0008061;GO:0042060;GO:0043227;GO:0042802;GO:0051179;GO:0008144;GO:0048878;GO:0050878;GO:…	-	4GNCD	W	sp|Q98UI9|MUC5B_CHICK Mucin-5B OS=Gallus gallus OX=9031 GN=MUC5B PE=1 SV=1	XP_013047136.1 PREDICTED: mucin-5B [Anser cygnoides domesticus]	GO:0044237//cellular metabolic process;GO:0002275//myeloid cell activation involved in immune response;GO:0006952//defense response;GO:0055092//sterol homeostasis;GO:0006022//aminoglycan metabolic process;GO:0006040//amino sugar metabolic process;GO:0008150//biological_process;GO:0043170//macromolecule metabolic process;GO:0032501//multicellular organismal process;GO:0033036//macromolecule locali…	GO:0005622//intracellular anatomical structure;GO:0005615//extracellular space;GO:0043231//intracellular membrane-bounded organelle;GO:0043227//membrane-bounded organelle;GO:0044424//obsolete intracellular part;GO:0043229//intracellular organelle;GO:0005576//extracellular region;GO:0005623//obsolete cell;GO:0044464//obsolete cell part;GO:0043226//organelle;GO:0005575//cellular_component;GO:004442…	GO:0003674//molecular_function;GO:0046983//protein dimerization activity;GO:0008061//chitin binding;GO:0042802//identical protein binding;GO:0008144//obsolete drug binding;GO:0042803//protein homodimerization activity;GO:0005488//binding;GO:0005515//protein binding;GO:0046790//virion binding;GO:0097367//carbohydrate derivative binding;	-	MUC5B
ANKH	1823.72	2.55206	1.35166	2.03e-20	3.49e-18	Up Regulation	NW_025927722.1	3120162	3225050	-	7822	ANKH	GO:0051179;GO:0031226;GO:0032502;GO:0098656;GO:0030278;GO:0044459;GO:0007275;GO:0006811;GO:0005887;GO:0019867;GO:2000026;GO:0006817;GO:0015291;GO:0051234;GO:0048856;GO:0050789;GO:0030500;GO:0015318;GO:0098660;GO:0032501;GO:0016021;GO:0007626;GO:0008150;GO:0015114;GO:0015075;GO:0003674;GO:0044425;GO:0006820;GO:0008509;GO:0050793;GO:0015103;GO:0030505;GO:0034220;GO:0016020;GO:0098661;GO:0051239;GO:…	-	4GS7D	S	sp|Q9HCJ1|ANKH_HUMAN Progressive ankylosis protein homolog OS=Homo sapiens OX=9606 GN=ANKH PE=1 SV=2	XP_027307426.1 progressive ankylosis protein homolog [Anas platyrhynchos] __gt;XP_032039012.1 progressive ankylosis protein homolog [Aythya fuligula] __gt;XP_035173740.1 progressive ankylosis protein homolog [Oxyura jamaicensis] __gt;XP_035416268.1 progressive ankylosis protein homolog [Cygnus atratus] __gt;NWZ25915.1 ANKH protein [Asarcornis scutulata] __gt;NXI63647.1 ANKH protein [Anseranas sem…	GO:0051179//localization;GO:0032502//developmental process;GO:0098656//anion transmembrane transport;GO:0030278//regulation of ossification;GO:0007275//multicellular organism development;GO:0006811//ion transport;GO:2000026//regulation of multicellular organismal development;GO:0006817//phosphate ion transport;GO:0051234//establishment of localization;GO:0048856//anatomical structure development;…	GO:0031226//intrinsic component of plasma membrane;GO:0044459//obsolete plasma membrane part;GO:0005887//integral component of plasma membrane;GO:0019867//outer membrane;GO:0016021//integral component of membrane;GO:0044425//obsolete membrane part;GO:0016020//membrane;GO:0005575//cellular_component;GO:0005886//plasma membrane;GO:0044464//obsolete cell part;GO:0005623//obsolete cell;GO:0071944//ce…	GO:0015291//secondary active transmembrane transporter activity;GO:0015318//inorganic molecular entity transmembrane transporter activity;GO:0015114//phosphate ion transmembrane transporter activity;GO:0015075//ion transmembrane transporter activity;GO:0003674//molecular_function;GO:0008509//anion transmembrane transporter activity;GO:0015103//inorganic anion transmembrane transporter activity;GO…	-	ANKH
DOCK8	102.233	18.9138	4.24137	2.06e-20	3.51e-18	Up Regulation	NW_025927927.1	377698	473622	-	9236	DOCK8	GO:0032878;GO:0040017;GO:0098772;GO:0007165;GO:2000114;GO:0050878;GO:0032943;GO:1903037;GO:0045321;GO:2000404;GO:0005515;GO:0050817;GO:0051272;GO:0010033;GO:0005886;GO:0060548;GO:0031252;GO:0071345;GO:0042995;GO:0048870;GO:0043085;GO:0065007;GO:0045785;GO:0044464;GO:0071310;GO:2000147;GO:0040012;GO:0005488;GO:0050794;GO:0016477;GO:0008037;GO:0008150;GO:0032879;GO:0007596;GO:1903903;GO:0050900;GO:…	-	4GIGY	T	sp|Q8NF50|DOCK8_HUMAN Dedicator of cytokinesis protein 8 OS=Homo sapiens OX=9606 GN=DOCK8 PE=1 SV=3	XP_040395846.1 dedicator of cytokinesis protein 8 isoform X2 [Cygnus olor]	GO:0032878//regulation of establishment or maintenance of cell polarity;GO:0040017//positive regulation of locomotion;GO:0007165//signal transduction;GO:2000114//regulation of establishment of cell polarity;GO:0050878//regulation of body fluid levels;GO:0032943//mononuclear cell proliferation;GO:1903037//regulation of leukocyte cell-cell adhesion;GO:0045321//leukocyte activation;GO:2000404//regul…	GO:0005886//plasma membrane;GO:0031252//cell leading edge;GO:0042995//cell projection;GO:0044464//obsolete cell part;GO:0044444//obsolete cytoplasmic part;GO:0044425//obsolete membrane part;GO:0120038//obsolete plasma membrane bounded cell projection part;GO:0098590//plasma membrane region;GO:0044459//obsolete plasma membrane part;GO:0005622//intracellular anatomical structure;GO:0005623//obsolet…	GO:0098772//molecular function regulator;GO:0005515//protein binding;GO:0005488//binding;GO:0003674//molecular_function;GO:0005085//guanyl-nucleotide exchange factor activity;GO:0019899//enzyme binding;GO:0051020//GTPase binding;	-	DOCK8
KCTD21	314.686	2.67375	1.41886	2.77e-20	4.66e-18	Up Regulation	NW_025927957.1	14157	22940	-	8784	KCTD21	GO:0043632;GO:0008589;GO:0006807;GO:0048585;GO:0044265;GO:0009057;GO:0008152;GO:0009968;GO:0051259;GO:0051260;GO:0032446;GO:0044260;GO:0010648;GO:0044085;GO:1901564;GO:0016567;GO:0048583;GO:0042826;GO:0070647;GO:0006508;GO:1901575;GO:0005515;GO:0071840;GO:0044248;GO:0048519;GO:0071704;GO:0005488;GO:0050794;GO:0065007;GO:0045879;GO:0050789;GO:0016043;GO:0043170;GO:0040008;GO:0008150;GO:0003674;GO:…	-	4GJN3	S	sp|Q4G0X4|KCD21_HUMAN BTB/POZ domain-containing protein KCTD21 OS=Homo sapiens OX=9606 GN=KCTD21 PE=1 SV=1	XP_013042829.1 PREDICTED: BTB/POZ domain-containing protein KCTD21 [Anser cygnoides domesticus] __gt;XP_013042830.1 PREDICTED: BTB/POZ domain-containing protein KCTD21 [Anser cygnoides domesticus] __gt;XP_013042831.1 PREDICTED: BTB/POZ domain-containing protein KCTD21 [Anser cygnoides domesticus] __gt;XP_035186015.1 BTB/POZ domain-containing protein KCTD21 [Oxyura jamaicensis] __gt;XP_035416339.1…	GO:0043632//modification-dependent macromolecule catabolic process;GO:0008589//regulation of smoothened signaling pathway;GO:0006807//nitrogen compound metabolic process;GO:0048585//negative regulation of response to stimulus;GO:0044265//cellular macromolecule catabolic process;GO:0009057//macromolecule catabolic process;GO:0008152//metabolic process;GO:0009968//negative regulation of signal tran…	-	GO:0042826//histone deacetylase binding;GO:0005515//protein binding;GO:0005488//binding;GO:0003674//molecular_function;GO:0097602//cullin family protein binding;GO:0042802//identical protein binding;GO:0019899//enzyme binding;	-	KCTD21
LOC106045912	205.358	0.116653	-3.0997	4.99e-20	8.3e-18	Down Regulation	NW_025927825.1	797844	818674	-	6771	LOC106045912	GO:0043231;GO:0005506;GO:0044238;GO:0016705;GO:0033293;GO:0061896;GO:0001523;GO:0010817;GO:0034754;GO:0043227;GO:0006720;GO:0019752;GO:0043168;GO:0009987;GO:0019840;GO:0005622;GO:1901615;GO:0042573;GO:0004497;GO:1901363;GO:0005503;GO:0008150;GO:1904768;GO:0097159;GO:0061899;GO:0003674;GO:0043167;GO:0003824;GO:0044237;GO:0034308;GO:0046872;GO:0043436;GO:0048037;GO:0046914;GO:0016101;GO:0005501;GO:…	K17951	4GM47	Q	sp|P0DOX0|C27C1_LITCT Cytochrome P450 27C1 OS=Lithobates catesbeianus OX=8400 GN=cyp27c1 PE=1 SV=1	XP_038037957.1 cytochrome P450 27C1 isoform X1 [Anas platyrhynchos]	GO:0044238//primary metabolic process;GO:0001523//retinoid metabolic process;GO:0010817//regulation of hormone levels;GO:0034754//cellular hormone metabolic process;GO:0006720//isoprenoid metabolic process;GO:0019752//carboxylic acid metabolic process;GO:0009987//cellular process;GO:1901615//organic hydroxy compound metabolic process;GO:0042573//retinoic acid metabolic process;GO:0008150//biologi…	GO:0043231//intracellular membrane-bounded organelle;GO:0043227//membrane-bounded organelle;GO:0005622//intracellular anatomical structure;GO:0005575//cellular_component;GO:0016020//membrane;GO:0044464//obsolete cell part;GO:0043226//organelle;GO:0005623//obsolete cell;GO:0044424//obsolete intracellular part;GO:0043229//intracellular organelle;	GO:0005506//iron ion binding;GO:0016705//oxidoreductase activity, acting on paired donors, with incorporation or reduction of molecular oxygen;GO:0033293//monocarboxylic acid binding;GO:0061896//all-trans retinol 3,4-desaturase activity;GO:0043168//anion binding;GO:0019840//isoprenoid binding;GO:0004497//monooxygenase activity;GO:1901363//heterocyclic compound binding;GO:0005503//all-trans retina…	ko00830(Retinol metabolism)	cyp27c1
RGS9	218.879	11.881	3.57058	5.41e-20	8.89e-18	Up Regulation	NW_025927690.1	1780542	1813669	+	3997	RGS9	GO:0009987;GO:0034762;GO:0050804;GO:0005622;GO:0048856;GO:0051716;GO:0042221;GO:1904783;GO:0002164;GO:0001975;GO:0034764;GO:0097381;GO:0098796;GO:0098590;GO:0009636;GO:0043231;GO:1900449;GO:0009605;GO:0043005;GO:2000310;GO:0031090;GO:0032094;GO:0044425;GO:0120038;GO:0034767;GO:0060589;GO:0003674;GO:0032991;GO:0008150;GO:0040012;GO:0065007;GO:0030234;GO:0042995;GO:0009967;GO:0003008;GO:0005886;GO:…	K13765	4GPCA	T	sp|Q80ZD1|RGS9_TAMST Regulator of G-protein signaling 9 OS=Tamias striatus OX=45474 PE=1 SV=1	XP_013034546.1 PREDICTED: regulator of G-protein signaling 9 isoform X1 [Anser cygnoides domesticus]	GO:0009987//cellular process;GO:0034762//regulation of transmembrane transport;GO:0050804//modulation of chemical synaptic transmission;GO:0048856//anatomical structure development;GO:0051716//cellular response to stimulus;GO:0042221//response to chemical;GO:1904783//positive regulation of NMDA glutamate receptor activity;GO:0002164//larval development;GO:0001975//response to amphetamine;GO:00347…	GO:0005622//intracellular anatomical structure;GO:0097381//photoreceptor disc membrane;GO:0098796//membrane protein complex;GO:0098590//plasma membrane region;GO:0043231//intracellular membrane-bounded organelle;GO:0043005//neuron projection;GO:0031090//organelle membrane;GO:0044425//obsolete membrane part;GO:0120038//obsolete plasma membrane bounded cell projection part;GO:0032991//protein-conta…	GO:0060589//nucleoside-triphosphatase regulator activity;GO:0003674//molecular_function;GO:0030234//enzyme regulator activity;GO:0098772//molecular function regulator;GO:0044877//protein-containing complex binding;GO:0005096//GTPase activator activity;GO:0005488//binding;GO:0008047//enzyme activator activity;GO:0030695//GTPase regulator activity;	ko04744(Phototransduction)	-
LOC106047651	50.0544	0.165389	-2.59606	5.47e-20	8.9e-18	Down Regulation	NW_025928069.1	77832	135371	+	4102	LOC106047651	-	K17297	4GM2W	S	sp|Q1JQA4|TSN15_BOVIN Tetraspanin-15 OS=Bos taurus OX=9913 GN=TSPAN15 PE=1 SV=1	XP_013054691.1 PREDICTED: tetraspanin-15-like [Anser cygnoides domesticus]	-	-	-	-	TSPAN15
MARCKSL1	1027.79	0.310973	-1.68514	5.77e-20	9.28e-18	Down Regulation	NW_025927874.1	1206657	1209705	-	1518	MARCKSL1	GO:0005737;GO:0016020;GO:0003779;GO:0005515;GO:0005886;GO:0005575;GO:0048522;GO:0005488;GO:0005622;GO:0008092;GO:0048518;GO:0050794;GO:0065007;GO:0044464;GO:0042127;GO:0008284;GO:0050789;GO:0008150;GO:0005623;GO:0003674;GO:0071944;GO:0005516;GO:0044424	K13536	4GVB4	S	sp|P35566|MRP_RABIT MARCKS-related protein OS=Oryctolagus cuniculus OX=9986 GN=MARCKSL1 PE=1 SV=2	XP_040391347.1 MARCKS-related protein [Cygnus olor]	GO:0048522//positive regulation of cellular process;GO:0048518//positive regulation of biological process;GO:0050794//regulation of cellular process;GO:0065007//biological regulation;GO:0042127//regulation of cell population proliferation;GO:0008284//positive regulation of cell population proliferation;GO:0050789//regulation of biological process;GO:0008150//biological_process;	GO:0005737//cytoplasm;GO:0016020//membrane;GO:0005886//plasma membrane;GO:0005575//cellular_component;GO:0005622//intracellular anatomical structure;GO:0044464//obsolete cell part;GO:0005623//obsolete cell;GO:0071944//cell periphery;GO:0044424//obsolete intracellular part;	GO:0003779//actin binding;GO:0005515//protein binding;GO:0005488//binding;GO:0008092//cytoskeletal protein binding;GO:0003674//molecular_function;GO:0005516//calmodulin binding;	ko04666(Fc gamma R-mediated phagocytosis)	MARCKSL1
LOC106032856	125.336	18.8833	4.23904	8.17e-20	1.3e-17	Up Regulation	NW_025927669.1	3940123	3948123	+	1292	LOC106032856	GO:0050776;GO:0048584;GO:0032879;GO:1902531;GO:0045177;GO:0016043;GO:1904469;GO:0008284;GO:0002704;GO:0032687;GO:0033003;GO:0007154;GO:0048523;GO:0051240;GO:0044459;GO:0001934;GO:1900424;GO:0044092;GO:0045937;GO:0031410;GO:0010646;GO:0002707;GO:0031401;GO:0002221;GO:0001932;GO:0032732;GO:0031326;GO:0009719;GO:0043408;GO:0051241;GO:0070201;GO:0002825;GO:0007565;GO:2001141;GO:0006909;GO:0045953;GO:…	K20414	4GV9R	T	sp|Q5QNS5|HAVR1_MOUSE Hepatitis A virus cellular receptor 1 homolog OS=Mus musculus OX=10090 GN=Havcr1 PE=1 SV=2	XP_013031507.1 PREDICTED: hepatitis A virus cellular receptor 1 homolog isoform X4 [Anser cygnoides domesticus]	GO:0050776//regulation of immune response;GO:0048584//positive regulation of response to stimulus;GO:0032879//regulation of localization;GO:1902531//regulation of intracellular signal transduction;GO:0016043//cellular component organization;GO:1904469//positive regulation of tumor necrosis factor production;GO:0008284//positive regulation of cell population proliferation;GO:0002704//negative regu…	GO:0045177//apical part of cell;GO:0044459//obsolete plasma membrane part;GO:0031410//cytoplasmic vesicle;GO:0044464//obsolete cell part;GO:0016021//integral component of membrane;GO:0045335//phagocytic vesicle;GO:0120025//plasma membrane bounded cell projection;GO:0005576//extracellular region;GO:0043229//intracellular organelle;GO:0016020//membrane;GO:0097708//intracellular vesicle;GO:0098590//…	GO:0001786//phosphatidylserine binding;GO:0043167//ion binding;GO:0070287//ferritin receptor activity;GO:0046872//metal ion binding;GO:0038024//cargo receptor activity;GO:0072341//modified amino acid binding;GO:0001618//virus receptor activity;GO:0043168//anion binding;GO:0043169//cation binding;GO:0005488//binding;GO:0008289//lipid binding;GO:0003674//molecular_function;GO:0005543//phospholipid …	-	Havcr1
LEF1	142.867	0.199395	-2.3263	8.29e-20	1.31e-17	Down Regulation	NW_025927698.1	2598057	2659780	-	2647	LEF1	GO:0061135;GO:0009952;GO:0016573;GO:0009968;GO:0051336;GO:0007369;GO:0010941;GO:0002263;GO:0010629;GO:0198738;GO:0016202;GO:0005623;GO:1903706;GO:0019438;GO:0030154;GO:0001704;GO:0044446;GO:0022409;GO:0021943;GO:0001775;GO:0048754;GO:0071895;GO:0003676;GO:0001655;GO:1990907;GO:0005737;GO:0001707;GO:0060429;GO:0017145;GO:0070670;GO:0034641;GO:0046649;GO:0001067;GO:0048869;GO:0006325;GO:0002460;GO:…	K04492	4GN66	K	sp|Q9UJU2|LEF1_HUMAN Lymphoid enhancer-binding factor 1 OS=Homo sapiens OX=9606 GN=LEF1 PE=1 SV=1	XP_013040784.1 PREDICTED: lymphoid enhancer-binding factor 1 [Anser cygnoides domesticus] __gt;XP_013040785.1 PREDICTED: lymphoid enhancer-binding factor 1 [Anser cygnoides domesticus]	GO:0009952//anterior/posterior pattern specification;GO:0016573//histone acetylation;GO:0009968//negative regulation of signal transduction;GO:0051336//regulation of hydrolase activity;GO:0007369//gastrulation;GO:0010941//regulation of cell death;GO:0002263//cell activation involved in immune response;GO:0010629//negative regulation of gene expression;GO:0198738//cell-cell signaling by wnt;GO:001…	GO:0005623//obsolete cell;GO:0044446//obsolete intracellular organelle part;GO:1990907//beta-catenin-TCF complex;GO:0005737//cytoplasm;GO:0005634//nucleus;GO:0090575//RNA polymerase II transcription regulator complex;GO:0005667//transcription regulator complex;GO:0032991//protein-containing complex;GO:0043231//intracellular membrane-bounded organelle;GO:0044424//obsolete intracellular part;GO:004…	GO:0061135//endopeptidase regulator activity;GO:0003676//nucleic acid binding;GO:0001067//transcription regulatory region nucleic acid binding;GO:0030414//peptidase inhibitor activity;GO:0003705//DNA-binding transcription factor activity, RNA polymerase II-specific;GO:0000981//DNA-binding transcription factor activity, RNA polymerase II-specific;GO:0008301//DNA binding, bending;GO:0051427//hormon…	ko04916(Melanogenesis);ko04520(Adherens junction);ko04390(Hippo signaling pathway);ko04310(Wnt signaling pathway)	LEF1
TIMP2	4261.53	2.1187	1.08318	1.06e-19	1.63e-17	Up Regulation	NW_025927890.1	523451	532592	-	915	TIMP2	GO:1902533;GO:0022414;GO:0080090;GO:0030162;GO:0031982;GO:0044297;GO:0045761;GO:0043086;GO:0098772;GO:0012505;GO:0030414;GO:0010605;GO:0030234;GO:0008270;GO:0065007;GO:0046903;GO:0071310;GO:0043410;GO:0051045;GO:0019220;GO:0051248;GO:0044421;GO:0048232;GO:0009967;GO:0045861;GO:0042995;GO:0007568;GO:0002020;GO:0052547;GO:0120038;GO:0006887;GO:0032270;GO:0008150;GO:0031325;GO:0051246;GO:0003674;GO:…	-	4GPSF	O	sp|O42146|TIMP2_CHICK Metalloproteinase inhibitor 2 OS=Gallus gallus OX=9031 GN=TIMP2 PE=2 SV=1	XP_035424612.1 metalloproteinase inhibitor 2 [Cygnus atratus] __gt;XP_040386468.1 metalloproteinase inhibitor 2 [Cygnus olor]	GO:1902533//positive regulation of intracellular signal transduction;GO:0022414//reproductive process;GO:0080090//regulation of primary metabolic process;GO:0030162//regulation of proteolysis;GO:0045761//regulation of adenylate cyclase activity;GO:0043086//negative regulation of catalytic activity;GO:0010605//negative regulation of macromolecule metabolic process;GO:0065007//biological regulation…	GO:0031982//vesicle;GO:0044297//cell body;GO:0012505//endomembrane system;GO:0044421//obsolete extracellular region part;GO:0042995//cell projection;GO:0120038//obsolete plasma membrane bounded cell projection part;GO:0044444//obsolete cytoplasmic part;GO:1904724//tertiary granule lumen;GO:0005622//intracellular anatomical structure;GO:0005615//extracellular space;GO:0043005//neuron projection;GO…	GO:0098772//molecular function regulator;GO:0030414//peptidase inhibitor activity;GO:0030234//enzyme regulator activity;GO:0008270//zinc ion binding;GO:0002020//protease binding;GO:0003674//molecular_function;GO:0044877//protein-containing complex binding;GO:0061135//endopeptidase regulator activity;GO:0046914//transition metal ion binding;GO:0008191//metalloendopeptidase inhibitor activity;GO:00…	-	TIMP2
CCNB1	439.788	0.107763	-3.21407	1.06e-19	1.63e-17	Down Regulation	NW_025927778.1	2388245	2392063	+	1975	CCNB1	GO:0016572;GO:2000775;GO:0062013;GO:0009636;GO:0009611;GO:0042770;GO:0018105;GO:0033554;GO:0044267;GO:0048634;GO:0030330;GO:0051716;GO:1902400;GO:0005622;GO:0022402;GO:0071398;GO:0009994;GO:0009987;GO:1902554;GO:0003006;GO:0006996;GO:0008150;GO:0031325;GO:0055006;GO:0005654;GO:0007077;GO:0007088;GO:0010638;GO:0044237;GO:0005739;GO:0016569;GO:0060045;GO:0016538;GO:1902806;GO:0019220;GO:0051248;GO:…	K05868	4GPE2	D	sp|Q1LZG6|CCNB1_BOVIN G2/mitotic-specific cyclin-B1 OS=Bos taurus OX=9913 GN=CCNB1 PE=2 SV=1	XP_035409465.1 G2/mitotic-specific cyclin-B1 isoform X2 [Cygnus atratus]	GO:0016572//histone phosphorylation;GO:2000775//obsolete histone H3-S10 phosphorylation involved in chromosome condensation;GO:0062013//positive regulation of small molecule metabolic process;GO:0009636//response to toxic substance;GO:0009611//response to wounding;GO:0042770//signal transduction in response to DNA damage;GO:0018105//peptidyl-serine phosphorylation;GO:0033554//cellular response to…	GO:0005622//intracellular anatomical structure;GO:1902554//serine/threonine protein kinase complex;GO:0005654//nucleoplasm;GO:0005739//mitochondrion;GO:0005815//microtubule organizing center;GO:0005856//cytoskeleton;GO:1902494//catalytic complex;GO:0005575//cellular_component;GO:0031974//membrane-enclosed lumen;GO:0061695//transferase complex, transferring phosphorus-containing groups;GO:0070013/…	GO:0016538//cyclin-dependent protein serine/threonine kinase regulator activity;GO:0030234//enzyme regulator activity;GO:0098772//molecular function regulator;GO:0043539//protein serine/threonine kinase activator activity;GO:0019209//kinase activator activity;GO:0044877//protein-containing complex binding;GO:0016772//transferase activity, transferring phosphorus-containing groups;GO:0044389//ubiq…	ko04914(Progesterone-mediated oocyte maturation);ko04218(Cellular senescence);ko04115(p53 signaling pathway);ko04114(Oocyte meiosis);ko04110(Cell cycle);ko04068(FoxO signaling pathway)	CCNB1
WIPF3	736.454	0.110279	-3.18077	1.16e-19	1.78e-17	Down Regulation	NW_025927713.1	3621522	3660320	+	5593	WIPF3	GO:0002376;GO:0006897;GO:0048518;GO:0050896;GO:0051704;GO:0005622;GO:0002684;GO:0009987;GO:0032504;GO:0051234;GO:0048856;GO:0002252;GO:0005829;GO:0016192;GO:0002757;GO:0051716;GO:0002429;GO:0007283;GO:0003779;GO:0032502;GO:0002682;GO:0051179;GO:0007275;GO:0007154;GO:0007276;GO:0002764;GO:0019953;GO:0023052;GO:0038096;GO:0048869;GO:0017124;GO:0044444;GO:0050789;GO:0038093;GO:0032501;GO:0002433;GO:…	K19475	4GV5A	Z	sp|A6NGB9|WIPF3_HUMAN WAS/WASL-interacting protein family member 3 OS=Homo sapiens OX=9606 GN=WIPF3 PE=1 SV=4	XP_013027381.1 PREDICTED: WAS/WASL-interacting protein family member 3 [Anser cygnoides domesticus] __gt;XP_013027382.1 PREDICTED: WAS/WASL-interacting protein family member 3 [Anser cygnoides domesticus]	GO:0002376//immune system process;GO:0006897//endocytosis;GO:0048518//positive regulation of biological process;GO:0050896//response to stimulus;GO:0051704//obsolete multi-organism process;GO:0002684//positive regulation of immune system process;GO:0009987//cellular process;GO:0032504//multicellular organism reproduction;GO:0051234//establishment of localization;GO:0048856//anatomical structure d…	GO:0005622//intracellular anatomical structure;GO:0005829//cytosol;GO:0044444//obsolete cytoplasmic part;GO:0044464//obsolete cell part;GO:0005737//cytoplasm;GO:0005575//cellular_component;GO:0044424//obsolete intracellular part;GO:0005623//obsolete cell;	GO:0003779//actin binding;GO:0017124//SH3 domain binding;GO:0003674//molecular_function;GO:0019904//protein domain specific binding;GO:0008092//cytoskeletal protein binding;GO:0005488//binding;GO:0005515//protein binding;	ko04144(Endocytosis)	WIPF3
LOC106041590	449.712	0.112236	-3.15539	1.18e-19	1.78e-17	Down Regulation	NW_025927986.1	403816	552266	-	17641	LOC106041590	GO:0098655;GO:0051047;GO:0030424;GO:1990351;GO:0022836;GO:0051050;GO:0043167;GO:0071805;GO:0050789;GO:1901265;GO:0016021;GO:0005887;GO:0023051;GO:0051234;GO:0099177;GO:0030001;GO:0005244;GO:0022839;GO:0000166;GO:0022803;GO:0048518;GO:0015269;GO:0006811;GO:0031226;GO:0051179;GO:0046928;GO:0015672;GO:0030554;GO:0120025;GO:0071944;GO:0006810;GO:0065008;GO:0034703;GO:0022843;GO:0005623;GO:0098662;GO:…	K04947	4GTMS	P	sp|Q6UVM3|KCNT2_HUMAN Potassium channel subfamily T member 2 OS=Homo sapiens OX=9606 GN=KCNT2 PE=1 SV=1	XP_040421335.1 potassium channel subfamily T member 2 isoform X4 [Cygnus olor]	GO:0098655//cation transmembrane transport;GO:0051047//positive regulation of secretion;GO:0051050//positive regulation of transport;GO:0071805//potassium ion transmembrane transport;GO:0050789//regulation of biological process;GO:0023051//regulation of signaling;GO:0051234//establishment of localization;GO:0099177//regulation of trans-synaptic signaling;GO:0030001//metal ion transport;GO:0048518…	GO:0030424//axon;GO:1990351//transporter complex;GO:0016021//integral component of membrane;GO:0005887//integral component of plasma membrane;GO:0031226//intrinsic component of plasma membrane;GO:0120025//plasma membrane bounded cell projection;GO:0071944//cell periphery;GO:0034703//cation channel complex;GO:0005623//obsolete cell;GO:0098797//plasma membrane protein complex;GO:0034705//potassium …	GO:0022836//gated channel activity;GO:0043167//ion binding;GO:1901265//nucleoside phosphate binding;GO:0005244//voltage-gated ion channel activity;GO:0022839//ion gated channel activity;GO:0000166//nucleotide binding;GO:0022803//passive transmembrane transporter activity;GO:0015269//calcium-activated potassium channel activity;GO:0030554//adenyl nucleotide binding;GO:0022843//voltage-gated cation…	-	KCNT2
PRSS35	10062.7	3.36373	1.75006	1.41e-19	2.11e-17	Up Regulation	NW_025927782.1	1355051	1366436	+	7217	PRSS35	GO:0005576;GO:0005575	-	4GQKX	O	sp|Q1WK24|PRS35_MACMU Inactive serine protease 35 OS=Macaca mulatta OX=9544 GN=PRSS35 PE=2 SV=1	XP_013035633.1 PREDICTED: inactive serine protease 35 [Anser cygnoides domesticus]	-	GO:0005576//extracellular region;GO:0005575//cellular_component;	-	-	PRSS35
FYB1	142.903	13.6449	3.77029	1.79e-19	2.65e-17	Up Regulation	NW_025927670.1	1261751	1332028	-	6612	FYB1	GO:0051169;GO:1901564;GO:0007165;GO:0008104;GO:0006807;GO:0070727;GO:0015629;GO:0002253;GO:0072657;GO:0065007;GO:0044464;GO:0050794;GO:0005488;GO:0071704;GO:0005886;GO:0005515;GO:1990778;GO:0050778;GO:0051649;GO:0007166;GO:0071702;GO:0006464;GO:0044237;GO:0002764;GO:0023052;GO:0006913;GO:0007154;GO:0006607;GO:0003674;GO:0050776;GO:0048584;GO:0008150;GO:0050851;GO:0034504;GO:0051641;GO:0044444;GO:…	K17698	4GM3U	T	sp|D3ZIE4|FYB1_RAT FYN-binding protein 1 OS=Rattus norvegicus OX=10116 GN=Fyb1 PE=1 SV=2	XP_040397069.1 FYN-binding protein 1 isoform X4 [Cygnus olor]	GO:0051169//nuclear transport;GO:1901564//organonitrogen compound metabolic process;GO:0007165//signal transduction;GO:0008104//protein localization;GO:0006807//nitrogen compound metabolic process;GO:0070727//cellular macromolecule localization;GO:0002253//activation of immune response;GO:0072657//protein localization to membrane;GO:0065007//biological regulation;GO:0050794//regulation of cellula…	GO:0015629//actin cytoskeleton;GO:0044464//obsolete cell part;GO:0005886//plasma membrane;GO:0044444//obsolete cytoplasmic part;GO:0005622//intracellular anatomical structure;GO:0043231//intracellular membrane-bounded organelle;GO:0043227//membrane-bounded organelle;GO:0044424//obsolete intracellular part;GO:0071944//cell periphery;GO:0043229//intracellular organelle;GO:0005623//obsolete cell;GO:…	GO:0005488//binding;GO:0005515//protein binding;GO:0003674//molecular_function;GO:0044877//protein-containing complex binding;GO:0008289//lipid binding;GO:0005102//signaling receptor binding;	ko04015(Rap1 signaling pathway)	Fyb1
LOC106045892	59.1976	24.549	4.61759	3.48e-19	5.11e-17	Up Regulation	NW_025927716.1	3903572	3908828	+	1936	LOC106045892	GO:0019222;GO:0051179;GO:0070391;GO:0030099;GO:0016192;GO:0009617;GO:0051234;GO:0032268;GO:0010604;GO:0050896;GO:0002376;GO:1903827;GO:0043167;GO:0050789;GO:0071495;GO:0016021;GO:0002583;GO:0070887;GO:0051173;GO:0002586;GO:0071840;GO:0010647;GO:2000350;GO:0048522;GO:0097367;GO:0048583;GO:0016020;GO:0002577;GO:1904377;GO:0071224;GO:0010562;GO:0002588;GO:0032490;GO:0060759;GO:0023056;GO:0071222;GO:…	K14378	4GPNJ	T	sp|Q99NH8|TREM2_MOUSE Triggering receptor expressed on myeloid cells 2 OS=Mus musculus OX=10090 GN=Trem2 PE=1 SV=1	XP_013052118.1 PREDICTED: LOW QUALITY PROTEIN: triggering receptor expressed on myeloid cells 2-like [Anser cygnoides domesticus]	GO:0019222//regulation of metabolic process;GO:0051179//localization;GO:0070391//response to lipoteichoic acid;GO:0030099//myeloid cell differentiation;GO:0016192//vesicle-mediated transport;GO:0009617//response to bacterium;GO:0051234//establishment of localization;GO:0032268//regulation of cellular protein metabolic process;GO:0010604//positive regulation of macromolecule metabolic process;GO:0…	GO:0016021//integral component of membrane;GO:0016020//membrane;GO:0005576//extracellular region;GO:0044464//obsolete cell part;GO:0005575//cellular_component;GO:0005623//obsolete cell;GO:0071944//cell periphery;GO:0044425//obsolete membrane part;GO:0005886//plasma membrane;GO:0031224//intrinsic component of membrane;	GO:0043167//ion binding;GO:0097367//carbohydrate derivative binding;GO:0004888//transmembrane signaling receptor activity;GO:0008289//lipid binding;GO:0043168//anion binding;GO:0005539//glycosaminoglycan binding;GO:0042834//peptidoglycan binding;GO:0001530//lipopolysaccharide binding;GO:0005515//protein binding;GO:0005488//binding;GO:0038023//signaling receptor activity;GO:0097110//scaffold prote…	ko04380(Osteoclast differentiation)	Trem2
LOC106033184	207.688	2.47297	1.30624	4.01e-19	5.82e-17	Up Regulation	NW_025927769.1	3264789	3270383	-	1077	LOC106033184	-	-	4GPZW	Q	sp|P21158|CSGA_MYXXA C-factor OS=Myxococcus xanthus OX=34 GN=csgA PE=1 SV=1	XP_040427369.1 C-factor-like isoform X4 [Cygnus olor]	-	-	-	-	csgA
TMEM131	4219.8	0.522572	-0.936299	4.45e-19	6.4e-17	Down Regulation	NW_025927849.1	1039819	1138774	-	6439	TMEM131	GO:0008150;GO:0005575;GO:0003674;GO:0044425;GO:0016020;GO:0016021;GO:0031224	-	4GTQV	S	sp|Q92545|TM131_HUMAN Transmembrane protein 131 OS=Homo sapiens OX=9606 GN=TMEM131 PE=1 SV=3	XP_040402379.1 transmembrane protein 131 [Cygnus olor]	GO:0008150//biological_process;	GO:0005575//cellular_component;GO:0044425//obsolete membrane part;GO:0016020//membrane;GO:0016021//integral component of membrane;GO:0031224//intrinsic component of membrane;	GO:0003674//molecular_function;	-	TMEM131
DNMT3B	36.206	0.0782023	-3.67664	1.28e-18	1.82e-16	Down Regulation	NW_025927898.1	784993	805161	-	4741	DNMT3B	GO:0005575;GO:0014823;GO:1901698;GO:0000785;GO:0005737;GO:0031974;GO:0003676;GO:0044446;GO:0048519;GO:0005694;GO:0006304;GO:0005623;GO:0070482;GO:0071466;GO:0009892;GO:0030154;GO:1901701;GO:0010629;GO:0014070;GO:0051171;GO:0000790;GO:0007584;GO:0051247;GO:0060255;GO:0036295;GO:0009628;GO:0042493;GO:1901700;GO:0044238;GO:0071230;GO:0007275;GO:0045814;GO:1902275;GO:2001251;GO:0007399;GO:0098687;GO:…	K17399	4GT3A	S	sp|Q9UBC3|DNM3B_HUMAN DNA (cytosine-5)-methyltransferase 3B OS=Homo sapiens OX=9606 GN=DNMT3B PE=1 SV=1	XP_040431955.1 DNA (cytosine-5)-methyltransferase 3B isoform X3 [Cygnus olor]	GO:0014823//response to activity;GO:1901698//response to nitrogen compound;GO:0048519//negative regulation of biological process;GO:0006304//DNA modification;GO:0070482//response to oxygen levels;GO:0071466//cellular response to xenobiotic stimulus;GO:0009892//negative regulation of metabolic process;GO:0030154//cell differentiation;GO:1901701//cellular response to oxygen-containing compound;GO:0…	GO:0005575//cellular_component;GO:0000785//chromatin;GO:0005737//cytoplasm;GO:0031974//membrane-enclosed lumen;GO:0044446//obsolete intracellular organelle part;GO:0005694//chromosome;GO:0005623//obsolete cell;GO:0000790//chromatin;GO:0098687//chromosomal region;GO:0005634//nucleus;GO:0000775//chromosome, centromeric region;GO:0043231//intracellular membrane-bounded organelle;GO:0005622//intracel…	GO:0003676//nucleic acid binding;GO:0003682//chromatin binding;GO:0009008//DNA-methyltransferase activity;GO:0000981//DNA-binding transcription factor activity, RNA polymerase II-specific;GO:0051718//DNA (cytosine-5-)-methyltransferase activity, acting on CpG substrates;GO:0003700//DNA-binding transcription factor activity;GO:0003677//DNA binding;GO:0140110//transcription regulator activity;GO:00…	ko00270(Cysteine and methionine metabolism)	DNMT3B
ADARB1	980.208	0.507541	-0.978405	1.33e-18	1.88e-16	Down Regulation	NW_025927828.1	6859	80585	-	13609	ADARB1	GO:0042330;GO:0044428;GO:0032989;GO:0070997;GO:0001666;GO:0006807;GO:0031400;GO:0005515;GO:0051239;GO:0021610;GO:0030534;GO:0050884;GO:0042391;GO:0007622;GO:0051172;GO:0007274;GO:0050792;GO:0006935;GO:0043169;GO:0044464;GO:0016810;GO:0048644;GO:0007610;GO:0005488;GO:0060964;GO:0050794;GO:0006396;GO:0043233;GO:0051174;GO:1903313;GO:0007268;GO:0032879;GO:0021953;GO:0048584;GO:0016043;GO:0021783;GO:…	K13194	4GKD3	A	sp|P51400|RED1_RAT Double-stranded RNA-specific editase 1 OS=Rattus norvegicus OX=10116 GN=Adarb1 PE=1 SV=1	XP_013027192.1 PREDICTED: double-stranded RNA-specific editase 1 isoform X1 [Anser cygnoides domesticus] __gt;XP_013027193.1 PREDICTED: double-stranded RNA-specific editase 1 isoform X1 [Anser cygnoides domesticus] __gt;XP_013027194.1 PREDICTED: double-stranded RNA-specific editase 1 isoform X1 [Anser cygnoides domesticus] __gt;XP_013027195.1 PREDICTED: double-stranded RNA-specific editase 1 isof…	GO:0042330//taxis;GO:0032989//cellular component morphogenesis;GO:0070997//neuron death;GO:0001666//response to hypoxia;GO:0006807//nitrogen compound metabolic process;GO:0031400//negative regulation of protein modification process;GO:0051239//regulation of multicellular organismal process;GO:0021610//facial nerve morphogenesis;GO:0030534//adult behavior;GO:0050884//neuromuscular process controll…	GO:0044428//obsolete nuclear part;GO:0044464//obsolete cell part;GO:0043233//organelle lumen;GO:0005730//nucleolus;GO:0043227//membrane-bounded organelle;GO:0070013//intracellular organelle lumen;GO:0044422//obsolete organelle part;GO:0044445//obsolete cytosolic part;GO:0044424//obsolete intracellular part;GO:0043229//intracellular organelle;GO:0031981//nuclear lumen;GO:0043226//organelle;GO:0043…	GO:0005515//protein binding;GO:0043169//cation binding;GO:0016810//hydrolase activity, acting on carbon-nitrogen (but not peptide) bonds;GO:0005488//binding;GO:0046983//protein dimerization activity;GO:1901363//heterocyclic compound binding;GO:0003725//double-stranded RNA binding;GO:0019239//deaminase activity;GO:0043167//ion binding;GO:0046872//metal ion binding;GO:0016787//hydrolase activity;GO…	-	Adarb1
TMEM196	37.0168	0.106962	-3.22483	1.48e-18	2.07e-16	Down Regulation	NW_025927705.1	4232293	4249151	-	819	TMEM196	GO:0044425;GO:0016020;GO:0016021;GO:0005575;GO:0031224	-	48WNP	S	sp|Q5EB63|TM196_RAT Transmembrane protein 196 OS=Rattus norvegicus OX=10116 GN=Tmem196 PE=2 SV=1	XP_005015214.1 transmembrane protein 196 isoform X5 [Anas platyrhynchos] __gt;XP_008918627.1 transmembrane protein 196 isoform X4 [Manacus vitellinus] __gt;XP_009324357.1 PREDICTED: transmembrane protein 196 isoform X3 [Pygoscelis adeliae] __gt;XP_009464800.1 PREDICTED: transmembrane protein 196 isoform X3 [Nipponia nippon] __gt;XP_009569140.1 PREDICTED: transmembrane protein 196 isoform X3 [Cucu…	-	GO:0044425//obsolete membrane part;GO:0016020//membrane;GO:0016021//integral component of membrane;GO:0005575//cellular_component;GO:0031224//intrinsic component of membrane;	-	-	Tmem196
DNAJC12	199.236	3.70383	1.88902	1.67e-18	2.31e-16	Up Regulation	NW_025927710.1	3029308	3039206	+	1876	DNAJC12	GO:0005488;GO:0009987;GO:0005622;GO:0044424;GO:0006457;GO:0044464;GO:0005737;GO:0051082;GO:0008150;GO:0005515;GO:0005623;GO:0003674;GO:0005575	K09532	4GT0N	O	sp|Q9UKB3|DJC12_HUMAN DnaJ homolog subfamily C member 12 OS=Homo sapiens OX=9606 GN=DNAJC12 PE=1 SV=1	XP_013028730.1 PREDICTED: dnaJ homolog subfamily C member 12 [Anser cygnoides domesticus]	GO:0009987//cellular process;GO:0006457//protein folding;GO:0008150//biological_process;	GO:0005622//intracellular anatomical structure;GO:0044424//obsolete intracellular part;GO:0044464//obsolete cell part;GO:0005737//cytoplasm;GO:0005623//obsolete cell;GO:0005575//cellular_component;	GO:0005488//binding;GO:0051082//unfolded protein binding;GO:0005515//protein binding;GO:0003674//molecular_function;	-	DNAJC12
ADAMTS20	131.837	0.169106	-2.564	1.71e-18	2.35e-16	Down Regulation	NW_025927696.1	3891635	3988555	-	7849	ADAMTS20	GO:0061061;GO:0050803;GO:0008406;GO:0040011;GO:0010941;GO:0031012;GO:0044424;GO:0009887;GO:0051961;GO:0048193;GO:0007517;GO:0043229;GO:0005576;GO:0008152;GO:0005623;GO:0048513;GO:0006810;GO:0065008;GO:1905606;GO:0045137;GO:0043067;GO:0023056;GO:0051129;GO:0062023;GO:0048731;GO:0050932;GO:0043062;GO:0048519;GO:0043226;GO:0005575;GO:0048522;GO:0010647;GO:0071840;GO:0046914;GO:0006508;GO:0000003;GO:…	K09609	4GHUJ	O	sp|P59511|ATS20_MOUSE A disintegrin and metalloproteinase with thrombospondin motifs 20 OS=Mus musculus OX=10090 GN=Adamts20 PE=2 SV=2	XP_040407428.1 A disintegrin and metalloproteinase with thrombospondin motifs 20 isoform X2 [Cygnus olor]	GO:0061061//muscle structure development;GO:0050803//regulation of synapse structure or activity;GO:0008406//gonad development;GO:0040011//locomotion;GO:0010941//regulation of cell death;GO:0009887//animal organ morphogenesis;GO:0051961//negative regulation of nervous system development;GO:0048193//Golgi vesicle transport;GO:0007517//muscle organ development;GO:0008152//metabolic process;GO:00485…	GO:0031012//extracellular matrix;GO:0044424//obsolete intracellular part;GO:0043229//intracellular organelle;GO:0005576//extracellular region;GO:0005623//obsolete cell;GO:0062023//collagen-containing extracellular matrix;GO:0043226//organelle;GO:0005575//cellular_component;GO:0005737//cytoplasm;GO:0005794//Golgi apparatus;GO:0005604//basement membrane;GO:0012505//endomembrane system;GO:0005783//e…	GO:0046914//transition metal ion binding;GO:0016787//hydrolase activity;GO:0046872//metal ion binding;GO:0043167//ion binding;GO:0008233//peptidase activity;GO:0004222//metalloendopeptidase activity;GO:0140096//catalytic activity, acting on a protein;GO:0008237//metallopeptidase activity;GO:0043169//cation binding;GO:0070011//peptidase activity;GO:0008270//zinc ion binding;GO:0005488//binding;GO:…	-	Adamts20
CYSTM1	209.894	2.84166	1.50673	1.77e-18	2.4e-16	Up Regulation	NW_025927921.1	795971	814136	+	766	CYSTM1	GO:0044425;GO:0016020;GO:0016021;GO:0005575;GO:0031224	K09548	4GV6N	S	-	PKU40465.1 cysteine-rich and transmembrane domain-containing protein 1 [Limosa lapponica baueri]	-	GO:0044425//obsolete membrane part;GO:0016020//membrane;GO:0016021//integral component of membrane;GO:0005575//cellular_component;GO:0031224//intrinsic component of membrane;	-	-	-
B3GNT4	99.8641	4.57808	2.19474	2.76e-18	3.72e-16	Up Regulation	NW_025927732.1	2316672	2320187	+	3516	B3GNT4	GO:0034637;GO:0016757;GO:0012505;GO:0006807;GO:0043413;GO:0016740;GO:0042339;GO:0098588;GO:0031984;GO:1901576;GO:0031224;GO:1901137;GO:1901564;GO:0018146;GO:0006082;GO:0098791;GO:0006023;GO:0008532;GO:0071704;GO:0009100;GO:0044464;GO:0044444;GO:0000271;GO:0044264;GO:0030309;GO:0008150;GO:0003674;GO:0044262;GO:0044425;GO:0009101;GO:0043436;GO:0005975;GO:0031090;GO:0030311;GO:0003824;GO:0044237;GO:…	K07971	4GRGI	G	sp|Q9C0J1|B3GN4_HUMAN N-acetyllactosaminide beta-1,3-N-acetylglucosaminyltransferase 4 OS=Homo sapiens OX=9606 GN=B3GNT4 PE=1 SV=1	XP_013028738.1 PREDICTED: N-acetyllactosaminide beta-1,3-N-acetylglucosaminyltransferase 4 [Anser cygnoides domesticus]	GO:0034637//cellular carbohydrate biosynthetic process;GO:0006807//nitrogen compound metabolic process;GO:0043413//macromolecule glycosylation;GO:0042339//keratan sulfate metabolic process;GO:1901576//organic substance biosynthetic process;GO:1901137//carbohydrate derivative biosynthetic process;GO:1901564//organonitrogen compound metabolic process;GO:0018146//keratan sulfate biosynthetic process…	GO:0012505//endomembrane system;GO:0098588//bounding membrane of organelle;GO:0031984//organelle subcompartment;GO:0031224//intrinsic component of membrane;GO:0098791//Golgi apparatus subcompartment;GO:0044464//obsolete cell part;GO:0044444//obsolete cytoplasmic part;GO:0044425//obsolete membrane part;GO:0031090//organelle membrane;GO:0043227//membrane-bounded organelle;GO:0043231//intracellular …	GO:0016757//glycosyltransferase activity;GO:0016740//transferase activity;GO:0008532//N-acetyllactosaminide beta-1,3-N-acetylglucosaminyltransferase activity;GO:0003674//molecular_function;GO:0003824//catalytic activity;GO:0008194//UDP-glycosyltransferase activity;GO:0008376//acetylgalactosaminyltransferase activity;GO:0048531//beta-1,3-galactosyltransferase activity;GO:0008375//acetylglucosaminy…	ko00601(Glycosphingolipid biosynthesis - lacto and neolacto series)	B3GNT4
LUZP2	28.4171	0.0450347	-4.47282	3.17e-18	4.22e-16	Down Regulation	NW_025927902.1	649808	904753	+	2200	LUZP2	GO:0005576;GO:0005575	-	4GP8U	S	sp|Q5R8Y4|LUZP2_PONAB Leucine zipper protein 2 OS=Pongo abelii OX=9601 GN=LUZP2 PE=2 SV=1	XP_040415402.1 leucine zipper protein 2 isoform X1 [Cygnus olor] __gt;XP_040415404.1 leucine zipper protein 2 isoform X1 [Cygnus olor]	-	GO:0005576//extracellular region;GO:0005575//cellular_component;	-	-	LUZP2
TMEM88B	36.0295	0.0186743	-5.7428	3.75e-18	4.95e-16	Down Regulation	NW_025927702.1	4242038	4247322	+	2224	TMEM88B	-	-	4GSUS	S	sp|Q9D0N8|TMM88_MOUSE Transmembrane protein 88 OS=Mus musculus OX=10090 GN=Tmem88 PE=1 SV=1	XP_013050154.1 PREDICTED: transmembrane protein 88B [Anser cygnoides domesticus] __gt;XP_027299045.2 transmembrane protein 88B [Anas platyrhynchos] __gt;XP_032057197.1 transmembrane protein 88B [Aythya fuligula] __gt;XP_035413692.1 transmembrane protein 88B [Cygnus atratus] __gt;XP_040389618.1 transmembrane protein 88B [Cygnus olor]	-	-	-	-	Tmem88
FN1	239077	3.80405	1.92754	4.33e-18	5.68e-16	Up Regulation	NW_025927672.1	8846282	8901208	-	9259	FN1	GO:0002376;GO:0046689;GO:0010604;GO:0032268;GO:0051234;GO:0042127;GO:0016192;GO:0019899;GO:0051128;GO:0048468;GO:0036211;GO:0007044;GO:0042060;GO:0051179;GO:0070555;GO:0001667;GO:0046872;GO:0071772;GO:0043933;GO:0008347;GO:0045664;GO:0051173;GO:0099503;GO:0050793;GO:0071495;GO:0071560;GO:0050789;GO:0005604;GO:0043167;GO:0070542;GO:0071241;GO:0048483;GO:0097718;GO:0071347;GO:0062023;GO:0045773;GO:…	K05717	4GRUU	T	sp|P11722|FINC_CHICK Fibronectin OS=Gallus gallus OX=9031 GN=FN1 PE=2 SV=4	XP_040416719.1 fibronectin isoform X2 [Cygnus olor]	GO:0002376//immune system process;GO:0046689//response to mercury ion;GO:0010604//positive regulation of macromolecule metabolic process;GO:0032268//regulation of cellular protein metabolic process;GO:0051234//establishment of localization;GO:0042127//regulation of cell population proliferation;GO:0016192//vesicle-mediated transport;GO:0051128//regulation of cellular component organization;GO:004…	GO:0099503//secretory vesicle;GO:0005604//basement membrane;GO:0062023//collagen-containing extracellular matrix;GO:0097708//intracellular vesicle;GO:0016020//membrane;GO:0043229//intracellular organelle;GO:0005576//extracellular region;GO:0070013//intracellular organelle lumen;GO:0031410//cytoplasmic vesicle;GO:0044459//obsolete plasma membrane part;GO:0005577//fibrinogen complex;GO:0045177//api…	GO:0019899//enzyme binding;GO:0046872//metal ion binding;GO:0043167//ion binding;GO:0097718//disordered domain specific binding;GO:0008201//heparin binding;GO:0097367//carbohydrate derivative binding;GO:0050839//cell adhesion molecule binding;GO:0016504//peptidase activator activity;GO:0005539//glycosaminoglycan binding;GO:0005515//protein binding;GO:0051087//chaperone binding;GO:0005178//integri…	ko04810(Regulation of actin cytoskeleton);ko04512(ECM-receptor interaction);ko04510(Focal adhesion);ko04151(PI3K-Akt signaling pathway)	FN1
E2F2	113.882	0.174279	-2.52053	5.54e-18	7.2e-16	Down Regulation	NW_025927729.1	3132824	3135435	+	1787	E2F2	GO:1990837;GO:0046983;GO:0003677;GO:0031323;GO:0009889;GO:0043231;GO:0072332;GO:0045765;GO:0043227;GO:0070013;GO:0012501;GO:0006915;GO:2000026;GO:0006725;GO:0051716;GO:0031326;GO:1901363;GO:0009893;GO:0005622;GO:0009987;GO:0140110;GO:1901360;GO:1903671;GO:0003674;GO:0097159;GO:0032991;GO:0008150;GO:0031325;GO:0006366;GO:0051254;GO:0018130;GO:0005654;GO:0044237;GO:0023052;GO:0090304;GO:0007154;GO:…	K09389	4GTJX	K	sp|Q14209|E2F2_HUMAN Transcription factor E2F2 OS=Homo sapiens OX=9606 GN=E2F2 PE=1 SV=1	XP_032058351.1 transcription factor E2F2-like [Aythya fuligula]	GO:0031323//regulation of cellular metabolic process;GO:0009889//regulation of biosynthetic process;GO:0072332//intrinsic apoptotic signaling pathway by p53 class mediator;GO:0045765//regulation of angiogenesis;GO:0012501//programmed cell death;GO:0006915//apoptotic process;GO:2000026//regulation of multicellular organismal development;GO:0006725//cellular aromatic compound metabolic process;GO:0…	GO:0043231//intracellular membrane-bounded organelle;GO:0043227//membrane-bounded organelle;GO:0070013//intracellular organelle lumen;GO:0005622//intracellular anatomical structure;GO:0032991//protein-containing complex;GO:0005654//nucleoplasm;GO:0044464//obsolete cell part;GO:0043233//organelle lumen;GO:0044428//obsolete nuclear part;GO:0090575//RNA polymerase II transcription regulator complex;…	GO:1990837//sequence-specific double-stranded DNA binding;GO:0046983//protein dimerization activity;GO:0003677//DNA binding;GO:1901363//heterocyclic compound binding;GO:0140110//transcription regulator activity;GO:0003674//molecular_function;GO:0097159//organic cyclic compound binding;GO:0044212//transcription cis-regulatory region binding;GO:0005515//protein binding;GO:0008134//transcription fac…	ko04218(Cellular senescence);ko04110(Cell cycle)	E2F2
SAMM50	2189.13	0.507166	-0.979469	5.68e-18	7.31e-16	Down Regulation	NW_025928032.1	84393	100336	+	1608	SAMM50	GO:0048731;GO:0044446;GO:0043226;GO:0072594;GO:0061008;GO:0007007;GO:0006605;GO:0005737;GO:0016020;GO:0005575;GO:0034622;GO:0033365;GO:0031966;GO:0071840;GO:0043229;GO:0044085;GO:0090150;GO:0044424;GO:0017038;GO:0006886;GO:0061024;GO:0005623;GO:0048513;GO:0034613;GO:0044422;GO:0006810;GO:0065003;GO:0015031;GO:0046907;GO:0051234;GO:0090151;GO:0071705;GO:0051179;GO:0015833;GO:0007275;GO:0072655;GO:…	K07277	4GN68	M	sp|Q2HJ55|SAM50_BOVIN Sorting and assembly machinery component 50 homolog OS=Bos taurus OX=9913 GN=SAMM50 PE=2 SV=1	XP_013040043.1 PREDICTED: sorting and assembly machinery component 50 homolog [Anser cygnoides domesticus]	GO:0048731//system development;GO:0072594//establishment of protein localization to organelle;GO:0061008//hepaticobiliary system development;GO:0007007//inner mitochondrial membrane organization;GO:0006605//protein targeting;GO:0034622//cellular protein-containing complex assembly;GO:0033365//protein localization to organelle;GO:0071840//cellular component organization or biogenesis;GO:0044085//c…	GO:0044446//obsolete intracellular organelle part;GO:0043226//organelle;GO:0005737//cytoplasm;GO:0016020//membrane;GO:0005575//cellular_component;GO:0031966//mitochondrial membrane;GO:0043229//intracellular organelle;GO:0044424//obsolete intracellular part;GO:0005623//obsolete cell;GO:0044422//obsolete organelle part;GO:0016021//integral component of membrane;GO:0031968//organelle outer membrane;…	GO:0003674//molecular_function;	-	SAMM50
NCF2	67.1688	4.35429	2.12244	6.41e-18	8.18e-16	Up Regulation	NW_025927727.1	45483	59391	-	5237	NCF2	GO:0019364;GO:0019439;GO:0065009;GO:0032501;GO:1901654;GO:0017048;GO:0006733;GO:0043207;GO:0030141;GO:0046496;GO:0006139;GO:0019362;GO:1902494;GO:0051707;GO:1901565;GO:0000323;GO:0034641;GO:1901700;GO:0044238;GO:0016651;GO:0042554;GO:0009055;GO:0031226;GO:0050790;GO:0008022;GO:0030139;GO:0008015;GO:0006739;GO:0005887;GO:0044283;GO:0005829;GO:0005634;GO:0046483;GO:0048518;GO:0051704;GO:0065008;GO:…	K08010	4GJ87	T	sp|P19878|NCF2_HUMAN Neutrophil cytosol factor 2 OS=Homo sapiens OX=9606 GN=NCF2 PE=1 SV=2	XP_013046875.1 PREDICTED: neutrophil cytosol factor 2 [Anser cygnoides domesticus]	GO:0019364//pyridine nucleotide catabolic process;GO:0019439//aromatic compound catabolic process;GO:0065009//regulation of molecular function;GO:0032501//multicellular organismal process;GO:1901654//response to ketone;GO:0006733//obsolete oxidoreduction coenzyme metabolic process;GO:0043207//response to external biotic stimulus;GO:0046496//nicotinamide nucleotide metabolic process;GO:0006139//nu…	GO:0030141//secretory granule;GO:1902494//catalytic complex;GO:0000323//lytic vacuole;GO:0031226//intrinsic component of plasma membrane;GO:0030139//endocytic vesicle;GO:0005887//integral component of plasma membrane;GO:0005829//cytosol;GO:0005634//nucleus;GO:0032010//phagolysosome;GO:0005623//obsolete cell;GO:0005767//secondary lysosome;GO:0071944//cell periphery;GO:0005773//vacuole;GO:0005575//…	GO:0017048//small GTPase binding;GO:0016651//oxidoreductase activity, acting on NAD(P)H;GO:0009055//electron transfer activity;GO:0008022//protein C-terminus binding;GO:0031267//small GTPase binding;GO:0016175//superoxide-generating NAD(P)H oxidase activity;GO:0017016//small GTPase binding;GO:0003674//molecular_function;GO:0003824//catalytic activity;GO:0048365//small GTPase binding;GO:0098772//m…	ko04670(Leukocyte transendothelial migration);ko04613(Neutrophil extracellular trap formation);ko04380(Osteoclast differentiation);ko04145(Phagosome)	NCF2
POU2AF1	50.8275	0.0451726	-4.46841	7.82e-18	9.89e-16	Down Regulation	NW_025927688.1	5314583	5342611	-	3422	POU2AF1	GO:0045893;GO:0044428;GO:2000112;GO:0097659;GO:0010557;GO:0044271;GO:0006807;GO:0045944;GO:2001141;GO:0080090;GO:0031328;GO:0006357;GO:1902680;GO:0003690;GO:1901576;GO:0009891;GO:0044212;GO:0065007;GO:0044464;GO:0000977;GO:0043565;GO:0005488;GO:0071704;GO:0050794;GO:0032991;GO:0031325;GO:0008150;GO:0097159;GO:1901360;GO:0003674;GO:0018130;GO:0006366;GO:0051254;GO:0003713;GO:0044237;GO:0010468;GO:…	-	4GPPB	K	sp|Q64693|OBF1_MOUSE POU domain class 2-associating factor 1 OS=Mus musculus OX=10090 GN=Pou2af1 PE=1 SV=2	XP_013042582.1 PREDICTED: POU domain class 2-associating factor 1 [Anser cygnoides domesticus] __gt;XP_040390305.1 POU domain class 2-associating factor 1 [Cygnus olor]	GO:0045893//positive regulation of transcription, DNA-templated;GO:2000112//regulation of cellular macromolecule biosynthetic process;GO:0097659//nucleic acid-templated transcription;GO:0010557//positive regulation of macromolecule biosynthetic process;GO:0044271//cellular nitrogen compound biosynthetic process;GO:0006807//nitrogen compound metabolic process;GO:0045944//positive regulation of tra…	GO:0044428//obsolete nuclear part;GO:0044464//obsolete cell part;GO:0032991//protein-containing complex;GO:0043231//intracellular membrane-bounded organelle;GO:0043227//membrane-bounded organelle;GO:0005622//intracellular anatomical structure;GO:0044422//obsolete organelle part;GO:0005623//obsolete cell;GO:0044424//obsolete intracellular part;GO:0043229//intracellular organelle;GO:0044798//transc…	GO:0003690//double-stranded DNA binding;GO:0044212//transcription cis-regulatory region binding;GO:0000977//RNA polymerase II transcription regulatory region sequence-specific DNA binding;GO:0043565//sequence-specific DNA binding;GO:0005488//binding;GO:0097159//organic cyclic compound binding;GO:0003674//molecular_function;GO:0003713//transcription coactivator activity;GO:0003677//DNA binding;GO:…	-	Pou2af1
CR1	243.423	3.89804	1.96275	9.14e-18	1.15e-15	Up Regulation	NW_025927716.1	1994184	2061769	-	15427	CR1	GO:0002698;GO:0032501;GO:0070820;GO:0010952;GO:0002460;GO:0043170;GO:0030141;GO:0036230;GO:0031348;GO:0080134;GO:0002923;GO:0065009;GO:0002768;GO:0030449;GO:0042119;GO:0016064;GO:0044403;GO:0002283;GO:0006958;GO:1902573;GO:0002822;GO:0048869;GO:0046649;GO:0019538;GO:0050790;GO:0031226;GO:0051345;GO:0046718;GO:0001847;GO:0042113;GO:0044409;GO:0002889;GO:0007275;GO:0044238;GO:0052548;GO:0045916;GO:…	K04011	4GHCC	T	sp|P17927|CR1_HUMAN Complement receptor type 1 OS=Homo sapiens OX=9606 GN=CR1 PE=1 SV=3	XP_035417236.1 uncharacterized protein LOC118255271 [Cygnus atratus]	GO:0002698//negative regulation of immune effector process;GO:0032501//multicellular organismal process;GO:0010952//positive regulation of peptidase activity;GO:0002460//adaptive immune response based on somatic recombination of immune receptors built from immunoglobulin superfamily domains;GO:0043170//macromolecule metabolic process;GO:0036230//granulocyte activation;GO:0031348//negative regulat…	GO:0070820//tertiary granule;GO:0030141//secretory granule;GO:0031226//intrinsic component of plasma membrane;GO:0005887//integral component of plasma membrane;GO:0005623//obsolete cell;GO:0071944//cell periphery;GO:0005737//cytoplasm;GO:0009986//cell surface;GO:0005575//cellular_component;GO:0044446//obsolete intracellular organelle part;GO:0009897//external side of plasma membrane;GO:0044444//o…	GO:0001847//opsonin receptor activity;GO:0001855//complement component C4b binding;GO:0001851//complement component C3b binding;GO:0042803//protein homodimerization activity;GO:0003676//nucleic acid binding;GO:0003674//molecular_function;GO:0097159//organic cyclic compound binding;GO:0001848//complement binding;GO:0042802//identical protein binding;GO:0004875//complement receptor activity;GO:0003…	ko04640(Hematopoietic cell lineage);ko04613(Neutrophil extracellular trap formation);ko04610(Complement and coagulation cascades)	CR1
CHGB	424.446	4.49757	2.16915	9.86e-18	1.23e-15	Up Regulation	NW_025927852.1	811919	881326	+	3106	CHGB	GO:0065009;GO:0003674;GO:0008150;GO:0043170;GO:0030141;GO:0050789;GO:0044444;GO:0043687;GO:0044237;GO:0006464;GO:0030133;GO:0099503;GO:0030658;GO:0031090;GO:0006887;GO:0044238;GO:0044433;GO:0043231;GO:0043227;GO:0070013;GO:0036211;GO:0031410;GO:0051179;GO:0044267;GO:0019538;GO:0005788;GO:0010646;GO:0051234;GO:0023051;GO:0016192;GO:0009966;GO:0043412;GO:0009987;GO:0005622;GO:0005623;GO:0008152;GO:…	K19991	4GS9V	S	sp|P05060|SCG1_HUMAN Secretogranin-1 OS=Homo sapiens OX=9606 GN=CHGB PE=1 SV=2	XP_013051631.1 PREDICTED: secretogranin-1 isoform X3 [Anser cygnoides domesticus] __gt;XP_013051634.1 PREDICTED: secretogranin-1 isoform X3 [Anser cygnoides domesticus]	GO:0065009//regulation of molecular function;GO:0008150//biological_process;GO:0043170//macromolecule metabolic process;GO:0050789//regulation of biological process;GO:0043687//post-translational protein modification;GO:0044237//cellular metabolic process;GO:0006464//cellular protein modification process;GO:0006887//exocytosis;GO:0044238//primary metabolic process;GO:0036211//protein modification…	GO:0030141//secretory granule;GO:0044444//obsolete cytoplasmic part;GO:0030133//transport vesicle;GO:0099503//secretory vesicle;GO:0030658//transport vesicle membrane;GO:0031090//organelle membrane;GO:0044433//obsolete cytoplasmic vesicle part;GO:0043231//intracellular membrane-bounded organelle;GO:0043227//membrane-bounded organelle;GO:0070013//intracellular organelle lumen;GO:0031410//cytoplasm…	GO:0003674//molecular_function;GO:0098772//molecular function regulator;GO:0005102//signaling receptor binding;GO:0005515//protein binding;GO:0005179//hormone activity;GO:0030545//signaling receptor regulator activity;GO:0048018//receptor ligand activity;GO:0005488//binding;	-	CHGB
SRGN	119.08	8.37122	3.06544	9.98e-18	1.23e-15	Up Regulation	NW_025927710.1	2582519	2591378	-	1632	SRGN	GO:0048523;GO:0033375;GO:1904950;GO:0007154;GO:0001818;GO:0006887;GO:0023052;GO:0016043;GO:0044444;GO:0051641;GO:0033367;GO:0006996;GO:0032879;GO:0042629;GO:0008150;GO:0033370;GO:0003674;GO:0033379;GO:0005615;GO:0005518;GO:0005622;GO:0009987;GO:0002576;GO:0016485;GO:0033373;GO:0051716;GO:0006915;GO:0048856;GO:0012501;GO:2000026;GO:0033036;GO:0051224;GO:0032502;GO:0031410;GO:0050707;GO:0033364;GO:…	K06849	4GUZA	S	sp|P04917|SRGN_RAT Serglycin OS=Rattus norvegicus OX=10116 GN=Srgn PE=1 SV=1	XP_040420225.1 serglycin [Cygnus olor]	GO:0048523//negative regulation of cellular process;GO:0033375//protease localization to T cell secretory granule;GO:1904950//negative regulation of establishment of protein localization;GO:0007154//cell communication;GO:0001818//negative regulation of cytokine production;GO:0006887//exocytosis;GO:0023052//signaling;GO:0016043//cellular component organization;GO:0051641//cellular localization;GO:…	GO:0044444//obsolete cytoplasmic part;GO:0042629//mast cell granule;GO:0005615//extracellular space;GO:0005622//intracellular anatomical structure;GO:0031410//cytoplasmic vesicle;GO:0043227//membrane-bounded organelle;GO:0070013//intracellular organelle lumen;GO:0043231//intracellular membrane-bounded organelle;GO:0031093//platelet alpha granule lumen;GO:0060205//cytoplasmic vesicle lumen;GO:0031…	GO:0003674//molecular_function;GO:0005518//collagen binding;GO:0005488//binding;GO:0044877//protein-containing complex binding;	-	Srgn
ARSB	287.487	2.82892	1.50025	1.2e-17	1.47e-15	Up Regulation	NW_025928155.1	51984	116963	-	1956	ARSB	GO:0031344;GO:0010976;GO:0003824;GO:0044237;GO:0044273;GO:0043436;GO:0005739;GO:0007041;GO:0006887;GO:0006996;GO:0005766;GO:0008150;GO:0007033;GO:0003674;GO:0044444;GO:0009268;GO:0048856;GO:2000026;GO:0005788;GO:0005622;GO:0009987;GO:0043231;GO:0009605;GO:0002444;GO:0042221;GO:0031982;GO:0005783;GO:0012505;GO:0008484;GO:0061582;GO:0065007;GO:0040012;GO:0046903;GO:0007040;GO:0071704;GO:0009100;GO:…	K01135	4GRGG	P	sp|P15848|ARSB_HUMAN Arylsulfatase B OS=Homo sapiens OX=9606 GN=ARSB PE=1 SV=1	XP_040397541.1 arylsulfatase B isoform X1 [Cygnus olor]	GO:0031344//regulation of cell projection organization;GO:0010976//positive regulation of neuron projection development;GO:0044237//cellular metabolic process;GO:0044273//sulfur compound catabolic process;GO:0043436//oxoacid metabolic process;GO:0007041//lysosomal transport;GO:0006887//exocytosis;GO:0006996//organelle organization;GO:0008150//biological_process;GO:0007033//vacuole organization;GO…	GO:0005739//mitochondrion;GO:0005766//primary lysosome;GO:0044444//obsolete cytoplasmic part;GO:0005788//endoplasmic reticulum lumen;GO:0005622//intracellular anatomical structure;GO:0043231//intracellular membrane-bounded organelle;GO:0031982//vesicle;GO:0005783//endoplasmic reticulum;GO:0012505//endomembrane system;GO:0042582//azurophil granule;GO:0000323//lytic vacuole;GO:0005794//Golgi appara…	GO:0003824//catalytic activity;GO:0003674//molecular_function;GO:0008484//sulfuric ester hydrolase activity;GO:0016788//hydrolase activity, acting on ester bonds;GO:0043169//cation binding;GO:0005488//binding;GO:0004065//arylsulfatase activity;GO:0016787//hydrolase activity;GO:0046872//metal ion binding;GO:0043167//ion binding;GO:0003943//N-acetylgalactosamine-4-sulfatase activity;	ko04142(Lysosome);ko00531(Glycosaminoglycan degradation)	ARSB
LOC106033539	191.998	2.50198	1.32307	1.33e-17	1.62e-15	Up Regulation	NW_025927663.1	11206753	11221009	-	3535	LOC106033539	-	K13138	4GTPW	G	sp|P70699|LYAG_MOUSE Lysosomal alpha-glucosidase OS=Mus musculus OX=10090 GN=Gaa PE=1 SV=2	XP_013032588.1 PREDICTED: lysosomal alpha-glucosidase-like [Anser cygnoides domesticus]	-	-	-	-	Gaa
TSPAN12	2914.74	0.50127	-0.996339	1.38e-17	1.66e-15	Down Regulation	NW_025927695.1	1053327	1100798	-	3258	TSPAN12	GO:0051716;GO:0005887;GO:2000026;GO:0048856;GO:0048592;GO:0009987;GO:0001654;GO:1901342;GO:0060042;GO:0050896;GO:0045765;GO:0035239;GO:0044459;GO:0007423;GO:0007275;GO:0031226;GO:0032502;GO:0048514;GO:0050793;GO:0023052;GO:0010842;GO:0072358;GO:0044425;GO:0007154;GO:0090596;GO:0060041;GO:0008150;GO:0048646;GO:0009653;GO:0032501;GO:0050789;GO:0016021;GO:0001525;GO:0035295;GO:0065007;GO:0044464;GO:…	K17355	4GJS8	S	sp|Q5ZIF5|TSN12_CHICK Tetraspanin-12 OS=Gallus gallus OX=9031 GN=TSPAN12 PE=2 SV=1	XP_013050031.1 PREDICTED: tetraspanin-12 isoform X2 [Anser cygnoides domesticus] __gt;XP_035415238.1 tetraspanin-12 isoform X2 [Cygnus atratus]	GO:0051716//cellular response to stimulus;GO:2000026//regulation of multicellular organismal development;GO:0048856//anatomical structure development;GO:0048592//eye morphogenesis;GO:0009987//cellular process;GO:0001654//eye development;GO:1901342//regulation of vasculature development;GO:0060042//retina morphogenesis in camera-type eye;GO:0050896//response to stimulus;GO:0045765//regulation of a…	GO:0005887//integral component of plasma membrane;GO:0044459//obsolete plasma membrane part;GO:0031226//intrinsic component of plasma membrane;GO:0044425//obsolete membrane part;GO:0016021//integral component of membrane;GO:0044464//obsolete cell part;GO:0005886//plasma membrane;GO:0005575//cellular_component;GO:0016020//membrane;GO:0071944//cell periphery;GO:0031224//intrinsic component of membr…	-	-	TSPAN12
KCTD8	40.646	0.0599322	-4.06053	1.53e-17	1.82e-15	Down Regulation	NW_025927728.1	3446213	3535305	-	5618	KCTD8	GO:0048583;GO:0016020;GO:0000003;GO:0071840;GO:0005886;GO:0005575;GO:0048519;GO:0050794;GO:0065007;GO:0044464;GO:0007610;GO:0007619;GO:0051705;GO:0040012;GO:0090325;GO:0045202;GO:0097060;GO:0002118;GO:0048521;GO:0005623;GO:0051259;GO:0048609;GO:0043235;GO:0071944;GO:0051260;GO:0044703;GO:0098794;GO:0022414;GO:0044085;GO:0098590;GO:0044459;GO:0032504;GO:0009987;GO:0030431;GO:0022607;GO:0002121;GO:…	-	4GT4K	S	sp|Q6ZWB6|KCTD8_HUMAN BTB/POZ domain-containing protein KCTD8 OS=Homo sapiens OX=9606 GN=KCTD8 PE=1 SV=1	XP_021125122.2 BTB/POZ domain-containing protein KCTD8 isoform X1 [Anas platyrhynchos] __gt;XP_032042566.1 BTB/POZ domain-containing protein KCTD8 [Aythya fuligula] __gt;XP_035181091.1 BTB/POZ domain-containing protein KCTD8 isoform X1 [Oxyura jamaicensis] __gt;XP_035408153.1 BTB/POZ domain-containing protein KCTD8 [Cygnus atratus] __gt;XP_040412111.1 BTB/POZ domain-containing protein KCTD8 isofo…	GO:0048583//regulation of response to stimulus;GO:0000003//reproduction;GO:0071840//cellular component organization or biogenesis;GO:0048519//negative regulation of biological process;GO:0050794//regulation of cellular process;GO:0065007//biological regulation;GO:0007610//behavior;GO:0007619//courtship behavior;GO:0051705//obsolete multi-organism behavior;GO:0040012//regulation of locomotion;GO:0…	GO:0016020//membrane;GO:0005886//plasma membrane;GO:0005575//cellular_component;GO:0044464//obsolete cell part;GO:0045202//synapse;GO:0097060//synaptic membrane;GO:0005623//obsolete cell;GO:0043235//receptor complex;GO:0071944//cell periphery;GO:0098794//postsynapse;GO:0098590//plasma membrane region;GO:0044459//obsolete plasma membrane part;GO:0098793//presynapse;GO:0097458//obsolete neuron part…	-	-	KCTD8
FSTL4	131.996	0.0623803	-4.00277	1.78e-17	2.11e-15	Down Regulation	NW_025927669.1	9426854	9645281	+	13809	FSTL4	GO:0030154;GO:0060284;GO:0065008;GO:0061387;GO:0010977;GO:0005623;GO:0048585;GO:0032535;GO:0048403;GO:0044424;GO:0051961;GO:0010721;GO:0031345;GO:0009968;GO:0043229;GO:0005576;GO:0071840;GO:0005575;GO:0005737;GO:0048583;GO:0001558;GO:0051129;GO:0022603;GO:0097708;GO:0043226;GO:0048519;GO:0048731;GO:0043167;GO:0022008;GO:0010771;GO:0032501;GO:0050789;GO:0030141;GO:0040008;GO:0099503;GO:0048869;GO:…	-	4GPDA	T	sp|Q6MZW2|FSTL4_HUMAN Follistatin-related protein 4 OS=Homo sapiens OX=9606 GN=FSTL4 PE=2 SV=3	XP_013031288.1 PREDICTED: follistatin-related protein 4 isoform X1 [Anser cygnoides domesticus]	GO:0030154//cell differentiation;GO:0060284//regulation of cell development;GO:0065008//regulation of biological quality;GO:0061387//regulation of extent of cell growth;GO:0010977//negative regulation of neuron projection development;GO:0048585//negative regulation of response to stimulus;GO:0032535//regulation of cellular component size;GO:0051961//negative regulation of nervous system developme…	GO:0005623//obsolete cell;GO:0044424//obsolete intracellular part;GO:0043229//intracellular organelle;GO:0005576//extracellular region;GO:0005575//cellular_component;GO:0005737//cytoplasm;GO:0097708//intracellular vesicle;GO:0043226//organelle;GO:0030141//secretory granule;GO:0099503//secretory vesicle;GO:0012505//endomembrane system;GO:0031982//vesicle;GO:0044464//obsolete cell part;GO:0044444//…	GO:0048403//brain-derived neurotrophic factor binding;GO:0043167//ion binding;GO:0046872//metal ion binding;GO:0043121//neurotrophin binding;GO:0019838//growth factor binding;GO:0005515//protein binding;GO:0043169//cation binding;GO:0005488//binding;GO:0003674//molecular_function;GO:0005509//calcium ion binding;	-	FSTL4
HEG1	1022.32	0.245337	-2.02717	1.99e-17	2.34e-15	Down Regulation	NW_025927723.1	2566396	2612168	+	13762	HEG1	GO:0030855;GO:0003222;GO:0035265;GO:0008150;GO:0003674;GO:0048729;GO:0005509;GO:0016043;GO:0061383;GO:0098552;GO:0072358;GO:0044425;GO:0035239;GO:0044459;GO:0003208;GO:0051240;GO:0045446;GO:0032502;GO:0048514;GO:0009790;GO:0048856;GO:0022607;GO:0009987;GO:0060039;GO:0003231;GO:0040007;GO:0043009;GO:0007043;GO:0003206;GO:0060419;GO:0032989;GO:0060541;GO:0003281;GO:0001886;GO:0045216;GO:0009791;GO:…	-	4GNTX	T	sp|E9Q7X6|HEG1_MOUSE Protein HEG homolog 1 OS=Mus musculus OX=10090 GN=Heg1 PE=1 SV=1	XP_013026726.1 PREDICTED: protein HEG homolog 1 isoform X2 [Anser cygnoides domesticus]	GO:0030855//epithelial cell differentiation;GO:0003222//ventricular trabecula myocardium morphogenesis;GO:0035265//organ growth;GO:0008150//biological_process;GO:0048729//tissue morphogenesis;GO:0016043//cellular component organization;GO:0061383//trabecula morphogenesis;GO:0072358//circulatory system development;GO:0035239//tube morphogenesis;GO:0003208//cardiac ventricle morphogenesis;GO:005124…	GO:0098552//side of membrane;GO:0044425//obsolete membrane part;GO:0044459//obsolete plasma membrane part;GO:0031224//intrinsic component of membrane;GO:0005886//plasma membrane;GO:0044464//obsolete cell part;GO:0030054//cell junction;GO:0016021//integral component of membrane;GO:0005623//obsolete cell;GO:0005576//extracellular region;GO:0071944//cell periphery;GO:0005911//cell-cell junction;GO:0…	GO:0003674//molecular_function;GO:0005509//calcium ion binding;GO:0043169//cation binding;GO:0005488//binding;GO:0043167//ion binding;GO:0046872//metal ion binding;	-	Heg1
POFUT2	3333.58	1.86549	0.899557	2.12e-17	2.47e-15	Up Regulation	NW_025928268.1	52117	64103	+	3138	POFUT2	GO:0008417;GO:0071704;GO:0050794;GO:0009100;GO:0065007;GO:0005789;GO:0044464;GO:0045595;GO:0019318;GO:0009888;GO:0051239;GO:0051049;GO:0140096;GO:1901576;GO:0044432;GO:1901137;GO:2001141;GO:1901564;GO:0080090;GO:0016757;GO:0005783;GO:0012505;GO:0006807;GO:0051046;GO:0043413;GO:0016740;GO:0031984;GO:2000112;GO:0009987;GO:0005622;GO:0031326;GO:0009790;GO:2000026;GO:0048856;GO:0046922;GO:0006004;GO:…	K03691	4GQTG	G	sp|Q9Y2G5|OFUT2_HUMAN GDP-fucose protein O-fucosyltransferase 2 OS=Homo sapiens OX=9606 GN=POFUT2 PE=1 SV=3	XP_013026082.1 PREDICTED: GDP-fucose protein O-fucosyltransferase 2 [Anser cygnoides domesticus]	GO:0071704//organic substance metabolic process;GO:0050794//regulation of cellular process;GO:0009100//glycoprotein metabolic process;GO:0065007//biological regulation;GO:0045595//regulation of cell differentiation;GO:0019318//hexose metabolic process;GO:0009888//tissue development;GO:0051239//regulation of multicellular organismal process;GO:0051049//regulation of transport;GO:1901576//organic s…	GO:0005789//endoplasmic reticulum membrane;GO:0044464//obsolete cell part;GO:0044432//obsolete endoplasmic reticulum part;GO:0005783//endoplasmic reticulum;GO:0012505//endomembrane system;GO:0031984//organelle subcompartment;GO:0005622//intracellular anatomical structure;GO:0043227//membrane-bounded organelle;GO:0043231//intracellular membrane-bounded organelle;GO:0044425//obsolete membrane part;…	GO:0008417//fucosyltransferase activity;GO:0140096//catalytic activity, acting on a protein;GO:0016757//glycosyltransferase activity;GO:0016740//transferase activity;GO:0046922//peptide-O-fucosyltransferase activity;GO:0003824//catalytic activity;GO:0003674//molecular_function;GO:0016758//hexosyltransferase activity;	ko00514(Other types of O-glycan biosynthesis)	POFUT2
GULP1	3631.85	2.32327	1.21616	2.34e-17	2.7e-15	Up Regulation	NW_025927672.1	4724419	4874690	-	6245	GULP1	GO:0044464;GO:0060090;GO:0043652;GO:0060099;GO:0010942;GO:0043277;GO:0065007;GO:0040012;GO:2000147;GO:0009798;GO:0007163;GO:0007049;GO:0043068;GO:1904748;GO:0098657;GO:0007010;GO:0005488;GO:0050794;GO:0000132;GO:0051049;GO:0005515;GO:0005886;GO:0051272;GO:0021700;GO:0005124;GO:0071702;GO:0051130;GO:0051649;GO:0051640;GO:0006909;GO:0031982;GO:0060627;GO:0009898;GO:0040017;GO:0098748;GO:0006911;GO:…	-	4GTKM	S	sp|Q9UBP9|GULP1_HUMAN PTB domain-containing engulfment adapter protein 1 OS=Homo sapiens OX=9606 GN=GULP1 PE=1 SV=1	XP_013034176.1 PREDICTED: PTB domain-containing engulfment adapter protein 1 isoform X4 [Anser cygnoides domesticus]	GO:0043652//engulfment of apoptotic cell;GO:0060099//regulation of phagocytosis, engulfment;GO:0010942//positive regulation of cell death;GO:0043277//apoptotic cell clearance;GO:0065007//biological regulation;GO:0040012//regulation of locomotion;GO:2000147//positive regulation of cell motility;GO:0009798//axis specification;GO:0007163//establishment or maintenance of cell polarity;GO:0007049//cel…	GO:0044464//obsolete cell part;GO:0005886//plasma membrane;GO:0031982//vesicle;GO:0009898//cytoplasmic side of plasma membrane;GO:0005622//intracellular anatomical structure;GO:0044459//obsolete plasma membrane part;GO:0031410//cytoplasmic vesicle;GO:0043227//membrane-bounded organelle;GO:0098552//side of membrane;GO:0044425//obsolete membrane part;GO:0044444//obsolete cytoplasmic part;GO:0097708…	GO:0060090//molecular adaptor activity;GO:0005488//binding;GO:0005515//protein binding;GO:0005124//scavenger receptor binding;GO:0098748//cargo adaptor activity;GO:0003674//molecular_function;GO:0030674//protein-macromolecule adaptor activity;GO:0005102//signaling receptor binding;GO:0038024//cargo receptor activity;	-	GULP1
PTPN14	3698.48	0.462029	-1.11395	2.48e-17	2.84e-15	Down Regulation	NW_025927670.1	9952453	10068814	+	11162	PTPN14	GO:0050896;GO:0090087;GO:0043412;GO:0048518;GO:0009966;GO:0019219;GO:0046483;GO:0016070;GO:0042127;GO:0006355;GO:0009059;GO:0005634;GO:0035330;GO:0019899;GO:0005856;GO:0023051;GO:0001945;GO:0036211;GO:0032880;GO:0019538;GO:0035335;GO:0010467;GO:0044249;GO:0019222;GO:0007275;GO:0044238;GO:0034641;GO:0016787;GO:0043228;GO:0010556;GO:0001946;GO:0006139;GO:0070887;GO:0043170;GO:0032501;GO:0050789;GO:…	K18025	4GMEE	T	sp|Q15678|PTN14_HUMAN Tyrosine-protein phosphatase non-receptor type 14 OS=Homo sapiens OX=9606 GN=PTPN14 PE=1 SV=2	XP_035420753.1 tyrosine-protein phosphatase non-receptor type 14 [Cygnus atratus] __gt;XP_035420757.1 tyrosine-protein phosphatase non-receptor type 14 [Cygnus atratus] __gt;XP_035420765.1 tyrosine-protein phosphatase non-receptor type 14 [Cygnus atratus] __gt;XP_035420773.1 tyrosine-protein phosphatase non-receptor type 14 [Cygnus atratus] __gt;XP_035420778.1 tyrosine-protein phosphatase non-rec…	GO:0050896//response to stimulus;GO:0090087//regulation of peptide transport;GO:0043412//macromolecule modification;GO:0048518//positive regulation of biological process;GO:0009966//regulation of signal transduction;GO:0019219//regulation of nucleobase-containing compound metabolic process;GO:0046483//heterocycle metabolic process;GO:0016070//RNA metabolic process;GO:0042127//regulation of cell p…	GO:0005634//nucleus;GO:0005856//cytoskeleton;GO:0043228//non-membrane-bounded organelle;GO:0005938//cell cortex;GO:0043232//intracellular non-membrane-bounded organelle;GO:0044446//obsolete intracellular organelle part;GO:0043226//organelle;GO:0031981//nuclear lumen;GO:0099568//cytoplasmic region;GO:0005737//cytoplasm;GO:0031974//membrane-enclosed lumen;GO:0005575//cellular_component;GO:0071944//…	GO:0019899//enzyme binding;GO:0016787//hydrolase activity;GO:0003712//transcription coregulator activity;GO:0030971//receptor tyrosine kinase binding;GO:0005102//signaling receptor binding;GO:0140110//transcription regulator activity;GO:0004721//phosphoprotein phosphatase activity;GO:0016788//hydrolase activity, acting on ester bonds;GO:0016791//phosphatase activity;GO:0019900//kinase binding;GO:…	-	PTPN14
KLHL3	899.611	4.89371	2.29093	2.52e-17	2.87e-15	Up Regulation	NW_025927669.1	7420290	7466282	+	6409	KLHL3	GO:0050801;GO:0032501;GO:0061982;GO:0003014;GO:0070294;GO:0043170;GO:0048646;GO:0009653;GO:0043232;GO:0051276;GO:0072017;GO:0007276;GO:1902494;GO:0045171;GO:1901565;GO:0043228;GO:0060429;GO:0000209;GO:0060562;GO:0048869;GO:0009056;GO:0043687;GO:0070192;GO:0019953;GO:0019538;GO:0007349;GO:0051179;GO:0030163;GO:0048468;GO:0044257;GO:0036211;GO:0003779;GO:0007275;GO:0006811;GO:0044238;GO:0030001;GO:…	K10443	4GM3C	T	sp|Q9UH77|KLHL3_HUMAN Kelch-like protein 3 OS=Homo sapiens OX=9606 GN=KLHL3 PE=1 SV=2	XP_005523584.1 PREDICTED: kelch-like protein 3 [Pseudopodoces humilis] __gt;XP_015497096.1 kelch-like protein 3 isoform X1 [Parus major] __gt;XP_023791804.1 kelch-like protein 3 isoform X1 [Cyanistes caeruleus] __gt;XP_031980409.1 kelch-like protein 3 isoform X1 [Corvus moneduloides] __gt;XP_039415464.1 kelch-like protein 3 isoform X1 [Corvus cornix cornix] __gt;XP_039934583.1 kelch-like protein …	GO:0050801//ion homeostasis;GO:0032501//multicellular organismal process;GO:0061982//meiosis I cell cycle process;GO:0003014//renal system process;GO:0070294//renal sodium ion absorption;GO:0043170//macromolecule metabolic process;GO:0048646//anatomical structure formation involved in morphogenesis;GO:0009653//anatomical structure morphogenesis;GO:0051276//chromosome organization;GO:0072017//dist…	GO:0043232//intracellular non-membrane-bounded organelle;GO:1902494//catalytic complex;GO:0045171//intercellular bridge;GO:0043228//non-membrane-bounded organelle;GO:0005856//cytoskeleton;GO:0005829//cytosol;GO:0005623//obsolete cell;GO:0043229//intracellular organelle;GO:0005576//extracellular region;GO:0044424//obsolete intracellular part;GO:0005737//cytoplasm;GO:0005575//cellular_component;GO:…	GO:0003779//actin binding;GO:0003674//molecular_function;GO:0003824//catalytic activity;GO:0005198//structural molecule activity;GO:0005515//protein binding;GO:0005488//binding;GO:0008092//cytoskeletal protein binding;	-	KLHL3
ARHGAP25	58.8726	14.3894	3.84693	2.6e-17	2.94e-15	Up Regulation	NW_025927998.1	166081	190438	+	7207	ARHGAP25	GO:0016020;GO:0005737;GO:0048583;GO:0007015;GO:0005886;GO:0005575;GO:0043547;GO:0071840;GO:0030029;GO:0050794;GO:0048519;GO:0007010;GO:0098657;GO:0043085;GO:0065007;GO:0030234;GO:0044464;GO:0098772;GO:0006911;GO:0048585;GO:0005623;GO:0061024;GO:0010324;GO:0008047;GO:0006810;GO:0030036;GO:0071944;GO:0051058;GO:0009968;GO:0051336;GO:0097435;GO:0044424;GO:0007165;GO:0044093;GO:0006909;GO:0010648;GO:…	-	4GIB5	T	sp|Q8BYW1|RHG25_MOUSE Rho GTPase-activating protein 25 OS=Mus musculus OX=10090 GN=Arhgap25 PE=1 SV=2	XP_013054693.1 PREDICTED: rho GTPase-activating protein 25 [Anser cygnoides domesticus]	GO:0048583//regulation of response to stimulus;GO:0007015//actin filament organization;GO:0043547//positive regulation of GTPase activity;GO:0071840//cellular component organization or biogenesis;GO:0030029//actin filament-based process;GO:0050794//regulation of cellular process;GO:0048519//negative regulation of biological process;GO:0007010//cytoskeleton organization;GO:0098657//import into cel…	GO:0016020//membrane;GO:0005737//cytoplasm;GO:0005886//plasma membrane;GO:0005575//cellular_component;GO:0044464//obsolete cell part;GO:0005623//obsolete cell;GO:0071944//cell periphery;GO:0044424//obsolete intracellular part;GO:0044459//obsolete plasma membrane part;GO:0005622//intracellular anatomical structure;GO:0005829//cytosol;GO:0001891//phagocytic cup;GO:0044444//obsolete cytoplasmic part…	GO:0030234//enzyme regulator activity;GO:0098772//molecular function regulator;GO:0008047//enzyme activator activity;GO:0030695//GTPase regulator activity;GO:0060589//nucleoside-triphosphatase regulator activity;GO:0003674//molecular_function;GO:0005096//GTPase activator activity;	-	Arhgap25
ADAMTSL3	700.992	3.59235	1.84493	4.21e-17	4.72e-15	Up Regulation	NW_025927721.1	902756	1104696	+	8244	ADAMTSL3	GO:0140096;GO:0120039;GO:1901564;GO:0048858;GO:0006807;GO:0008237;GO:0032989;GO:0007419;GO:0033563;GO:0042330;GO:0120036;GO:0005488;GO:0071704;GO:0043169;GO:0044464;GO:0070011;GO:0008270;GO:0006935;GO:0042995;GO:0032990;GO:0005515;GO:0044421;GO:0003824;GO:0016043;GO:0030182;GO:0003674;GO:0008150;GO:0007409;GO:0005615;GO:0005622;GO:0009987;GO:0048856;GO:0061564;GO:0097458;GO:0048667;GO:0043227;GO:…	-	4GQAU	T	sp|P82987|ATL3_HUMAN ADAMTS-like protein 3 OS=Homo sapiens OX=9606 GN=ADAMTSL3 PE=1 SV=4	XP_013048233.1 PREDICTED: LOW QUALITY PROTEIN: ADAMTS-like protein 3 [Anser cygnoides domesticus]	GO:0120039//plasma membrane bounded cell projection morphogenesis;GO:1901564//organonitrogen compound metabolic process;GO:0048858//cell projection morphogenesis;GO:0006807//nitrogen compound metabolic process;GO:0032989//cellular component morphogenesis;GO:0007419//ventral cord development;GO:0033563//dorsal/ventral axon guidance;GO:0042330//taxis;GO:0120036//plasma membrane bounded cell project…	GO:0044464//obsolete cell part;GO:0042995//cell projection;GO:0044421//obsolete extracellular region part;GO:0005615//extracellular space;GO:0005622//intracellular anatomical structure;GO:0097458//obsolete neuron part;GO:0043227//membrane-bounded organelle;GO:0043231//intracellular membrane-bounded organelle;GO:0043005//neuron projection;GO:0120025//plasma membrane bounded cell projection;GO:0005…	GO:0140096//catalytic activity, acting on a protein;GO:0008237//metallopeptidase activity;GO:0005488//binding;GO:0043169//cation binding;GO:0070011//peptidase activity;GO:0008270//zinc ion binding;GO:0005515//protein binding;GO:0003824//catalytic activity;GO:0003674//molecular_function;GO:0004175//endopeptidase activity;GO:0005102//signaling receptor binding;GO:0046914//transition metal ion bindi…	-	ADAMTSL3
PLEK	125.22	4.25564	2.08938	4.79e-17	5.33e-15	Up Regulation	NW_025927679.1	1816735	1876199	+	6241	PLEK	GO:0007154;GO:0051252;GO:0010468;GO:0110053;GO:0050867;GO:0048523;GO:0023052;GO:0010572;GO:1902531;GO:0010563;GO:0016043;GO:0098609;GO:0051641;GO:0010921;GO:0009890;GO:0048584;GO:0031326;GO:0044087;GO:0007186;GO:0070560;GO:0002576;GO:0090066;GO:0010646;GO:0043168;GO:0043254;GO:0019900;GO:0032502;GO:0045937;GO:0051240;GO:0031323;GO:0046983;GO:0044459;GO:0023057;GO:0006357;GO:0006644;GO:0030097;GO:…	K19993	4GN94	T	sp|Q9JHK5|PLEK_MOUSE Pleckstrin OS=Mus musculus OX=10090 GN=Plek PE=1 SV=1	XP_013050318.1 PREDICTED: pleckstrin [Anser cygnoides domesticus] __gt;XP_013050319.1 PREDICTED: pleckstrin [Anser cygnoides domesticus] __gt;XP_013050320.1 PREDICTED: pleckstrin [Anser cygnoides domesticus] __gt;XP_035408919.1 pleckstrin [Cygnus atratus] __gt;XP_040409099.1 pleckstrin [Cygnus olor] __gt;XP_040409100.1 pleckstrin [Cygnus olor] __gt;XP_040409101.1 pleckstrin [Cygnus olor]	GO:0007154//cell communication;GO:0051252//regulation of RNA metabolic process;GO:0010468//regulation of gene expression;GO:0110053//regulation of actin filament organization;GO:0050867//positive regulation of cell activation;GO:0048523//negative regulation of cellular process;GO:0023052//signaling;GO:0010572//positive regulation of platelet activation;GO:1902531//regulation of intracellular sign…	GO:0044459//obsolete plasma membrane part;GO:0044464//obsolete cell part;GO:0044463//obsolete cell projection part;GO:0001726//ruffle;GO:0120025//plasma membrane bounded cell projection;GO:0005576//extracellular region;GO:0044424//obsolete intracellular part;GO:0016020//membrane;GO:0044425//obsolete membrane part;GO:0120038//obsolete plasma membrane bounded cell projection part;GO:0044444//obsole…	GO:0043168//anion binding;GO:0019900//kinase binding;GO:0046983//protein dimerization activity;GO:0043325//phosphatidylinositol-3,4-bisphosphate binding;GO:1901981//phosphatidylinositol phosphate binding;GO:0019901//protein kinase binding;GO:0035091//phosphatidylinositol binding;GO:0005488//binding;GO:0005515//protein binding;GO:0043167//ion binding;GO:0019899//enzyme binding;GO:1902936//phosphat…	-	Plek
LOC106032855	34.9997	40.8206	5.35122	4.83e-17	5.33e-15	Up Regulation	NW_025927669.1	3951320	3962849	+	1683	LOC106032855	GO:0042742;GO:1903556;GO:0005886;GO:0002823;GO:0060135;GO:0002859;GO:0065007;GO:0032712;GO:0071310;GO:0032479;GO:0070665;GO:2000112;GO:0002520;GO:0005543;GO:0012505;GO:0032946;GO:0032814;GO:0007165;GO:0031982;GO:0032675;GO:0050670;GO:1903037;GO:0104005;GO:0071396;GO:0031224;GO:0005929;GO:0009605;GO:0009889;GO:0002682;GO:0042327;GO:0042221;GO:0048856;GO:0033005;GO:2000026;GO:0002858;GO:0002684;GO:…	-	4GI2J	T	sp|Q6U7R4|TIMD4_MOUSE T-cell immunoglobulin and mucin domain-containing protein 4 OS=Mus musculus OX=10090 GN=Timd4 PE=1 SV=2	XP_013031502.1 PREDICTED: T-cell immunoglobulin and mucin domain-containing protein 4-like isoform X2 [Anser cygnoides domesticus]	GO:0042742//defense response to bacterium;GO:1903556//negative regulation of tumor necrosis factor superfamily cytokine production;GO:0002823//negative regulation of adaptive immune response based on somatic recombination of immune receptors built from immunoglobulin superfamily domains;GO:0060135//maternal process involved in female pregnancy;GO:0002859//negative regulation of natural killer cel…	GO:0005886//plasma membrane;GO:0012505//endomembrane system;GO:0031982//vesicle;GO:0031224//intrinsic component of membrane;GO:0005929//cilium;GO:0044444//obsolete cytoplasmic part;GO:0044425//obsolete membrane part;GO:0005737//cytoplasm;GO:0005623//obsolete cell;GO:0030139//endocytic vesicle;GO:0001772//immunological synapse;GO:0043227//membrane-bounded organelle;GO:0043226//organelle;GO:0044424…	GO:0005543//phospholipid binding;GO:0104005//obsolete hijacked molecular function;GO:0003674//molecular_function;GO:0043169//cation binding;GO:0005488//binding;GO:0043168//anion binding;GO:0008289//lipid binding;GO:0001618//virus receptor activity;GO:0001786//phosphatidylserine binding;GO:0072341//modified amino acid binding;GO:0038024//cargo receptor activity;GO:0043167//ion binding;GO:0070287//…	-	Timd4
PCDH8	48.4139	0.0638356	-3.9695	4.91e-17	5.38e-15	Down Regulation	NW_025927839.1	838114	842640	+	3896	PCDH8	-	K16499	4GKCE	S	sp|O95206|PCDH8_HUMAN Protocadherin-8 OS=Homo sapiens OX=9606 GN=PCDH8 PE=1 SV=2	XP_021126036.2 protocadherin-8 isoform X1 [Anas platyrhynchos]	-	-	-	-	PCDH8
MLF1	1706.3	0.300481	-1.73465	5.75e-17	6.26e-15	Down Regulation	NW_025927675.1	7555123	7570490	-	3153	MLF1	GO:0044464;GO:0009058;GO:0003676;GO:0065007;GO:0048731;GO:0019904;GO:0050794;GO:0007049;GO:0048519;GO:0043226;GO:0005488;GO:0071704;GO:0005575;GO:0034645;GO:0032774;GO:0005515;GO:0042995;GO:0051726;GO:0005737;GO:0048534;GO:0034654;GO:0044424;GO:0044260;GO:1901576;GO:0120025;GO:0002318;GO:0005929;GO:0002244;GO:0043229;GO:0030097;GO:0044271;GO:0097659;GO:0008152;GO:0002520;GO:0005623;GO:0030154;GO:…	K15622	4GISH	S	sp|Q32KY3|MLF1_BOVIN Myeloid leukemia factor 1 OS=Bos taurus OX=9913 GN=MLF1 PE=2 SV=1	XP_040423635.1 myeloid leukemia factor 1 isoform X2 [Cygnus olor]	GO:0009058//biosynthetic process;GO:0065007//biological regulation;GO:0048731//system development;GO:0050794//regulation of cellular process;GO:0007049//cell cycle;GO:0048519//negative regulation of biological process;GO:0071704//organic substance metabolic process;GO:0034645//cellular macromolecule biosynthetic process;GO:0032774//RNA biosynthetic process;GO:0051726//regulation of cell cycle;GO:…	GO:0044464//obsolete cell part;GO:0043226//organelle;GO:0005575//cellular_component;GO:0042995//cell projection;GO:0005737//cytoplasm;GO:0044424//obsolete intracellular part;GO:0120025//plasma membrane bounded cell projection;GO:0005929//cilium;GO:0043229//intracellular organelle;GO:0005623//obsolete cell;GO:0044422//obsolete organelle part;GO:0097546//ciliary base;GO:0005634//nucleus;GO:0005622/…	GO:0003676//nucleic acid binding;GO:0019904//protein domain specific binding;GO:0005488//binding;GO:0005515//protein binding;GO:1901363//heterocyclic compound binding;GO:0003677//DNA binding;GO:0003674//molecular_function;GO:0097159//organic cyclic compound binding;	-	MLF1
ME1	670.769	2.88721	1.52968	5.91e-17	6.39e-15	Up Regulation	NW_025927782.1	1134564	1315131	-	2246	ME1	GO:0050661;GO:1901362;GO:0019438;GO:0065008;GO:0006793;GO:0008152;GO:0005623;GO:0006140;GO:0051171;GO:0055114;GO:0010941;GO:0090407;GO:0044424;GO:0019359;GO:0034654;GO:0044085;GO:0062012;GO:0030554;GO:0043229;GO:1901293;GO:0051259;GO:0006796;GO:0071840;GO:0072525;GO:0046914;GO:0005575;GO:0005737;GO:0016614;GO:0097367;GO:0006091;GO:0044281;GO:0009058;GO:0009117;GO:0006108;GO:0030145;GO:0051287;GO:…	K00029	4GT2A	C	sp|P28227|MAOX_ANAPL NADP-dependent malic enzyme OS=Anas platyrhynchos OX=8839 GN=ME1 PE=1 SV=1	XP_035415443.1 NADP-dependent malic enzyme [Cygnus atratus]	GO:1901362//organic cyclic compound biosynthetic process;GO:0019438//aromatic compound biosynthetic process;GO:0065008//regulation of biological quality;GO:0006793//phosphorus metabolic process;GO:0008152//metabolic process;GO:0006140//regulation of nucleotide metabolic process;GO:0051171//regulation of nitrogen compound metabolic process;GO:0055114//obsolete oxidation-reduction process;GO:001094…	GO:0005623//obsolete cell;GO:0044424//obsolete intracellular part;GO:0043229//intracellular organelle;GO:0005575//cellular_component;GO:0005737//cytoplasm;GO:0043226//organelle;GO:0005829//cytosol;GO:0044464//obsolete cell part;GO:0044444//obsolete cytoplasmic part;GO:0005739//mitochondrion;GO:0043231//intracellular membrane-bounded organelle;GO:0043227//membrane-bounded organelle;GO:0005622//int…	GO:0050661//NADP binding;GO:0030554//adenyl nucleotide binding;GO:0046914//transition metal ion binding;GO:0016614//oxidoreductase activity, acting on CH-OH group of donors;GO:0097367//carbohydrate derivative binding;GO:0030145//manganese ion binding;GO:0051287//NAD binding;GO:0043167//ion binding;GO:1901265//nucleoside phosphate binding;GO:0046872//metal ion binding;GO:0009055//electron transfer…	ko03320(PPAR signaling pathway);ko00620(Pyruvate metabolism)	ME1
COL8A1	953.07	6.00604	2.58641	6.38e-17	6.84e-15	Up Regulation	NW_025927671.1	9481047	9568447	-	3748	COL8A1	GO:0030198;GO:0007423;GO:0007275;GO:0098644;GO:0099080;GO:0022610;GO:0098642;GO:0048598;GO:0048518;GO:0009653;GO:0048646;GO:0001525;GO:0005604;GO:0050789;GO:0032501;GO:0007492;GO:0048869;GO:0008283;GO:0005575;GO:0071840;GO:0098651;GO:0005737;GO:0031974;GO:0044446;GO:0048731;GO:0062023;GO:0043226;GO:0043062;GO:0005623;GO:0044422;GO:0048513;GO:0030154;GO:0001704;GO:0048593;GO:0099081;GO:0007155;GO:…	-	4GK3Y	W	sp|Q00780|CO8A1_MOUSE Collagen alpha-1(VIII) chain OS=Mus musculus OX=10090 GN=Col8a1 PE=1 SV=3	XP_013038298.1 PREDICTED: collagen alpha-1(VIII) chain [Anser cygnoides domesticus]	GO:0030198//extracellular matrix organization;GO:0007423//sensory organ development;GO:0007275//multicellular organism development;GO:0022610//biological adhesion;GO:0048598//embryonic morphogenesis;GO:0048518//positive regulation of biological process;GO:0009653//anatomical structure morphogenesis;GO:0048646//anatomical structure formation involved in morphogenesis;GO:0001525//angiogenesis;GO:00…	GO:0098644//complex of collagen trimers;GO:0099080//supramolecular complex;GO:0098642//network-forming collagen trimer;GO:0005604//basement membrane;GO:0005575//cellular_component;GO:0098651//basement membrane collagen trimer;GO:0005737//cytoplasm;GO:0031974//membrane-enclosed lumen;GO:0044446//obsolete intracellular organelle part;GO:0062023//collagen-containing extracellular matrix;GO:0043226//…	-	-	Col8a1
ENO2	1497.6	7.55005	2.91649	6.85e-17	7.3e-15	Up Regulation	NW_025927922.1	524759	535228	-	2972	ENO2	GO:0000015;GO:0046483;GO:0005829;GO:0044283;GO:0065003;GO:1901700;GO:0044238;GO:0043204;GO:0005996;GO:0019362;GO:0046394;GO:1902494;GO:0072521;GO:0044448;GO:0034641;GO:0009179;GO:0009132;GO:0005938;GO:0150034;GO:0019439;GO:0006163;GO:0006733;GO:0009167;GO:0032501;GO:0006090;GO:0046496;GO:0006139;GO:0009259;GO:1901215;GO:0016053;GO:0048519;GO:0009126;GO:0061718;GO:0006757;GO:0016310;GO:0072525;GO:…	K01689	4GHFE	G	sp|O57391|ENOG_CHICK Gamma-enolase OS=Gallus gallus OX=9031 GN=ENO2 PE=2 SV=1	XP_027305588.1 gamma-enolase isoform X1 [Anas platyrhynchos]	GO:0046483//heterocycle metabolic process;GO:0044283//small molecule biosynthetic process;GO:0065003//protein-containing complex assembly;GO:1901700//response to oxygen-containing compound;GO:0044238//primary metabolic process;GO:0005996//monosaccharide metabolic process;GO:0019362//pyridine nucleotide metabolic process;GO:0046394//carboxylic acid biosynthetic process;GO:0072521//purine-containin…	GO:0000015//phosphopyruvate hydratase complex;GO:0005829//cytosol;GO:0043204//perikaryon;GO:1902494//catalytic complex;GO:0044448//obsolete cell cortex part;GO:0005938//cell cortex;GO:0150034//distal axon;GO:0005575//cellular_component;GO:0005737//cytoplasm;GO:0009986//cell surface;GO:0099568//cytoplasmic region;GO:0071944//cell periphery;GO:0036477//somatodendritic compartment;GO:0005623//obsole…	GO:0042803//protein homodimerization activity;GO:0042802//identical protein binding;GO:0016835//carbon-oxygen lyase activity;GO:0003824//catalytic activity;GO:0003674//molecular_function;GO:0019899//enzyme binding;GO:0016829//lyase activity;GO:0046872//metal ion binding;GO:0043167//ion binding;GO:0046982//protein heterodimerization activity;GO:0000287//magnesium ion binding;GO:0046983//protein di…	ko04066(HIF-1 signaling pathway);ko03018(RNA degradation);ko00010(Glycolysis / Gluconeogenesis)	ENO2
CDH13	7054.71	3.21353	1.68416	8.18e-17	8.65e-15	Up Regulation	NW_025927738.1	1127565	1607022	+	19202	CDH13	GO:0044464;GO:0043169;GO:0055096;GO:0050794;GO:0007049;GO:0005488;GO:0007266;GO:0010243;GO:0051272;GO:0010033;GO:0051049;GO:0009891;GO:0005515;GO:0050673;GO:0048870;GO:0090130;GO:2001141;GO:0050927;GO:0051668;GO:0072359;GO:0006357;GO:0031328;GO:0045296;GO:0050679;GO:0060627;GO:0010557;GO:0045893;GO:0010646;GO:0010631;GO:0071404;GO:0097458;GO:0031326;GO:0051674;GO:0022607;GO:0009719;GO:0120031;GO:…	K06808	4GNV6	T	sp|P33150|CAD13_CHICK Cadherin-13 OS=Gallus gallus OX=9031 GN=CDH13 PE=1 SV=1	XP_040427493.1 cadherin-13 isoform X2 [Cygnus olor]	GO:0055096//low-density lipoprotein particle mediated signaling;GO:0050794//regulation of cellular process;GO:0007049//cell cycle;GO:0007266//Rho protein signal transduction;GO:0010243//response to organonitrogen compound;GO:0051272//positive regulation of cellular component movement;GO:0010033//response to organic substance;GO:0051049//regulation of transport;GO:0009891//positive regulation of b…	GO:0044464//obsolete cell part;GO:0097458//obsolete neuron part;GO:0044459//obsolete plasma membrane part;GO:0099512//supramolecular fiber;GO:0098552//side of membrane;GO:0098589//membrane;GO:0016020//membrane;GO:0044424//obsolete intracellular part;GO:0120025//plasma membrane bounded cell projection;GO:0005576//extracellular region;GO:0099081//supramolecular polymer;GO:0099080//supramolecular co…	GO:0043169//cation binding;GO:0005488//binding;GO:0005515//protein binding;GO:0045296//cadherin binding;GO:0046983//protein dimerization activity;GO:0050839//cell adhesion molecule binding;GO:0046872//metal ion binding;GO:0043167//ion binding;GO:0055100//adiponectin binding;GO:0071814//protein-lipid complex binding;GO:0042562//hormone binding;GO:0042802//identical protein binding;GO:0003674//mole…	-	CDH13
PRKCB	125.282	15.7273	3.97519	1.68e-16	1.76e-14	Up Regulation	NW_025927663.1	15906946	16018632	+	3156	PRKCB	GO:0019897;GO:0016740;GO:0051046;GO:0005246;GO:0006807;GO:0019901;GO:0005813;GO:0050878;GO:0050853;GO:0010648;GO:0035403;GO:0140096;GO:1901576;GO:0006357;GO:0031328;GO:0060627;GO:0006875;GO:0010033;GO:0050778;GO:0009891;GO:0051239;GO:0007166;GO:0051090;GO:0017076;GO:0035639;GO:0009410;GO:0032555;GO:0043169;GO:0043233;GO:0050794;GO:0007049;GO:0043269;GO:0005488;GO:0006812;GO:0097305;GO:0051254;GO:…	K19662	4GRYX	T	sp|A8KBH6|KPCB_XENTR Protein kinase C beta type OS=Xenopus tropicalis OX=8364 GN=prkcb PE=2 SV=1	XP_014791671.1 PREDICTED: protein kinase C beta type [Calidris pugnax]	GO:0051046//regulation of secretion;GO:0006807//nitrogen compound metabolic process;GO:0050878//regulation of body fluid levels;GO:0050853//B cell receptor signaling pathway;GO:0010648//negative regulation of cell communication;GO:1901576//organic substance biosynthetic process;GO:0006357//regulation of transcription by RNA polymerase II;GO:0031328//positive regulation of cellular biosynthetic pr…	GO:0019897//extrinsic component of plasma membrane;GO:0005813//centrosome;GO:0043233//organelle lumen;GO:0043227//membrane-bounded organelle;GO:0097458//obsolete neuron part;GO:0005903//brush border;GO:0044422//obsolete organelle part;GO:0044424//obsolete intracellular part;GO:0043226//organelle;GO:0043025//neuronal cell body;GO:0044463//obsolete cell projection part;GO:0005886//plasma membrane;G…	GO:0016740//transferase activity;GO:0005246//calcium channel regulator activity;GO:0019901//protein kinase binding;GO:0035403//histone kinase activity (H3-T6 specific);GO:0140096//catalytic activity, acting on a protein;GO:0017076//purine nucleotide binding;GO:0035639//purine ribonucleoside triphosphate binding;GO:0032555//purine ribonucleotide binding;GO:0043169//cation binding;GO:0005488//bindi…	ko04973(Carbohydrate digestion and absorption);ko04972(Pancreatic secretion);ko04971(Gastric acid secretion);ko04970(Salivary secretion);ko04961(Endocrine and other factor-regulated calcium reabsorption);ko04960(Aldosterone-regulated sodium reabsorption);ko04935(Growth hormone synthesis, secretion and action);ko04929(GnRH secretion);ko04928(Parathyroid hormone synthesis, secretion and action);ko0…	prkcb
PPP1R27	270.657	11.1279	3.47611	1.7e-16	1.77e-14	Up Regulation	NW_025927890.1	341231	344154	+	1668	PPP1R27	GO:0010605;GO:0030234;GO:0065007;GO:0048519;GO:0005488;GO:0051174;GO:0045936;GO:0032269;GO:0019212;GO:0050794;GO:0019220;GO:0051248;GO:0005515;GO:0019902;GO:0051172;GO:0031400;GO:0080090;GO:0051336;GO:0019888;GO:0010923;GO:0035304;GO:0060255;GO:0009892;GO:0031324;GO:0051171;GO:0031399;GO:0043086;GO:0098772;GO:0035308;GO:0004857;GO:0035303;GO:0019899;GO:0032268;GO:0019222;GO:0031323;GO:0050790;GO:…	K17566	4CKEI	OT	sp|Q86WC6|PPR27_HUMAN Protein phosphatase 1 regulatory subunit 27 OS=Homo sapiens OX=9606 GN=PPP1R27 PE=1 SV=1	XP_035168513.1 protein phosphatase 1 regulatory subunit 27 [Oxyura jamaicensis]	GO:0010605//negative regulation of macromolecule metabolic process;GO:0065007//biological regulation;GO:0048519//negative regulation of biological process;GO:0051174//regulation of phosphorus metabolic process;GO:0045936//negative regulation of phosphate metabolic process;GO:0032269//negative regulation of cellular protein metabolic process;GO:0050794//regulation of cellular process;GO:0019220//r…	-	GO:0030234//enzyme regulator activity;GO:0005488//binding;GO:0019212//phosphatase inhibitor activity;GO:0005515//protein binding;GO:0019902//phosphatase binding;GO:0019888//protein phosphatase regulator activity;GO:0098772//molecular function regulator;GO:0004857//enzyme inhibitor activity;GO:0019899//enzyme binding;GO:0004864//protein phosphatase inhibitor activity;GO:0003674//molecular_function…	-	PPP1R27
PLPPR1	21.3829	0.00423324	-7.88402	1.79e-16	1.85e-14	Down Regulation	NW_025928016.1	88852	222367	-	1629	PLPPR1	GO:0008152;GO:0005623;GO:0044255;GO:0006793;GO:0019637;GO:0042578;GO:0044428;GO:0044422;GO:0006629;GO:0044424;GO:0007165;GO:0006796;GO:0071944;GO:0006644;GO:0031224;GO:0043229;GO:0030258;GO:0005575;GO:0005886;GO:0008195;GO:0031974;GO:0016020;GO:0031981;GO:0065007;GO:0042577;GO:0044464;GO:0050794;GO:0044446;GO:0048731;GO:0043233;GO:0043226;GO:0071704;GO:0016311;GO:0003674;GO:0008150;GO:0005654;GO:…	K19581	4GR17	I	sp|Q8TBJ4|PLPR1_HUMAN Phospholipid phosphatase-related protein type 1 OS=Homo sapiens OX=9606 GN=PLPPR1 PE=1 SV=1	XP_009929763.1 PREDICTED: lipid phosphate phosphatase-related protein type 1 [Opisthocomus hoazin] __gt;XP_013047798.1 PREDICTED: lipid phosphate phosphatase-related protein type 1 isoform X2 [Anser cygnoides domesticus] __gt;XP_015705308.1 phospholipid phosphatase-related protein type 1 [Coturnix japonica] __gt;XP_021236135.1 phospholipid phosphatase-related protein type 1 [Numida meleagris] __g…	GO:0008152//metabolic process;GO:0044255//cellular lipid metabolic process;GO:0006793//phosphorus metabolic process;GO:0019637//organophosphate metabolic process;GO:0006629//lipid metabolic process;GO:0007165//signal transduction;GO:0006796//phosphate-containing compound metabolic process;GO:0006644//phospholipid metabolic process;GO:0030258//lipid modification;GO:0065007//biological regulation;G…	GO:0005623//obsolete cell;GO:0044428//obsolete nuclear part;GO:0044422//obsolete organelle part;GO:0044424//obsolete intracellular part;GO:0071944//cell periphery;GO:0031224//intrinsic component of membrane;GO:0043229//intracellular organelle;GO:0005575//cellular_component;GO:0005886//plasma membrane;GO:0031974//membrane-enclosed lumen;GO:0016020//membrane;GO:0031981//nuclear lumen;GO:0044464//ob…	GO:0042578//phosphoric ester hydrolase activity;GO:0008195//phosphatidate phosphatase activity;GO:0042577//lipid phosphatase activity;GO:0003674//molecular_function;GO:0003824//catalytic activity;GO:0016787//hydrolase activity;GO:0016788//hydrolase activity, acting on ester bonds;GO:0016791//phosphatase activity;	-	PLPPR1
IGSF6	68.5862	10.2277	3.3544	2.02e-16	2.08e-14	Up Regulation	NW_025927663.1	9003518	9010188	-	1072	IGSF6	GO:0007165;GO:0060089;GO:0023052;GO:0004888;GO:0038023;GO:0044425;GO:0071944;GO:0031224;GO:0007154;GO:0008150;GO:0005623;GO:0003674;GO:0006955;GO:0050789;GO:0016021;GO:0065007;GO:0051716;GO:0044464;GO:0005887;GO:0009987;GO:0050896;GO:0050794;GO:0002376;GO:0044459;GO:0005575;GO:0005886;GO:0031226;GO:0016020;GO:0007166	-	4GU55	T	sp|Q9Z0K5|IGSF6_RAT Immunoglobulin superfamily member 6 OS=Rattus norvegicus OX=10116 GN=Igsf6 PE=2 SV=1	XP_013032512.1 PREDICTED: immunoglobulin superfamily member 6 isoform X1 [Anser cygnoides domesticus]	GO:0007165//signal transduction;GO:0023052//signaling;GO:0007154//cell communication;GO:0008150//biological_process;GO:0006955//immune response;GO:0050789//regulation of biological process;GO:0065007//biological regulation;GO:0051716//cellular response to stimulus;GO:0009987//cellular process;GO:0050896//response to stimulus;GO:0050794//regulation of cellular process;GO:0002376//immune system pro…	GO:0044425//obsolete membrane part;GO:0071944//cell periphery;GO:0031224//intrinsic component of membrane;GO:0005623//obsolete cell;GO:0016021//integral component of membrane;GO:0044464//obsolete cell part;GO:0005887//integral component of plasma membrane;GO:0044459//obsolete plasma membrane part;GO:0005575//cellular_component;GO:0005886//plasma membrane;GO:0031226//intrinsic component of plasma …	GO:0060089//molecular transducer activity;GO:0004888//transmembrane signaling receptor activity;GO:0038023//signaling receptor activity;GO:0003674//molecular_function;	-	Igsf6
PPP1CB	10272.8	0.607609	-0.718784	2.57e-16	2.63e-14	Down Regulation	NW_025927777.1	1560703	1590205	+	2868	PPP1CB	GO:0005488;GO:0007049;GO:0070302;GO:0050794;GO:0043233;GO:0051174;GO:0032922;GO:0043169;GO:0044464;GO:0000228;GO:0033043;GO:0051172;GO:0051640;GO:0007312;GO:0007166;GO:0005515;GO:0014706;GO:0021700;GO:0140096;GO:0048707;GO:0031400;GO:0010648;GO:0009791;GO:1901564;GO:0007560;GO:0080135;GO:0019901;GO:0006807;GO:0000164;GO:0044428;GO:0032954;GO:0043408;GO:0009649;GO:0006073;GO:0032504;GO:0032873;GO:…	K06269	4Q7FX	T	sp|Q3SWW9|PP1B_BOVIN Serine/threonine-protein phosphatase PP1-beta catalytic subunit OS=Bos taurus OX=9913 GN=PPP1CB PE=2 SV=1	KAG5211331.1 hypothetical protein JEQ12_013760 [Ovis aries]	GO:0007049//cell cycle;GO:0070302//regulation of stress-activated protein kinase signaling cascade;GO:0050794//regulation of cellular process;GO:0051174//regulation of phosphorus metabolic process;GO:0032922//circadian regulation of gene expression;GO:0033043//regulation of organelle organization;GO:0051172//negative regulation of nitrogen compound metabolic process;GO:0051640//organelle localiza…	GO:0043233//organelle lumen;GO:0044464//obsolete cell part;GO:0000228//nuclear chromosome;GO:0000164//protein phosphatase type 1 complex;GO:0044428//obsolete nuclear part;GO:0008287//protein serine/threonine phosphatase complex;GO:0043227//membrane-bounded organelle;GO:0070013//intracellular organelle lumen;GO:0000784//chromosome, telomeric region;GO:0005730//nucleolus;GO:0099512//supramolecular …	GO:0005488//binding;GO:0043169//cation binding;GO:0005515//protein binding;GO:0140096//catalytic activity, acting on a protein;GO:0019901//protein kinase binding;GO:0019900//kinase binding;GO:0016788//hydrolase activity, acting on ester bonds;GO:0019899//enzyme binding;GO:0046872//metal ion binding;GO:0016787//hydrolase activity;GO:0004722//protein serine/threonine phosphatase activity;GO:0050115…	ko04921(Oxytocin signaling pathway);ko04910(Insulin signaling pathway);ko04810(Regulation of actin cytoskeleton);ko04750(Inflammatory mediator regulation of TRP channels);ko04728(Dopaminergic synapse);ko04720(Long-term potentiation);ko04611(Platelet activation);ko04510(Focal adhesion);ko04390(Hippo signaling pathway);ko04270(Vascular smooth muscle contraction);ko04261(Adrenergic signaling in card…	PPP1CB
LOC106047894	35.4552	68.788	6.10408	3.48e-16	3.53e-14	Up Regulation	NW_025927729.1	3328523	3333211	-	1932	LOC106047894	GO:0009987;GO:0005615;GO:0005622;GO:0030163;GO:0004175;GO:0044267;GO:0019538;GO:0043227;GO:0051603;GO:0044257;GO:0043231;GO:0044238;GO:0000323;GO:1901565;GO:0016787;GO:0003824;GO:0044237;GO:0009056;GO:0044444;GO:0008233;GO:0043170;GO:0008150;GO:0003674;GO:0071704;GO:0043226;GO:0070011;GO:0044464;GO:0005764;GO:0005737;GO:0006508;GO:0044421;GO:1901575;GO:0044248;GO:0005773;GO:0005575;GO:0008234;GO:…	-	4GN80	O	sp|Q54TR1|CFAD_DICDI Counting factor associated protein D OS=Dictyostelium discoideum OX=44689 GN=cfaD PE=1 SV=1	XP_040391122.1 digestive cysteine proteinase 1-like isoform X3 [Cygnus olor]	GO:0009987//cellular process;GO:0030163//protein catabolic process;GO:0044267//cellular protein metabolic process;GO:0019538//protein metabolic process;GO:0051603//proteolysis involved in cellular protein catabolic process;GO:0044257//cellular protein catabolic process;GO:0044238//primary metabolic process;GO:1901565//organonitrogen compound catabolic process;GO:0044237//cellular metabolic proces…	GO:0005615//extracellular space;GO:0005622//intracellular anatomical structure;GO:0043227//membrane-bounded organelle;GO:0043231//intracellular membrane-bounded organelle;GO:0000323//lytic vacuole;GO:0044444//obsolete cytoplasmic part;GO:0043226//organelle;GO:0044464//obsolete cell part;GO:0005764//lysosome;GO:0005737//cytoplasm;GO:0044421//obsolete extracellular region part;GO:0005773//vacuole;G…	GO:0004175//endopeptidase activity;GO:0016787//hydrolase activity;GO:0003824//catalytic activity;GO:0008233//peptidase activity;GO:0003674//molecular_function;GO:0070011//peptidase activity;GO:0008234//cysteine-type peptidase activity;GO:0140096//catalytic activity, acting on a protein;GO:0004197//cysteine-type endopeptidase activity;	-	cfaD
GRIP2	291.951	0.101197	-3.30476	4.13e-16	4.16e-14	Down Regulation	NW_025927664.1	10089677	10335536	+	6723	GRIP2	GO:0009116;GO:0044459;GO:0097120;GO:0043227;GO:0032502;GO:0031410;GO:0046940;GO:0045777;GO:0006725;GO:0097458;GO:0009185;GO:0014069;GO:0090066;GO:0009119;GO:0007268;GO:0044456;GO:0032279;GO:0016772;GO:0018130;GO:0016043;GO:0051641;GO:0045211;GO:0006913;GO:0023052;GO:0007154;GO:0009161;GO:0004385;GO:0009165;GO:0005515;GO:0007166;GO:0007163;GO:0048644;GO:0044464;GO:0050794;GO:0005488;GO:0044271;GO:…	K20251	4GSK3	S	sp|A8E0R9|GRIP2_XENLA Glutamate receptor-interacting protein 2 OS=Xenopus laevis OX=8355 GN=grip2 PE=2 SV=2	XP_038041772.1 glutamate receptor-interacting protein 2 isoform X4 [Anas platyrhynchos]	GO:0009116//nucleoside metabolic process;GO:0097120//receptor localization to synapse;GO:0032502//developmental process;GO:0046940//nucleoside monophosphate phosphorylation;GO:0045777//positive regulation of blood pressure;GO:0006725//cellular aromatic compound metabolic process;GO:0009185//ribonucleoside diphosphate metabolic process;GO:0090066//regulation of anatomical structure size;GO:0009119…	GO:0044459//obsolete plasma membrane part;GO:0043227//membrane-bounded organelle;GO:0031410//cytoplasmic vesicle;GO:0097458//obsolete neuron part;GO:0014069//postsynaptic density;GO:0044456//obsolete synapse part;GO:0032279//asymmetric synapse;GO:0045211//postsynaptic membrane;GO:0044464//obsolete cell part;GO:0043198//dendritic shaft;GO:0043232//intracellular non-membrane-bounded organelle;GO:00…	GO:0016772//transferase activity, transferring phosphorus-containing groups;GO:0004385//guanylate kinase activity;GO:0005515//protein binding;GO:0005488//binding;GO:0016740//transferase activity;GO:0035254//glutamate receptor binding;GO:0050145//nucleoside monophosphate kinase activity;GO:0016776//phosphotransferase activity, phosphate group as acceptor;GO:0019205//nucleobase-containing compound …	-	grip2
SASH3	32.9066	11.576	3.53306	5.03e-16	5.04e-14	Up Regulation	NW_025927665.1	394287	398640	+	2333	SASH3	GO:0002726;GO:0042129;GO:0045580;GO:0046620;GO:0042592;GO:0032946;GO:2000514;GO:1902105;GO:0048873;GO:1903037;GO:0070663;GO:0050670;GO:0001819;GO:1903555;GO:0002720;GO:0050778;GO:0051239;GO:0032729;GO:0032673;GO:0044464;GO:0065007;GO:0045785;GO:0002637;GO:0050871;GO:0032753;GO:0045595;GO:0070665;GO:0050794;GO:0008150;GO:0002702;GO:0048584;GO:0050776;GO:0046634;GO:0032653;GO:0030155;GO:0022407;GO:…	-	4GTYR	T	sp|A0JN71|SASH3_BOVIN SAM and SH3 domain-containing protein 3 OS=Bos taurus OX=9913 GN=SASH3 PE=2 SV=2	XP_013039239.1 PREDICTED: SAM and SH3 domain-containing protein 3 isoform X1 [Anser cygnoides domesticus]	GO:0002726//positive regulation of T cell cytokine production;GO:0042129//regulation of T cell proliferation;GO:0045580//regulation of T cell differentiation;GO:0046620//regulation of organ growth;GO:0042592//homeostatic process;GO:0032946//positive regulation of mononuclear cell proliferation;GO:2000514//regulation of CD4-positive, alpha-beta T cell activation;GO:1902105//regulation of leukocyte…	GO:0044464//obsolete cell part;GO:0043231//intracellular membrane-bounded organelle;GO:0043227//membrane-bounded organelle;GO:0005622//intracellular anatomical structure;GO:0005623//obsolete cell;GO:0044424//obsolete intracellular part;GO:0043229//intracellular organelle;GO:0005575//cellular_component;GO:0005737//cytoplasm;GO:0043226//organelle;GO:0005634//nucleus;	-	-	SASH3
LOC106037140	94.5324	10.3179	3.36708	5.49e-16	5.46e-14	Up Regulation	NW_025927668.1	305755	308910	-	1880	LOC106037140	GO:0046982;GO:0043229;GO:0044260;GO:0021915;GO:0044424;GO:0048589;GO:0006950;GO:0045682;GO:0031324;GO:0060284;GO:0016331;GO:1901362;GO:0008152;GO:0043226;GO:0030917;GO:0048731;GO:0030510;GO:0009058;GO:1902679;GO:0010558;GO:0022603;GO:0048583;GO:0031327;GO:0051253;GO:0032774;GO:0010453;GO:1903506;GO:0048522;GO:0035284;GO:0042663;GO:0007420;GO:0051173;GO:0010556;GO:0050793;GO:0032926;GO:0035282;GO:…	K09367	4GHZ5	K	sp|A7Y7W2|PO5F3_CHICK POU domain, class 5, transcription factor 3 OS=Gallus gallus OX=9031 GN=POU5F3 PE=1 SV=2	XP_027326674.2 POU domain, class 5, transcription factor 3 [Anas platyrhynchos]	GO:0044260//cellular macromolecule metabolic process;GO:0021915//neural tube development;GO:0048589//developmental growth;GO:0006950//response to stress;GO:0045682//regulation of epidermis development;GO:0031324//negative regulation of cellular metabolic process;GO:0060284//regulation of cell development;GO:0016331//morphogenesis of embryonic epithelium;GO:1901362//organic cyclic compound biosynt…	GO:0043229//intracellular organelle;GO:0044424//obsolete intracellular part;GO:0043226//organelle;GO:0044464//obsolete cell part;GO:0043227//membrane-bounded organelle;GO:0005623//obsolete cell;GO:0005575//cellular_component;GO:0005634//nucleus;GO:0005667//transcription regulator complex;GO:0032991//protein-containing complex;GO:0005622//intracellular anatomical structure;GO:0043231//intracellula…	GO:0046982//protein heterodimerization activity;GO:0005488//binding;GO:0043565//sequence-specific DNA binding;GO:0008134//transcription factor binding;GO:0044212//transcription cis-regulatory region binding;GO:0005515//protein binding;GO:1901363//heterocyclic compound binding;GO:0046983//protein dimerization activity;GO:0046332//SMAD binding;GO:0003723//RNA binding;GO:0003676//nucleic acid bindin…	ko04550(Signaling pathways regulating pluripotency of stem cells)	POU5F3
ANXA2	15999.3	1.57224	0.652821	5.79e-16	5.71e-14	Up Regulation	NW_025927803.1	15373	35753	-	1504	ANXA2	GO:0009987;GO:0005622;GO:0005615;GO:0051917;GO:1900046;GO:0017137;GO:0051716;GO:0098857;GO:0032102;GO:0033036;GO:0048878;GO:1905602;GO:0070588;GO:0005769;GO:0098590;GO:0010008;GO:0032386;GO:0006887;GO:0036363;GO:0003157;GO:0002020;GO:0010638;GO:2000644;GO:0005774;GO:0001765;GO:0001921;GO:0030282;GO:0031325;GO:0008150;GO:0098852;GO:0006996;GO:0071604;GO:0019221;GO:0098868;GO:0043209;GO:0071704;GO:…	K17092	4GHFT	U	sp|P17785|ANXA2_CHICK Annexin A2 OS=Gallus gallus OX=9031 GN=ANXA2 PE=1 SV=2	XP_027321834.1 annexin A2 isoform X2 [Anas platyrhynchos] __gt;XP_032050772.1 annexin A2 [Aythya fuligula] __gt;XP_035409987.1 annexin A2 isoform X3 [Cygnus atratus] __gt;XP_035409988.1 annexin A2 isoform X3 [Cygnus atratus] __gt;XP_035409989.1 annexin A2 isoform X3 [Cygnus atratus] __gt;XP_040426233.1 annexin A2 isoform X3 [Cygnus olor] __gt;NXC39742.1 ANXA2 protein [Penelope pileata]	GO:0009987//cellular process;GO:0051917//regulation of fibrinolysis;GO:1900046//regulation of hemostasis;GO:0051716//cellular response to stimulus;GO:0032102//negative regulation of response to external stimulus;GO:0033036//macromolecule localization;GO:0048878//chemical homeostasis;GO:1905602//positive regulation of receptor-mediated endocytosis involved in cholesterol transport;GO:0070588//calc…	GO:0005622//intracellular anatomical structure;GO:0005615//extracellular space;GO:0098857//membrane microdomain;GO:0005769//early endosome;GO:0098590//plasma membrane region;GO:0010008//endosome membrane;GO:0005774//vacuolar membrane;GO:0098852//lytic vacuole membrane;GO:0043209//myelin sheath;GO:0042995//cell projection;GO:0042582//azurophil granule;GO:0044421//obsolete extracellular region part…	GO:0017137//small GTPase binding;GO:0002020//protease binding;GO:0008092//cytoskeletal protein binding;GO:0022832//voltage-gated channel activity;GO:0030234//enzyme regulator activity;GO:0008324//cation transmembrane transporter activity;GO:0005546//phosphatidylinositol-4,5-bisphosphate binding;GO:0098772//molecular function regulator;GO:0099511//voltage-gated calcium channel activity involved in…	-	ANXA2
HMGB2	2264.57	0.208133	-2.26442	5.82e-16	5.71e-14	Down Regulation	NW_025927959.1	333365	334794	-	864	HMGB2	GO:2001233;GO:0042330;GO:0045893;GO:0050829;GO:0006807;GO:0006338;GO:0009791;GO:0010648;GO:0003690;GO:0006357;GO:0010469;GO:1901576;GO:0031328;GO:0050679;GO:0010033;GO:0051239;GO:0009891;GO:0044212;GO:0050778;GO:0051172;GO:0007166;GO:0043565;GO:0000228;GO:0045639;GO:0050794;GO:0043233;GO:0005488;GO:0009890;GO:0045652;GO:0051254;GO:0045654;GO:0023052;GO:0031099;GO:0051252;GO:0050678;GO:0031493;GO:…	K11295	4GMPG	K	sp|P26584|HMGB2_CHICK High mobility group protein B2 OS=Gallus gallus OX=9031 GN=HMGB2 PE=2 SV=2	XP_027312211.2 high mobility group protein B2 [Anas platyrhynchos]	GO:2001233//regulation of apoptotic signaling pathway;GO:0042330//taxis;GO:0045893//positive regulation of transcription, DNA-templated;GO:0050829//defense response to Gram-negative bacterium;GO:0006807//nitrogen compound metabolic process;GO:0006338//chromatin remodeling;GO:0009791//post-embryonic development;GO:0010648//negative regulation of cell communication;GO:0006357//regulation of transcr…	GO:0000228//nuclear chromosome;GO:0043233//organelle lumen;GO:0043227//membrane-bounded organelle;GO:0044422//obsolete organelle part;GO:0044424//obsolete intracellular part;GO:0000793//condensed chromosome;GO:0044454//obsolete nuclear chromosome part;GO:0044427//obsolete chromosomal part;GO:0043226//organelle;GO:0048471//perinuclear region of cytoplasm;GO:0032991//protein-containing complex;GO:0…	GO:0003690//double-stranded DNA binding;GO:0044212//transcription cis-regulatory region binding;GO:0043565//sequence-specific DNA binding;GO:0005488//binding;GO:0031493//nucleosomal histone binding;GO:1901363//heterocyclic compound binding;GO:0008289//lipid binding;GO:0005102//signaling receptor binding;GO:0001158//cis-regulatory region sequence-specific DNA binding;GO:0044378//non-sequence-speci…	-	HMGB2
PPP1R9A	382.191	0.174246	-2.5208	6.18e-16	6.02e-14	Down Regulation	NW_025927741.1	454307	617174	+	14744	PPP1R9A	GO:0005623;GO:0065008;GO:0036477;GO:0030154;GO:0060341;GO:1905606;GO:0051171;GO:0097060;GO:0045202;GO:0044085;GO:0044877;GO:0061001;GO:0050803;GO:0048786;GO:0098794;GO:0051961;GO:0042803;GO:0097435;GO:0051247;GO:0071944;GO:0060255;GO:0031346;GO:0005575;GO:0030030;GO:0099568;GO:0019902;GO:0032970;GO:0005737;GO:0044325;GO:0090723;GO:0044446;GO:0019904;GO:0060079;GO:0048519;GO:0048666;GO:0005938;GO:…	K17551	4GK1M	T	sp|Q9ULJ8|NEB1_HUMAN Neurabin-1 OS=Homo sapiens OX=9606 GN=PPP1R9A PE=1 SV=2	XP_040405548.1 neurabin-1 isoform X1 [Cygnus olor] __gt;XP_040405549.1 neurabin-1 isoform X1 [Cygnus olor]	GO:0065008//regulation of biological quality;GO:0030154//cell differentiation;GO:0060341//regulation of cellular localization;GO:1905606//regulation of presynapse assembly;GO:0051171//regulation of nitrogen compound metabolic process;GO:0044085//cellular component biogenesis;GO:0061001//regulation of dendritic spine morphogenesis;GO:0050803//regulation of synapse structure or activity;GO:0051961/…	GO:0005623//obsolete cell;GO:0036477//somatodendritic compartment;GO:0097060//synaptic membrane;GO:0045202//synapse;GO:0048786//presynaptic active zone;GO:0098794//postsynapse;GO:0071944//cell periphery;GO:0005575//cellular_component;GO:0099568//cytoplasmic region;GO:0005737//cytoplasm;GO:0090723//obsolete growth cone part;GO:0044446//obsolete intracellular organelle part;GO:0005938//cell cortex;…	GO:0044877//protein-containing complex binding;GO:0042803//protein homodimerization activity;GO:0019902//phosphatase binding;GO:0044325//transmembrane transporter binding;GO:0019904//protein domain specific binding;GO:0003779//actin binding;GO:0008022//protein C-terminus binding;GO:0051015//actin filament binding;GO:0008092//cytoskeletal protein binding;GO:0003674//molecular_function;GO:0019903//…	-	PPP1R9A
YES1	1122.29	0.5781	-0.790608	8.29e-16	8.02e-14	Down Regulation	NW_025927671.1	4699181	4749238	+	2124	YES1	GO:0097367;GO:0016020;GO:0051726;GO:0099513;GO:0030522;GO:0060348;GO:0097708;GO:0022603;GO:0019898;GO:0099081;GO:0031399;GO:0033993;GO:0001764;GO:0043954;GO:0043229;GO:0030554;GO:0044440;GO:0040011;GO:0050863;GO:0006950;GO:0036035;GO:0051179;GO:2001234;GO:0038083;GO:0050852;GO:0036211;GO:0099080;GO:0048468;GO:0032268;GO:0010604;GO:0002376;GO:0051128;GO:0007417;GO:0019899;GO:0016192;GO:0042127;GO:…	K05705	4GID6	T	sp|P09324|YES_CHICK Tyrosine-protein kinase Yes OS=Gallus gallus OX=9031 GN=YES1 PE=1 SV=3	XP_013039037.1 PREDICTED: tyrosine-protein kinase Yes [Anser cygnoides domesticus] __gt;XP_021241716.1 tyrosine-protein kinase Yes [Numida meleagris] __gt;XP_027307781.1 tyrosine-protein kinase Yes [Anas platyrhynchos] __gt;XP_032037438.1 tyrosine-protein kinase Yes [Aythya fuligula] __gt;XP_035419916.1 tyrosine-protein kinase Yes [Cygnus atratus] __gt;XP_040406102.1 tyrosine-protein kinase Yes […	GO:0051726//regulation of cell cycle;GO:0030522//intracellular receptor signaling pathway;GO:0060348//bone development;GO:0022603//regulation of anatomical structure morphogenesis;GO:0031399//regulation of protein modification process;GO:0033993//response to lipid;GO:0001764//neuron migration;GO:0043954//cellular component maintenance;GO:0040011//locomotion;GO:0050863//regulation of T cell activa…	GO:0016020//membrane;GO:0099513//polymeric cytoskeletal fiber;GO:0097708//intracellular vesicle;GO:0019898//extrinsic component of membrane;GO:0099081//supramolecular polymer;GO:0043229//intracellular organelle;GO:0044440//obsolete endosomal part;GO:0099080//supramolecular complex;GO:0043232//intracellular non-membrane-bounded organelle;GO:0043228//non-membrane-bounded organelle;GO:0044464//obsol…	GO:0097367//carbohydrate derivative binding;GO:0030554//adenyl nucleotide binding;GO:0019899//enzyme binding;GO:0043167//ion binding;GO:0046872//metal ion binding;GO:0045309//protein phosphorylated amino acid binding;GO:0001784//phosphotyrosine residue binding;GO:0005515//protein binding;GO:0005524//ATP binding;GO:0071253//connexin binding;GO:0016772//transferase activity, transferring phosphorus…	ko04520(Adherens junction)	YES1
ADIPOQ	37.9888	0.050724	-4.30119	8.36e-16	8.03e-14	Down Regulation	NW_025927687.1	1478011	1483919	-	3034	ADIPOQ	GO:0048584;GO:0009743;GO:0043409;GO:0032879;GO:0033674;GO:1905952;GO:2000279;GO:1902531;GO:0010563;GO:0045934;GO:0034097;GO:0016043;GO:0072216;GO:1904950;GO:1905954;GO:0005975;GO:0048523;GO:0046983;GO:0051240;GO:0051048;GO:0014912;GO:0001934;GO:0043065;GO:0044092;GO:0045937;GO:0031401;GO:0034383;GO:0010646;GO:1903828;GO:0001932;GO:0034612;GO:0031326;GO:0009719;GO:0009749;GO:0051347;GO:0043408;GO:…	K07296	4GTXU	W	sp|Q60994|ADIPO_MOUSE Adiponectin OS=Mus musculus OX=10090 GN=Adipoq PE=1 SV=2	XP_013043512.1 PREDICTED: adiponectin [Anser cygnoides domesticus]	GO:0048584//positive regulation of response to stimulus;GO:0009743//response to carbohydrate;GO:0043409//negative regulation of MAPK cascade;GO:0032879//regulation of localization;GO:0033674//positive regulation of kinase activity;GO:1905952//regulation of lipid localization;GO:2000279//negative regulation of DNA biosynthetic process;GO:1902531//regulation of intracellular signal transduction;GO:…	GO:0044464//obsolete cell part;GO:0005576//extracellular region;GO:0043229//intracellular organelle;GO:0005581//collagen trimer;GO:0005615//extracellular space;GO:0005622//intracellular anatomical structure;GO:0005783//endoplasmic reticulum;GO:0044421//obsolete extracellular region part;GO:0071944//cell periphery;GO:0005575//cellular_component;GO:0009986//cell surface;GO:0043227//membrane-bounded…	GO:0046983//protein dimerization activity;GO:0005515//protein binding;GO:0043167//ion binding;GO:0030545//signaling receptor regulator activity;GO:0097367//carbohydrate derivative binding;GO:0033691//sialic acid binding;GO:0098772//molecular function regulator;GO:0036094//small molecule binding;GO:0042803//protein homodimerization activity;GO:0005179//hormone activity;GO:0043168//anion binding;GO…	ko04920(Adipocytokine signaling pathway);ko04211(Longevity regulating pathway);ko04152(AMPK signaling pathway);ko03320(PPAR signaling pathway)	Adipoq
SYBU	185.432	4.52007	2.17634	9.88e-16	9.44e-14	Up Regulation	NW_025927707.1	596415	637288	+	3165	SYBU	GO:0043231;GO:0043005;GO:0043227;GO:0051648;GO:0031410;GO:0060074;GO:0032502;GO:0019905;GO:0010646;GO:0048856;GO:0120111;GO:0010970;GO:0097458;GO:0005874;GO:0007018;GO:1903532;GO:0009987;GO:0051222;GO:0050804;GO:0005622;GO:0048584;GO:0003674;GO:0008150;GO:0035774;GO:0032879;GO:0046887;GO:0044444;GO:0016043;GO:0051641;GO:0099512;GO:0031090;GO:1904115;GO:0044425;GO:0120038;GO:0019894;GO:0021700;GO:…	-	4GKIS	S	sp|Q9NX95|SYBU_HUMAN Syntabulin OS=Homo sapiens OX=9606 GN=SYBU PE=1 SV=2	XP_013035443.1 PREDICTED: syntabulin isoform X1 [Anser cygnoides domesticus]	GO:0051648//vesicle localization;GO:0060074//synapse maturation;GO:0032502//developmental process;GO:0010646//regulation of cell communication;GO:0048856//anatomical structure development;GO:0010970//transport along microtubule;GO:0007018//microtubule-based movement;GO:1903532//positive regulation of secretion by cell;GO:0009987//cellular process;GO:0051222//positive regulation of protein transpo…	GO:0043231//intracellular membrane-bounded organelle;GO:0043005//neuron projection;GO:0043227//membrane-bounded organelle;GO:0031410//cytoplasmic vesicle;GO:0120111//neuron projection cytoplasm;GO:0097458//obsolete neuron part;GO:0005874//microtubule;GO:0005622//intracellular anatomical structure;GO:0044444//obsolete cytoplasmic part;GO:0099512//supramolecular fiber;GO:0031090//organelle membrane…	GO:0019905//syntaxin binding;GO:0003674//molecular_function;GO:0019894//kinesin binding;GO:0005515//protein binding;GO:0008092//cytoskeletal protein binding;GO:0005488//binding;GO:0008017//microtubule binding;GO:0017075//syntaxin-1 binding;GO:0015631//tubulin binding;GO:0000149//SNARE binding;	-	SYBU
RALGPS2	2481.2	0.266784	-1.90626	1.03e-15	9.73e-14	Down Regulation	NW_025927730.1	472562	617984	-	8910	RALGPS2	GO:0005575;GO:0005886;GO:0005515;GO:0017016;GO:0035556;GO:0016020;GO:0048583;GO:0005737;GO:0010646;GO:0051716;GO:0065007;GO:0023051;GO:0019899;GO:0044464;GO:0051056;GO:0050794;GO:0009966;GO:0050896;GO:0051020;GO:0009987;GO:0005488;GO:0017160;GO:0005622;GO:0005623;GO:0065009;GO:0005088;GO:0003674;GO:0008150;GO:0046578;GO:0098772;GO:1902531;GO:0050789;GO:0032485;GO:0007264;GO:0044424;GO:0007165;GO:…	-	4GNHK	T	sp|Q5ZJK0|RGPS1_CHICK Ras-specific guanine nucleotide-releasing factor RalGPS1 OS=Gallus gallus OX=9031 GN=RALGPS1 PE=2 SV=1	XP_032048009.1 ras-specific guanine nucleotide-releasing factor RalGPS2 isoform X2 [Aythya fuligula] __gt;XP_035189896.1 ras-specific guanine nucleotide-releasing factor RalGPS2 isoform X5 [Oxyura jamaicensis] __gt;XP_035393630.1 ras-specific guanine nucleotide-releasing factor RalGPS2 isoform X2 [Cygnus atratus] __gt;XP_038038639.1 ras-specific guanine nucleotide-releasing factor RalGPS2 isoform…	GO:0035556//intracellular signal transduction;GO:0048583//regulation of response to stimulus;GO:0010646//regulation of cell communication;GO:0051716//cellular response to stimulus;GO:0065007//biological regulation;GO:0023051//regulation of signaling;GO:0051056//regulation of small GTPase mediated signal transduction;GO:0050794//regulation of cellular process;GO:0009966//regulation of signal trans…	GO:0005575//cellular_component;GO:0005886//plasma membrane;GO:0016020//membrane;GO:0005737//cytoplasm;GO:0044464//obsolete cell part;GO:0005622//intracellular anatomical structure;GO:0005623//obsolete cell;GO:0044424//obsolete intracellular part;GO:0071944//cell periphery;	GO:0005515//protein binding;GO:0017016//small GTPase binding;GO:0019899//enzyme binding;GO:0051020//GTPase binding;GO:0005488//binding;GO:0017160//small GTPase binding;GO:0005088//guanyl-nucleotide exchange factor activity;GO:0003674//molecular_function;GO:0098772//molecular function regulator;GO:0005085//guanyl-nucleotide exchange factor activity;GO:0008321//guanyl-nucleotide exchange factor act…	-	RALGPS1
MAP1B	3054.73	2.3566	1.23671	1.04e-15	9.77e-14	Up Regulation	NW_025927927.1	760633	834407	+	12100	MAP1B	GO:0072384;GO:0031334;GO:0060560;GO:0051495;GO:0120035;GO:0008017;GO:0051654;GO:0032989;GO:0031116;GO:0005488;GO:0008361;GO:0050794;GO:0044464;GO:0051962;GO:0007610;GO:0007163;GO:0045595;GO:0033043;GO:0060548;GO:0048870;GO:0071417;GO:0051640;GO:0030426;GO:0051049;GO:0045666;GO:0051239;GO:0031113;GO:0005515;GO:0010243;GO:0010033;GO:0021700;GO:0007416;GO:0031103;GO:0048523;GO:0022604;GO:0031099;GO:…	K10429	4GQ00	Z	sp|P46821|MAP1B_HUMAN Microtubule-associated protein 1B OS=Homo sapiens OX=9606 GN=MAP1B PE=1 SV=2	XP_035421706.1 microtubule-associated protein 1B [Cygnus atratus]	GO:0072384//organelle transport along microtubule;GO:0031334//positive regulation of protein-containing complex assembly;GO:0060560//developmental growth involved in morphogenesis;GO:0051495//positive regulation of cytoskeleton organization;GO:0120035//regulation of plasma membrane bounded cell projection organization;GO:0051654//establishment of mitochondrion localization;GO:0032989//cellular co…	GO:0044464//obsolete cell part;GO:0030426//growth cone;GO:0099512//supramolecular fiber;GO:0032279//asymmetric synapse;GO:0044456//obsolete synapse part;GO:0097458//obsolete neuron part;GO:0014069//postsynaptic density;GO:0043196//varicosity;GO:0043229//intracellular organelle;GO:0120025//plasma membrane bounded cell projection;GO:0044424//obsolete intracellular part;GO:0099081//supramolecular po…	GO:0008017//microtubule binding;GO:0005488//binding;GO:0005515//protein binding;GO:0043168//anion binding;GO:0019900//kinase binding;GO:0008289//lipid binding;GO:0043167//ion binding;GO:0019899//enzyme binding;GO:0005543//phospholipid binding;GO:0005519//cytoskeletal regulatory protein binding;GO:0008092//cytoskeletal protein binding;GO:0003674//molecular_function;GO:0005198//structural molecule …	-	MAP1B
CLIC5	242.724	34.6611	5.11525	1.06e-15	9.94e-14	Up Regulation	NW_025927695.1	4764907	4853094	-	13923	CLIC5	GO:0098661;GO:0044437;GO:0034220;GO:0002064;GO:0098791;GO:0051049;GO:0006821;GO:0043269;GO:0044464;GO:0005216;GO:0007565;GO:0015629;GO:0032989;GO:0048562;GO:0098588;GO:0032421;GO:0015267;GO:0050954;GO:1902495;GO:0043227;GO:0031410;GO:0032502;GO:0060122;GO:0032420;GO:0044459;GO:0005765;GO:0034702;GO:0009790;GO:0008544;GO:0097458;GO:0007600;GO:0015318;GO:0098660;GO:0016043;GO:0034707;GO:0042471;GO:…	K05025	4GQC3	P	sp|Q8BXK9|CLIC5_MOUSE Chloride intracellular channel protein 5 OS=Mus musculus OX=10090 GN=Clic5 PE=1 SV=1	XP_035416103.1 chloride intracellular channel protein 5 isoform X1 [Cygnus atratus]	GO:0098661//inorganic anion transmembrane transport;GO:0034220//ion transmembrane transport;GO:0002064//epithelial cell development;GO:0051049//regulation of transport;GO:0006821//chloride transport;GO:0043269//regulation of ion transport;GO:0007565//female pregnancy;GO:0032989//cellular component morphogenesis;GO:0048562//embryonic organ morphogenesis;GO:0050954//sensory perception of mechanical…	GO:0044437//obsolete vacuolar part;GO:0098791//Golgi apparatus subcompartment;GO:0044464//obsolete cell part;GO:0015629//actin cytoskeleton;GO:0098588//bounding membrane of organelle;GO:0032421//stereocilium bundle;GO:1902495//transmembrane transporter complex;GO:0043227//membrane-bounded organelle;GO:0031410//cytoplasmic vesicle;GO:0032420//stereocilium;GO:0044459//obsolete plasma membrane part;…	GO:0005216//ion channel activity;GO:0015267//channel activity;GO:0015318//inorganic molecular entity transmembrane transporter activity;GO:0015075//ion transmembrane transporter activity;GO:0022803//passive transmembrane transporter activity;GO:0005244//voltage-gated ion channel activity;GO:0008509//anion transmembrane transporter activity;GO:0022832//voltage-gated channel activity;GO:0005215//tr…	-	Clic5
WDFY4	73.1012	10.7562	3.4271	1.33e-15	1.24e-13	Up Regulation	NW_025927709.1	3703812	3833690	+	10240	WDFY4	GO:0005575;GO:0031224;GO:0016021;GO:0016020;GO:0044425	-	4GJBB	TU	sp|Q6ZS81|WDFY4_HUMAN WD repeat- and FYVE domain-containing protein 4 OS=Homo sapiens OX=9606 GN=WDFY4 PE=1 SV=3	XP_013053192.1 PREDICTED: WD repeat- and FYVE domain-containing protein 4 isoform X2 [Anser cygnoides domesticus]	-	GO:0005575//cellular_component;GO:0031224//intrinsic component of membrane;GO:0016021//integral component of membrane;GO:0016020//membrane;GO:0044425//obsolete membrane part;	-	-	WDFY4
C3AR1	63.716	25.757	4.68689	1.4e-15	1.3e-13	Up Regulation	NW_025927963.1	43651	47461	+	2009	C3AR1	GO:0090022;GO:0050794;GO:0005488;GO:1902624;GO:0051480;GO:1905521;GO:0044464;GO:0002250;GO:0012506;GO:0006935;GO:0007166;GO:0044437;GO:0048870;GO:0032940;GO:1902622;GO:0051272;GO:0050778;GO:0005515;GO:0009891;GO:0051239;GO:0031328;GO:0045321;GO:0038023;GO:0006875;GO:0043312;GO:2000278;GO:0002462;GO:0098588;GO:0010557;GO:0007200;GO:0042330;GO:0002366;GO:0005765;GO:0031326;GO:0007186;GO:0051674;GO:…	K04009	4GQET	T	sp|Q16581|C3AR_HUMAN C3a anaphylatoxin chemotactic receptor OS=Homo sapiens OX=9606 GN=C3AR1 PE=1 SV=2	XP_013055337.1 PREDICTED: C3a anaphylatoxin chemotactic receptor [Anser cygnoides domesticus]	GO:0090022//regulation of neutrophil chemotaxis;GO:0050794//regulation of cellular process;GO:1902624//positive regulation of neutrophil migration;GO:0051480//regulation of cytosolic calcium ion concentration;GO:1905521//regulation of macrophage migration;GO:0002250//adaptive immune response;GO:0006935//chemotaxis;GO:0007166//cell surface receptor signaling pathway;GO:0048870//cell motility;GO:00…	GO:0044464//obsolete cell part;GO:0012506//vesicle membrane;GO:0044437//obsolete vacuolar part;GO:0098588//bounding membrane of organelle;GO:0005765//lysosomal membrane;GO:0043227//membrane-bounded organelle;GO:0031410//cytoplasmic vesicle;GO:0044459//obsolete plasma membrane part;GO:0097708//intracellular vesicle;GO:0043226//organelle;GO:0016020//membrane;GO:0043229//intracellular organelle;GO:0…	GO:0005488//binding;GO:0005515//protein binding;GO:0038023//signaling receptor activity;GO:0004876//complement component C3a receptor activity;GO:0004888//transmembrane signaling receptor activity;GO:0060089//molecular transducer activity;GO:0004875//complement receptor activity;GO:0001848//complement binding;GO:0004930//G protein-coupled receptor activity;GO:0003674//molecular_function;GO:000185…	ko04610(Complement and coagulation cascades);ko04080(Neuroactive ligand-receptor interaction)	C3AR1
TNFAIP8L1	643.456	0.264942	-1.91625	1.51e-15	1.39e-13	Down Regulation	NW_025927760.1	2375673	2381770	+	1787	TNFAIP8L1	GO:0050790;GO:1902532;GO:2000116;GO:0052548;GO:0019222;GO:0007275;GO:0032268;GO:0010604;GO:0009966;GO:0048518;GO:0023051;GO:0051128;GO:0004857;GO:0032501;GO:0050789;GO:0032886;GO:0080134;GO:0009653;GO:0065009;GO:0032006;GO:0051346;GO:0051173;GO:0048583;GO:0005737;GO:0004866;GO:0010647;GO:0048522;GO:0005575;GO:0048519;GO:0032269;GO:0048731;GO:0010562;GO:0023056;GO:0008219;GO:0031324;GO:0043067;GO:…	-	4GJEJ	S	sp|Q5ZJU8|TP8L1_CHICK Tumor necrosis factor alpha-induced protein 8-like protein 1 OS=Gallus gallus OX=9031 GN=TNFAIP8L1 PE=2 SV=1	XP_035204094.1 tumor necrosis factor alpha-induced protein 8-like protein 1 isoform X2 [Oxyura jamaicensis]	GO:0050790//regulation of catalytic activity;GO:1902532//negative regulation of intracellular signal transduction;GO:2000116//regulation of cysteine-type endopeptidase activity;GO:0052548//regulation of endopeptidase activity;GO:0019222//regulation of metabolic process;GO:0007275//multicellular organism development;GO:0032268//regulation of cellular protein metabolic process;GO:0010604//positive …	GO:0005737//cytoplasm;GO:0005575//cellular_component;GO:0005623//obsolete cell;GO:0044424//obsolete intracellular part;GO:0005622//intracellular anatomical structure;GO:0042995//cell projection;GO:0044464//obsolete cell part;	GO:0004857//enzyme inhibitor activity;GO:0004866//endopeptidase inhibitor activity;GO:0004869//cysteine-type endopeptidase inhibitor activity;GO:0043028//cysteine-type endopeptidase regulator activity involved in apoptotic process;GO:0061135//endopeptidase regulator activity;GO:0003674//molecular_function;GO:0061134//peptidase regulator activity;GO:0043027//cysteine-type endopeptidase inhibitor a…	-	TNFAIP8L1
DOCK2	60.2008	6.89508	2.78557	1.74e-15	1.59e-13	Up Regulation	NW_025927691.1	2445055	2631066	-	6611	DOCK2	GO:0046633;GO:0030098;GO:0048583;GO:0016020;GO:0000003;GO:0048477;GO:0071840;GO:0010647;GO:0000768;GO:0001767;GO:0008283;GO:0030334;GO:0048522;GO:0043547;GO:0043226;GO:0050766;GO:0097708;GO:0051294;GO:0035020;GO:1901074;GO:0048731;GO:0007292;GO:0007520;GO:0023056;GO:0019898;GO:0006955;GO:0042581;GO:0007297;GO:0030036;GO:0044422;GO:0016331;GO:0031579;GO:0007391;GO:0010324;GO:0043229;GO:0048609;GO:…	K12367	4GM5A	T	sp|Q92608|DOCK2_HUMAN Dedicator of cytokinesis protein 2 OS=Homo sapiens OX=9606 GN=DOCK2 PE=1 SV=2	XP_013033937.1 PREDICTED: dedicator of cytokinesis protein 2 [Anser cygnoides domesticus]	GO:0046633//alpha-beta T cell proliferation;GO:0030098//lymphocyte differentiation;GO:0048583//regulation of response to stimulus;GO:0000003//reproduction;GO:0048477//oogenesis;GO:0071840//cellular component organization or biogenesis;GO:0010647//positive regulation of cell communication;GO:0000768//syncytium formation by plasma membrane fusion;GO:0001767//establishment of lymphocyte polarity;GO:…	GO:0016020//membrane;GO:0043226//organelle;GO:0097708//intracellular vesicle;GO:0019898//extrinsic component of membrane;GO:0042581//specific granule;GO:0044422//obsolete organelle part;GO:0043229//intracellular organelle;GO:0005576//extracellular region;GO:0120025//plasma membrane bounded cell projection;GO:0044424//obsolete intracellular part;GO:0044433//obsolete cytoplasmic vesicle part;GO:004…	GO:0005102//signaling receptor binding;GO:0051020//GTPase binding;GO:0030695//GTPase regulator activity;GO:0019899//enzyme binding;GO:0005515//protein binding;GO:0005488//binding;GO:0008047//enzyme activator activity;GO:0005088//guanyl-nucleotide exchange factor activity;GO:0005096//GTPase activator activity;GO:0005089//guanyl-nucleotide exchange factor activity;GO:0017016//small GTPase binding;G…	ko04062(Chemokine signaling pathway)	DOCK2
LOC106048083	57.4525	10.5097	3.39366	2.05e-15	1.86e-13	Up Regulation	NW_025927963.1	635897	666124	-	5165	LOC106048083	-	-	4GQAG	O	sp|P20740|OVOS_CHICK Ovostatin OS=Gallus gallus OX=9031 PE=1 SV=3	XP_013055330.1 PREDICTED: ovostatin-like [Anser cygnoides domesticus]	-	-	-	-	-
TMEM255A	2213.21	0.408639	-1.2911	2.32e-15	2.1e-13	Down Regulation	NW_025927715.1	5870145	5904109	+	5236	TMEM255A	GO:0044425;GO:0016020;GO:0016021;GO:0031224;GO:0005575	-	4GKCZ	S	sp|Q9BE63|T255A_MACFA Transmembrane protein 255A OS=Macaca fascicularis OX=9541 GN=TMEM255A PE=2 SV=1	XP_040428333.1 transmembrane protein 255A isoform X1 [Cygnus olor]	-	GO:0044425//obsolete membrane part;GO:0016020//membrane;GO:0016021//integral component of membrane;GO:0031224//intrinsic component of membrane;GO:0005575//cellular_component;	-	-	TMEM255A
HEY1	91.8477	0.212675	-2.23328	2.85e-15	2.56e-13	Down Regulation	NW_025927705.1	5346738	5349903	-	2183	HEY1	GO:0045607;GO:0005634;GO:0046483;GO:0006355;GO:0072132;GO:1901342;GO:0044238;GO:0007423;GO:0007399;GO:0003158;GO:0048839;GO:0048699;GO:0045604;GO:0048869;GO:0090162;GO:0003179;GO:0072164;GO:0060429;GO:0034641;GO:0003279;GO:0022008;GO:0072158;GO:0007389;GO:0072050;GO:0010628;GO:0003676;GO:0001655;GO:0044446;GO:2001212;GO:0060842;GO:0030030;GO:0061326;GO:0048793;GO:0060675;GO:0003197;GO:0005737;GO:…	K09091	4GTUA	K	sp|Q9TSZ2|HEY1_CANLF Hairy/enhancer-of-split related with YRPW motif protein 1 OS=Canis lupus familiaris OX=9615 GN=HEY1 PE=2 SV=1	XP_013027991.1 PREDICTED: hairy/enhancer-of-split related with YRPW motif protein 1 [Anser cygnoides domesticus]	GO:0045607//regulation of inner ear auditory receptor cell differentiation;GO:0046483//heterocycle metabolic process;GO:0006355//regulation of transcription, DNA-templated;GO:0072132//mesenchyme morphogenesis;GO:1901342//regulation of vasculature development;GO:0044238//primary metabolic process;GO:0007423//sensory organ development;GO:0007399//nervous system development;GO:0003158//endothelium d…	GO:0005634//nucleus;GO:0044446//obsolete intracellular organelle part;GO:0005737//cytoplasm;GO:0005623//obsolete cell;GO:0043231//intracellular membrane-bounded organelle;GO:0043226//organelle;GO:0044424//obsolete intracellular part;GO:0044422//obsolete organelle part;GO:0043227//membrane-bounded organelle;GO:0043233//organelle lumen;GO:0005575//cellular_component;GO:0031974//membrane-enclosed lu…	GO:0003676//nucleic acid binding;GO:0001078//DNA-binding transcription repressor activity, RNA polymerase II-specific;GO:0140110//transcription regulator activity;GO:0003677//DNA binding;GO:0042802//identical protein binding;GO:0097159//organic cyclic compound binding;GO:0003674//molecular_function;GO:0000981//DNA-binding transcription factor activity, RNA polymerase II-specific;GO:0046982//prote…	ko04330(Notch signaling pathway)	HEY1
PRUNE2	274.669	4.72051	2.23894	2.9e-15	2.59e-13	Up Regulation	NW_025928048.1	146377	257890	-	12305	PRUNE2	GO:0005623;GO:0043167;GO:0003674;GO:0005575;GO:0008150;GO:0016817;GO:0005737;GO:0008219;GO:0012501;GO:0006915;GO:0003824;GO:0044424;GO:0016818;GO:0016462;GO:0044464;GO:0043169;GO:0046872;GO:0016787;GO:0009987;GO:0005488;GO:0005622	K18449	4GR3G	C	sp|Q8WUY3|PRUN2_HUMAN Protein prune homolog 2 OS=Homo sapiens OX=9606 GN=PRUNE2 PE=1 SV=3	XP_040396881.1 protein prune homolog 2 isoform X5 [Cygnus olor]	GO:0008150//biological_process;GO:0008219//cell death;GO:0012501//programmed cell death;GO:0006915//apoptotic process;GO:0009987//cellular process;	GO:0005623//obsolete cell;GO:0005575//cellular_component;GO:0005737//cytoplasm;GO:0044424//obsolete intracellular part;GO:0044464//obsolete cell part;GO:0005622//intracellular anatomical structure;	GO:0043167//ion binding;GO:0003674//molecular_function;GO:0016817//hydrolase activity, acting on acid anhydrides;GO:0003824//catalytic activity;GO:0016818//hydrolase activity, acting on acid anhydrides, in phosphorus-containing anhydrides;GO:0016462//pyrophosphatase activity;GO:0043169//cation binding;GO:0046872//metal ion binding;GO:0016787//hydrolase activity;GO:0005488//binding;	-	PRUNE2
SH3BGRL2	2178.58	3.66111	1.87228	3.05e-15	2.7e-13	Up Regulation	NW_025927946.1	45097	88915	+	5154	SH3BGRL2	GO:0016020;GO:0005737;GO:0031974;GO:0043227;GO:0070013;GO:0005515;GO:0043231;GO:0031975;GO:0005575;GO:0005488;GO:0043226;GO:0005622;GO:0005635;GO:0044446;GO:0019904;GO:0043233;GO:0044464;GO:0031981;GO:0005634;GO:0031967;GO:0005654;GO:0012505;GO:0017124;GO:0044422;GO:0044428;GO:0005623;GO:0003674;GO:0043229;GO:0031965;GO:0031090;GO:0044424	-	4GV0X	S	sp|Q9UJC5|SH3L2_HUMAN SH3 domain-binding glutamic acid-rich-like protein 2 OS=Homo sapiens OX=9606 GN=SH3BGRL2 PE=1 SV=2	XP_032039970.1 SH3 domain-binding glutamic acid-rich-like protein 2 [Aythya fuligula] __gt;XP_035415347.1 SH3 domain-binding glutamic acid-rich-like protein 2 [Cygnus atratus] __gt;XP_040409938.1 SH3 domain-binding glutamic acid-rich-like protein 2 isoform X1 [Cygnus olor]	-	GO:0016020//membrane;GO:0005737//cytoplasm;GO:0031974//membrane-enclosed lumen;GO:0043227//membrane-bounded organelle;GO:0070013//intracellular organelle lumen;GO:0043231//intracellular membrane-bounded organelle;GO:0031975//envelope;GO:0005575//cellular_component;GO:0043226//organelle;GO:0005622//intracellular anatomical structure;GO:0005635//nuclear envelope;GO:0044446//obsolete intracellular o…	GO:0005515//protein binding;GO:0005488//binding;GO:0019904//protein domain specific binding;GO:0017124//SH3 domain binding;GO:0003674//molecular_function;	-	SH3BGRL2
KCNG2	29.5907	0.0836718	-3.57912	3.7e-15	3.26e-13	Down Regulation	NW_025927744.1	2650193	2705800	+	3312	KCNG2	GO:0005261;GO:0065007;GO:0005215;GO:0044464;GO:0043269;GO:0050794;GO:0022832;GO:0051239;GO:0051049;GO:0055085;GO:0046873;GO:0005886;GO:0034220;GO:0008324;GO:0005249;GO:1902495;GO:0015267;GO:0031224;GO:0051260;GO:0051046;GO:0070201;GO:0005216;GO:0071804;GO:0010646;GO:0034762;GO:0009987;GO:0034702;GO:0022607;GO:0044459;GO:0098796;GO:0008076;GO:0044425;GO:0015079;GO:0032991;GO:0008150;GO:0032879;GO:…	K04901	4GNPN	P	sp|O73606|KCNG2_CHICK Potassium voltage-gated channel subfamily G member 2 OS=Gallus gallus OX=9031 GN=KCNG2 PE=2 SV=1	XP_013040179.1 PREDICTED: potassium voltage-gated channel subfamily G member 2 [Anser cygnoides domesticus]	GO:0065007//biological regulation;GO:0043269//regulation of ion transport;GO:0050794//regulation of cellular process;GO:0051239//regulation of multicellular organismal process;GO:0051049//regulation of transport;GO:0055085//transmembrane transport;GO:0034220//ion transmembrane transport;GO:0051260//protein homooligomerization;GO:0051046//regulation of secretion;GO:0070201//regulation of establish…	GO:0044464//obsolete cell part;GO:0005886//plasma membrane;GO:1902495//transmembrane transporter complex;GO:0031224//intrinsic component of membrane;GO:0034702//ion channel complex;GO:0044459//obsolete plasma membrane part;GO:0098796//membrane protein complex;GO:0008076//voltage-gated potassium channel complex;GO:0044425//obsolete membrane part;GO:0032991//protein-containing complex;GO:0098797//p…	GO:0005261//cation channel activity;GO:0005215//transporter activity;GO:0022832//voltage-gated channel activity;GO:0046873//metal ion transmembrane transporter activity;GO:0008324//cation transmembrane transporter activity;GO:0005249//voltage-gated potassium channel activity;GO:0015267//channel activity;GO:0005216//ion channel activity;GO:0015079//potassium ion transmembrane transporter activity;…	-	KCNG2
C1QB	124.672	55.6679	5.79877	3.79e-15	3.32e-13	Up Regulation	NW_025927702.1	178604	180915	-	1076	C1QB	GO:0009725;GO:0048731;GO:0002449;GO:0006956;GO:0045087;GO:0048583;GO:0006508;GO:0005575;GO:0048545;GO:0005576;GO:0060255;GO:0042803;GO:0006950;GO:0006959;GO:0006955;GO:0033993;GO:0051171;GO:0002443;GO:0014070;GO:1903317;GO:0048513;GO:0031960;GO:0008152;GO:0002920;GO:0050896;GO:0048518;GO:0002376;GO:0007417;GO:0060322;GO:0002252;GO:0019538;GO:0048839;GO:0007399;GO:0007423;GO:0044238;GO:0019222;GO:…	K03987	4GMJX	W	sp|P02746|C1QB_HUMAN Complement C1q subcomponent subunit B OS=Homo sapiens OX=9606 GN=C1QB PE=1 SV=3	XP_013043309.1 PREDICTED: complement C1q subcomponent subunit B-like [Anser cygnoides domesticus] __gt;XP_013043310.1 PREDICTED: complement C1q subcomponent subunit B-like [Anser cygnoides domesticus] __gt;XP_013043311.1 PREDICTED: complement C1q subcomponent subunit B-like [Anser cygnoides domesticus] __gt;XP_013043312.1 PREDICTED: complement C1q subcomponent subunit B-like [Anser cygnoides dome…	GO:0009725//response to hormone;GO:0048731//system development;GO:0002449//lymphocyte mediated immunity;GO:0006956//complement activation;GO:0045087//innate immune response;GO:0048583//regulation of response to stimulus;GO:0006508//proteolysis;GO:0048545//response to steroid hormone;GO:0060255//regulation of macromolecule metabolic process;GO:0006950//response to stress;GO:0006959//humoral immune…	GO:0005575//cellular_component;GO:0005576//extracellular region;GO:0005602//complement component C1 complex;GO:0044421//obsolete extracellular region part;GO:0005615//extracellular space;GO:0005581//collagen trimer;GO:0032991//protein-containing complex;	GO:0042803//protein homodimerization activity;GO:0016787//hydrolase activity;GO:0008236//serine-type peptidase activity;GO:0008233//peptidase activity;GO:0004252//serine-type endopeptidase activity;GO:0005488//binding;GO:0070011//peptidase activity;GO:0005515//protein binding;GO:0017171//serine hydrolase activity;GO:0140096//catalytic activity, acting on a protein;GO:0004175//endopeptidase activi…	ko04610(Complement and coagulation cascades)	C1QB
TACR1	296.273	0.12865	-2.95847	3.87e-15	3.37e-13	Down Regulation	NW_025928069.1	29723	50309	-	2799	TACR1	GO:0055082;GO:0044441;GO:0099177;GO:0050896;GO:0051128;GO:0007267;GO:0032956;GO:1902905;GO:0042127;GO:0010817;GO:0046877;GO:0061827;GO:0032222;GO:2000145;GO:0051050;GO:0050886;GO:0044463;GO:0042048;GO:0008188;GO:0019953;GO:0051047;GO:0050789;GO:0032224;GO:0050801;GO:0016021;GO:0048265;GO:0009612;GO:0045778;GO:0043279;GO:0032233;GO:0043226;GO:1903530;GO:0009725;GO:0009582;GO:0002685;GO:0032355;GO:…	K04222	4GKRE	T	sp|Q5DUB3|NK1R_CANLF Substance-P receptor OS=Canis lupus familiaris OX=9615 GN=TACR1 PE=2 SV=1	XP_013054667.1 PREDICTED: substance-P receptor [Anser cygnoides domesticus]	GO:0055082//cellular chemical homeostasis;GO:0099177//regulation of trans-synaptic signaling;GO:0050896//response to stimulus;GO:0051128//regulation of cellular component organization;GO:0007267//cell-cell signaling;GO:0032956//regulation of actin cytoskeleton organization;GO:1902905//positive regulation of supramolecular fiber organization;GO:0042127//regulation of cell population proliferation;…	GO:0044441//obsolete ciliary part;GO:0061827//sperm head;GO:0044463//obsolete cell projection part;GO:0016021//integral component of membrane;GO:0043226//organelle;GO:0016020//membrane;GO:0120025//plasma membrane bounded cell projection;GO:0044424//obsolete intracellular part;GO:0044422//obsolete organelle part;GO:0036126//sperm flagellum;GO:0097458//obsolete neuron part;GO:0097225//sperm midpiec…	GO:0008188//neuropeptide receptor activity;GO:0004888//transmembrane signaling receptor activity;GO:0001653//peptide receptor activity;GO:0038023//signaling receptor activity;GO:0016496//substance P receptor activity;GO:0004930//G protein-coupled receptor activity;GO:0003674//molecular_function;GO:0008528//G protein-coupled peptide receptor activity;GO:0060089//molecular transducer activity;GO:00…	ko04080(Neuroactive ligand-receptor interaction);ko04020(Calcium signaling pathway)	TACR1
PIK3AP1	115.37	5.17169	2.37064	4.48e-15	3.88e-13	Up Regulation	NW_025927709.1	1879489	1938280	-	4847	PIK3AP1	GO:0003824;GO:0002764;GO:0070848;GO:0044237;GO:0045089;GO:0002758;GO:0003006;GO:0032870;GO:0008150;GO:0003674;GO:0034162;GO:0048729;GO:0007498;GO:0044444;GO:0051716;GO:0031347;GO:0048856;GO:0071363;GO:0002684;GO:0005622;GO:0009987;GO:0034134;GO:0002682;GO:0042802;GO:0042221;GO:1902533;GO:0022414;GO:0006629;GO:0007165;GO:0034123;GO:0045088;GO:0030258;GO:0022412;GO:0002253;GO:0060541;GO:0007424;GO:…	K12230	4GSZJ	T	sp|Q9DDT2|BCAP_CHICK Phosphoinositide 3-kinase adapter protein 1 OS=Gallus gallus OX=9031 GN=PIK3AP1 PE=1 SV=1	XP_013026719.1 PREDICTED: phosphoinositide 3-kinase adapter protein 1 isoform X3 [Anser cygnoides domesticus]	GO:0002764//immune response-regulating signaling pathway;GO:0070848//response to growth factor;GO:0044237//cellular metabolic process;GO:0045089//positive regulation of innate immune response;GO:0002758//innate immune response-activating signal transduction;GO:0003006//developmental process involved in reproduction;GO:0032870//cellular response to hormone stimulus;GO:0008150//biological_process;G…	GO:0044444//obsolete cytoplasmic part;GO:0005622//intracellular anatomical structure;GO:0005886//plasma membrane;GO:0005829//cytosol;GO:0071944//cell periphery;GO:0005623//obsolete cell;GO:0005575//cellular_component;GO:0005737//cytoplasm;GO:0044464//obsolete cell part;GO:0044424//obsolete intracellular part;GO:0016020//membrane;	GO:0003824//catalytic activity;GO:0003674//molecular_function;GO:0042802//identical protein binding;GO:0016301//kinase activity;GO:0016772//transferase activity, transferring phosphorus-containing groups;GO:0043548//phosphatidylinositol 3-kinase binding;GO:0016740//transferase activity;GO:0005488//binding;GO:0005515//protein binding;GO:0036312//phosphatidylinositol 3-kinase regulatory subunit bin…	ko04662(B cell receptor signaling pathway);ko04151(PI3K-Akt signaling pathway)	PIK3AP1
GPR34	79.9347	35.0004	5.1293	4.9e-15	4.22e-13	Up Regulation	NW_025927696.1	5446617	5453589	+	5291	GPR34	GO:0003674;GO:0001614;GO:0005623;GO:0008150;GO:0016021;GO:0050789;GO:0004930;GO:0004888;GO:0023052;GO:0007165;GO:0060089;GO:0031224;GO:0007154;GO:0035589;GO:0071944;GO:0016502;GO:0035588;GO:0044425;GO:0038023;GO:0005575;GO:0005886;GO:0044459;GO:0007166;GO:0001608;GO:0045028;GO:0016020;GO:0031226;GO:0035587;GO:0044464;GO:0005887;GO:0065007;GO:0051716;GO:0007186;GO:0035590;GO:0050896;GO:0035586;GO:…	K08383	4GJEE	T	sp|Q9R1K6|GPR34_MOUSE Probable G-protein coupled receptor 34 OS=Mus musculus OX=10090 GN=Gpr34 PE=2 SV=1	XP_013036713.1 PREDICTED: probable G-protein coupled receptor 34 [Anser cygnoides domesticus] __gt;XP_013036715.1 PREDICTED: probable G-protein coupled receptor 34 [Anser cygnoides domesticus] __gt;XP_013036716.1 PREDICTED: probable G-protein coupled receptor 34 [Anser cygnoides domesticus]	GO:0008150//biological_process;GO:0050789//regulation of biological process;GO:0023052//signaling;GO:0007165//signal transduction;GO:0007154//cell communication;GO:0035589//G protein-coupled purinergic nucleotide receptor signaling pathway;GO:0035588//G protein-coupled purinergic receptor signaling pathway;GO:0007166//cell surface receptor signaling pathway;GO:0035587//purinergic nucleotide recep…	GO:0005623//obsolete cell;GO:0016021//integral component of membrane;GO:0031224//intrinsic component of membrane;GO:0071944//cell periphery;GO:0044425//obsolete membrane part;GO:0005575//cellular_component;GO:0005886//plasma membrane;GO:0044459//obsolete plasma membrane part;GO:0016020//membrane;GO:0031226//intrinsic component of plasma membrane;GO:0044464//obsolete cell part;GO:0005887//integral…	GO:0003674//molecular_function;GO:0001614//purinergic nucleotide receptor activity;GO:0004930//G protein-coupled receptor activity;GO:0004888//transmembrane signaling receptor activity;GO:0060089//molecular transducer activity;GO:0016502//nucleotide receptor activity;GO:0038023//signaling receptor activity;GO:0001608//G protein-coupled nucleotide receptor activity;GO:0045028//G protein-coupled pu…	-	Gpr34
ABL2	1642.25	0.311379	-1.68326	5.37e-15	4.6e-13	Down Regulation	NW_025927730.1	384661	405255	+	8670	ABL2	GO:0072359;GO:0030097;GO:0045321;GO:1901564;GO:0006909;GO:0070201;GO:0045786;GO:0007169;GO:0015629;GO:0070727;GO:0072499;GO:0043408;GO:0051241;GO:0005912;GO:0030029;GO:0045886;GO:1904951;GO:0007610;GO:0045595;GO:0051705;GO:1903829;GO:0006935;GO:0043085;GO:0044464;GO:0005524;GO:0048870;GO:0048534;GO:0060548;GO:0032729;GO:0033043;GO:0002064;GO:0003382;GO:0005515;GO:1904397;GO:0051049;GO:0045666;GO:…	K08887	4GRRW	T	sp|P42684|ABL2_HUMAN Tyrosine-protein kinase ABL2 OS=Homo sapiens OX=9606 GN=ABL2 PE=1 SV=1	XP_013046844.1 PREDICTED: Abelson tyrosine-protein kinase 2 [Anser cygnoides domesticus] __gt;XP_013046845.1 PREDICTED: Abelson tyrosine-protein kinase 2 [Anser cygnoides domesticus]	GO:0072359//circulatory system development;GO:0030097//hemopoiesis;GO:0045321//leukocyte activation;GO:1901564//organonitrogen compound metabolic process;GO:0006909//phagocytosis;GO:0070201//regulation of establishment of protein localization;GO:0045786//negative regulation of cell cycle;GO:0007169//transmembrane receptor protein tyrosine kinase signaling pathway;GO:0070727//cellular macromolecul…	GO:0015629//actin cytoskeleton;GO:0005912//adherens junction;GO:0044464//obsolete cell part;GO:0098552//side of membrane;GO:0045177//apical part of cell;GO:0031410//cytoplasmic vesicle;GO:0044459//obsolete plasma membrane part;GO:0120025//plasma membrane bounded cell projection;GO:0043229//intracellular organelle;GO:0097708//intracellular vesicle;GO:0043197//dendritic spine;GO:0019898//extrinsic …	GO:0005524//ATP binding;GO:0005515//protein binding;GO:0003785//actin monomer binding;GO:0016772//transferase activity, transferring phosphorus-containing groups;GO:0030554//adenyl nucleotide binding;GO:0097367//carbohydrate derivative binding;GO:0045309//protein phosphorylated amino acid binding;GO:0046872//metal ion binding;GO:0001784//phosphotyrosine residue binding;GO:0043167//ion binding;GO:…	ko04014(Ras signaling pathway);ko04012(ErbB signaling pathway)	ABL2
BTG2	2774.49	0.463733	-1.10863	5.53e-15	4.71e-13	Down Regulation	NW_025927716.1	3443870	3448456	-	3510	BTG2	GO:0014706;GO:0010033;GO:0010243;GO:0060548;GO:1901991;GO:0051172;GO:0044464;GO:0007610;GO:0001227;GO:0007049;GO:0032259;GO:0050794;GO:2000178;GO:0021766;GO:0044271;GO:0006807;GO:0045786;GO:0071158;GO:0072422;GO:0072401;GO:2001141;GO:1901564;GO:0060211;GO:0090068;GO:0006357;GO:1901576;GO:0031323;GO:0010608;GO:0000278;GO:0032502;GO:0007519;GO:0006725;GO:1903507;GO:0071156;GO:0000075;GO:0008306;GO:…	K14443	4GKSS	T	sp|P27049|BTG2_RAT Protein BTG2 OS=Rattus norvegicus OX=10116 GN=Btg2 PE=1 SV=1	XP_035417464.1 protein BTG2 [Cygnus atratus] __gt;XP_040391576.1 protein BTG2 [Cygnus olor]	GO:0014706//striated muscle tissue development;GO:0010033//response to organic substance;GO:0010243//response to organonitrogen compound;GO:0060548//negative regulation of cell death;GO:1901991//negative regulation of mitotic cell cycle phase transition;GO:0051172//negative regulation of nitrogen compound metabolic process;GO:0007610//behavior;GO:0007049//cell cycle;GO:0032259//methylation;GO:005…	GO:0044464//obsolete cell part;GO:0044424//obsolete intracellular part;GO:0005622//intracellular anatomical structure;GO:0044444//obsolete cytoplasmic part;GO:0005575//cellular_component;GO:0005737//cytoplasm;GO:0005623//obsolete cell;GO:0005829//cytosol;	GO:0001227//DNA-binding transcription repressor activity, RNA polymerase II-specific;GO:0000982//DNA-binding transcription factor activity, RNA polymerase II-specific;GO:0000981//DNA-binding transcription factor activity, RNA polymerase II-specific;GO:0003700//DNA-binding transcription factor activity;GO:0140110//transcription regulator activity;GO:0003674//molecular_function;GO:0001078//DNA-bind…	ko03018(RNA degradation)	Btg2
LOC106048003	434.369	10.1579	3.34453	6.43e-15	5.45e-13	Up Regulation	NW_025927970.1	16902	18001	+	1100	LOC106048003	-	-	4GQVH	O	sp|P30218|HS30C_XENLA Heat shock protein 30C OS=Xenopus laevis OX=8355 GN=hsp30c PE=3 SV=1	XP_035424356.1 heat shock protein 30C-like [Cygnus atratus] __gt;XP_040392857.1 heat shock protein 30C-like [Cygnus olor]	-	-	-	-	hsp30c
ASAH1	2800.19	2.18286	1.12622	6.82e-15	5.74e-13	Up Regulation	NW_025927879.1	264083	279790	+	2028	ASAH1	GO:0006887;GO:0002275;GO:0044237;GO:0016811;GO:0003824;GO:0044444;GO:0043603;GO:0043299;GO:0003674;GO:0008150;GO:0005622;GO:0005615;GO:0009987;GO:0048856;GO:1904724;GO:1904813;GO:0070013;GO:0043227;GO:0042221;GO:0032502;GO:0031410;GO:0006664;GO:0002444;GO:0043231;GO:0045321;GO:0031982;GO:0006687;GO:1901564;GO:0006629;GO:0043312;GO:0006807;GO:0012505;GO:0060541;GO:0044255;GO:0002366;GO:0043233;GO:…	K12348	4GPGJ	S	sp|A5A6P2|ASAH1_PANTR Acid ceramidase OS=Pan troglodytes OX=9598 GN=ASAH1 PE=2 SV=1	XP_040410908.1 acid ceramidase [Cygnus olor]	GO:0006887//exocytosis;GO:0002275//myeloid cell activation involved in immune response;GO:0044237//cellular metabolic process;GO:0043603//cellular amide metabolic process;GO:0043299//leukocyte degranulation;GO:0008150//biological_process;GO:0009987//cellular process;GO:0048856//anatomical structure development;GO:0042221//response to chemical;GO:0032502//developmental process;GO:0006664//glycolip…	GO:0044444//obsolete cytoplasmic part;GO:0005622//intracellular anatomical structure;GO:0005615//extracellular space;GO:1904724//tertiary granule lumen;GO:1904813//ficolin-1-rich granule lumen;GO:0070013//intracellular organelle lumen;GO:0043227//membrane-bounded organelle;GO:0031410//cytoplasmic vesicle;GO:0043231//intracellular membrane-bounded organelle;GO:0031982//vesicle;GO:0012505//endomemb…	GO:0016811//hydrolase activity, acting on carbon-nitrogen (but not peptide) bonds, in linear amides;GO:0003824//catalytic activity;GO:0003674//molecular_function;GO:0016810//hydrolase activity, acting on carbon-nitrogen (but not peptide) bonds;GO:0016787//hydrolase activity;GO:0017040//N-acylsphingosine amidohydrolase activity;GO:0102121//ceramidase activity;	ko04142(Lysosome);ko04071(Sphingolipid signaling pathway);ko00600(Sphingolipid metabolism)	ASAH1
LOC106049127	39.4691	0.00803829	-6.9589	6.97e-15	5.82e-13	Down Regulation	NW_025927867.1	783696	785386	+	647	LOC106049127	-	-	4GVA5	S	sp|A7K6Y9|S115A_PONAB Protein S100-A15A OS=Pongo abelii OX=9601 GN=S100A15A PE=3 SV=1	XP_013056758.1 PREDICTED: protein S100-A8-like [Anser cygnoides domesticus] __gt;XP_013056759.1 PREDICTED: protein S100-A8-like [Anser cygnoides domesticus] __gt;XP_040395109.1 protein S100-A8-like [Cygnus olor] __gt;XP_040395110.1 protein S100-A8-like [Cygnus olor]	-	-	-	-	S100A15A
SLC8A3	244.707	0.252854	-1.98363	6.99e-15	5.82e-13	Down Regulation	NW_025927692.1	5998477	6081989	+	6236	SLC8A3	GO:0042063;GO:0035725;GO:0007204;GO:0048869;GO:0006874;GO:0050890;GO:0044430;GO:0006937;GO:0031968;GO:0022008;GO:0098659;GO:0021537;GO:0032501;GO:0015291;GO:0060322;GO:0005887;GO:0023051;GO:0007612;GO:0005856;GO:0048518;GO:0042552;GO:0060078;GO:0007275;GO:0006811;GO:1901700;GO:1903522;GO:0007399;GO:0043204;GO:0072507;GO:0031226;GO:1901699;GO:0015630;GO:0098794;GO:0071944;GO:0009628;GO:0005623;GO:…	K05849	4GMX9	PT	sp|S4R2P9|NAC3_MOUSE Sodium/calcium exchanger 3 OS=Mus musculus OX=10090 GN=Slc8a3 PE=1 SV=1	XP_013029559.1 PREDICTED: sodium/calcium exchanger 3 isoform X1 [Anser cygnoides domesticus]	GO:0042063//gliogenesis;GO:0035725//sodium ion transmembrane transport;GO:0007204//positive regulation of cytosolic calcium ion concentration;GO:0048869//cellular developmental process;GO:0006874//cellular calcium ion homeostasis;GO:0050890//cognition;GO:0006937//regulation of muscle contraction;GO:0022008//neurogenesis;GO:0098659//inorganic cation import across plasma membrane;GO:0021537//telenc…	GO:0044430//obsolete cytoskeletal part;GO:0031968//organelle outer membrane;GO:0005887//integral component of plasma membrane;GO:0005856//cytoskeleton;GO:0043204//perikaryon;GO:0031226//intrinsic component of plasma membrane;GO:0015630//microtubule cytoskeleton;GO:0098794//postsynapse;GO:0071944//cell periphery;GO:0005623//obsolete cell;GO:0036477//somatodendritic compartment;GO:0045202//synapse;…	GO:0015291//secondary active transmembrane transporter activity;GO:0022857//transmembrane transporter activity;GO:0015077//inorganic cation transmembrane transporter activity;GO:0003674//molecular_function;GO:0005509//calcium ion binding;GO:0005516//calmodulin binding;GO:0005215//transporter activity;GO:0015368//calcium:cation antiporter activity;GO:0008324//cation transmembrane transporter activ…	ko04978(Mineral absorption);ko04974(Protein digestion and absorption);ko04961(Endocrine and other factor-regulated calcium reabsorption);ko04740(Olfactory transduction);ko04371(Apelin signaling pathway);ko04261(Adrenergic signaling in cardiomyocytes);ko04260(Cardiac muscle contraction);ko04022(cGMP-PKG signaling pathway);ko04020(Calcium signaling pathway)	Slc8a3
CTSZ	1847.86	2.38895	1.25638	8.28e-15	6.85e-13	Up Regulation	NW_025927735.1	833441	838211	-	1273	CTSZ	GO:0000139;GO:0019222;GO:0044433;GO:0032091;GO:0010467;GO:0051179;GO:0010817;GO:0051234;GO:0030427;GO:0042127;GO:0010171;GO:0051656;GO:0016192;GO:0030135;GO:0051128;GO:0002376;GO:0050896;GO:0032268;GO:0061138;GO:0002119;GO:0060425;GO:0048569;GO:0008233;GO:0010755;GO:0050789;GO:0009056;GO:0043933;GO:0030424;GO:0030323;GO:0045664;GO:0099503;GO:0050793;GO:0050886;GO:0016787;GO:0044463;GO:0048608;GO:…	K08568	4GJRT	O	sp|P05689|CATZ_BOVIN Cathepsin Z OS=Bos taurus OX=9913 GN=CTSZ PE=2 SV=2	XP_035403836.1 cathepsin Z [Cygnus atratus]	GO:0019222//regulation of metabolic process;GO:0032091//negative regulation of protein binding;GO:0010467//gene expression;GO:0051179//localization;GO:0010817//regulation of hormone levels;GO:0051234//establishment of localization;GO:0042127//regulation of cell population proliferation;GO:0010171//body morphogenesis;GO:0051656//establishment of organelle localization;GO:0016192//vesicle-mediated …	GO:0000139//Golgi membrane;GO:0044433//obsolete cytoplasmic vesicle part;GO:0030427//site of polarized growth;GO:0030135//coated vesicle;GO:0030424//axon;GO:0099503//secretory vesicle;GO:0044463//obsolete cell projection part;GO:0033267//obsolete axon part;GO:0016020//membrane;GO:0099738//cell cortex region;GO:0062023//collagen-containing extracellular matrix;GO:0097708//intracellular vesicle;GO:…	GO:0008233//peptidase activity;GO:0016787//hydrolase activity;GO:0008238//exopeptidase activity;GO:0008234//cysteine-type peptidase activity;GO:0004197//cysteine-type endopeptidase activity;GO:0140096//catalytic activity, acting on a protein;GO:0004180//carboxypeptidase activity;GO:0004175//endopeptidase activity;GO:0003674//molecular_function;GO:0003824//catalytic activity;GO:0070011//peptidase …	ko04210(Apoptosis);ko04142(Lysosome)	CTSZ
VAV3	238.754	3.76909	1.91422	9.94e-15	8.18e-13	Up Regulation	NW_025927701.1	1663765	1846821	+	19165	VAV3	GO:0046578;GO:1902531;GO:0030676;GO:0051146;GO:0016043;GO:0048729;GO:0003674;GO:1901360;GO:0030182;GO:0008150;GO:0005089;GO:0006996;GO:0005085;GO:0007154;GO:0090596;GO:1901184;GO:0048523;GO:0048365;GO:0044237;GO:0001700;GO:0042692;GO:0018958;GO:0006952;GO:0023052;GO:0040028;GO:0048812;GO:0042221;GO:0048667;GO:0090630;GO:0006949;GO:0042059;GO:0032502;GO:0035010;GO:0009605;GO:0023057;GO:0007411;GO:…	K05730	4GHRI	T	sp|Q9UKW4|VAV3_HUMAN Guanine nucleotide exchange factor VAV3 OS=Homo sapiens OX=9606 GN=VAV3 PE=1 SV=1	XP_029888428.1 guanine nucleotide exchange factor VAV3 isoform X1 [Aquila chrysaetos chrysaetos]	GO:0046578//regulation of Ras protein signal transduction;GO:1902531//regulation of intracellular signal transduction;GO:0051146//striated muscle cell differentiation;GO:0016043//cellular component organization;GO:0048729//tissue morphogenesis;GO:1901360//organic cyclic compound metabolic process;GO:0030182//neuron differentiation;GO:0008150//biological_process;GO:0006996//organelle organization;…	GO:0005622//intracellular anatomical structure;GO:0044464//obsolete cell part;GO:0005623//obsolete cell;GO:0005575//cellular_component;	GO:0030676//guanyl-nucleotide exchange factor activity;GO:0003674//molecular_function;GO:0005089//guanyl-nucleotide exchange factor activity;GO:0005085//guanyl-nucleotide exchange factor activity;GO:0048365//small GTPase binding;GO:0098772//molecular function regulator;GO:0005088//guanyl-nucleotide exchange factor activity;GO:0005515//protein binding;GO:0005488//binding;GO:0043169//cation binding…	ko04810(Regulation of actin cytoskeleton);ko04670(Leukocyte transendothelial migration);ko04666(Fc gamma R-mediated phagocytosis);ko04664(Fc epsilon RI signaling pathway);ko04662(B cell receptor signaling pathway);ko04660(T cell receptor signaling pathway);ko04650(Natural killer cell mediated cytotoxicity);ko04510(Focal adhesion);ko04062(Chemokine signaling pathway);ko04024(cAMP signaling pathway…	VAV3
CTSB	6227.5	3.99268	1.99736	1.03e-14	8.43e-13	Up Regulation	NW_025927776.1	401412	407124	+	2408	CTSB	GO:0022414;GO:0033218;GO:0001890;GO:0031982;GO:0019058;GO:0043394;GO:0034284;GO:0061458;GO:0012505;GO:0070011;GO:0065007;GO:0048471;GO:0071310;GO:0046903;GO:0071704;GO:0051806;GO:1901575;GO:0044421;GO:0009888;GO:0061919;GO:0005768;GO:0005886;GO:0048232;GO:0060135;GO:0003824;GO:0044237;GO:0042383;GO:0044425;GO:0006887;GO:0005739;GO:0008150;GO:0003006;GO:0032870;GO:0003674;GO:0044444;GO:0051716;GO:…	K01363	4GQMW	O	sp|P43233|CATB_CHICK Cathepsin B OS=Gallus gallus OX=9031 GN=CTSB PE=2 SV=1	XP_013039873.1 PREDICTED: cathepsin B [Anser cygnoides domesticus] __gt;QPM28018.1 cathepsin B [Anser cygnoides]	GO:0022414//reproductive process;GO:0001890//placenta development;GO:0019058//viral life cycle;GO:0034284//response to monosaccharide;GO:0061458//reproductive system development;GO:0065007//biological regulation;GO:0071310//cellular response to organic substance;GO:0046903//secretion;GO:0071704//organic substance metabolic process;GO:0051806//entry into host;GO:1901575//organic substance cataboli…	GO:0031982//vesicle;GO:0012505//endomembrane system;GO:0048471//perinuclear region of cytoplasm;GO:0044421//obsolete extracellular region part;GO:0005768//endosome;GO:0005886//plasma membrane;GO:0042383//sarcolemma;GO:0044425//obsolete membrane part;GO:0005739//mitochondrion;GO:0044444//obsolete cytoplasmic part;GO:0005622//intracellular anatomical structure;GO:0005615//extracellular space;GO:009…	GO:0033218//amide binding;GO:0043394//proteoglycan binding;GO:0070011//peptidase activity;GO:0003824//catalytic activity;GO:0003674//molecular_function;GO:0005518//collagen binding;GO:0004175//endopeptidase activity;GO:0044877//protein-containing complex binding;GO:0043621//protein self-association;GO:0030984//kininogen binding;GO:0140096//catalytic activity, acting on a protein;GO:0004197//cyste…	ko04924(Renin secretion);ko04621(NOD-like receptor signaling pathway);ko04612(Antigen processing and presentation);ko04210(Apoptosis);ko04142(Lysosome);ko04140(Autophagy - animal)	CTSB
NCKAP1L	53.3791	8.01251	3.00225	1.08e-14	8.8e-13	Up Regulation	NW_025927958.1	699054	712834	-	3892	NCKAP1L	GO:0001775;GO:0050865;GO:0044446;GO:0022409;GO:0045807;GO:0030595;GO:0002696;GO:0005737;GO:0002446;GO:0002431;GO:0051336;GO:0010941;GO:0051247;GO:0002274;GO:0005623;GO:1903706;GO:0050921;GO:0030154;GO:0032103;GO:0002263;GO:0046635;GO:0002252;GO:0005829;GO:0032660;GO:0005887;GO:1902107;GO:0032944;GO:0030866;GO:0097530;GO:0050920;GO:0001817;GO:0046643;GO:0031226;GO:0048872;GO:1902903;GO:0035305;GO:…	K05750	4GI0M	S	sp|P55160|NCKPL_HUMAN Nck-associated protein 1-like OS=Homo sapiens OX=9606 GN=NCKAP1L PE=1 SV=3	XP_010726120.2 nck-associated protein 1-like, partial [Meleagris gallopavo]	GO:0001775//cell activation;GO:0050865//regulation of cell activation;GO:0022409//positive regulation of cell-cell adhesion;GO:0045807//positive regulation of endocytosis;GO:0030595//leukocyte chemotaxis;GO:0002696//positive regulation of leukocyte activation;GO:0002446//neutrophil mediated immunity;GO:0002431//Fc receptor mediated stimulatory signaling pathway;GO:0051336//regulation of hydrolase…	GO:0044446//obsolete intracellular organelle part;GO:0005737//cytoplasm;GO:0005623//obsolete cell;GO:0005829//cytosol;GO:0005887//integral component of plasma membrane;GO:0031226//intrinsic component of plasma membrane;GO:0070820//tertiary granule;GO:0005886//plasma membrane;GO:0030659//cytoplasmic vesicle membrane;GO:0031982//vesicle;GO:0031224//intrinsic component of membrane;GO:0012505//endome…	GO:0019207//kinase regulator activity;GO:0060589//nucleoside-triphosphatase regulator activity;GO:0003674//molecular_function;GO:0030695//GTPase regulator activity;GO:0005488//binding;GO:0019887//protein kinase regulator activity;GO:0008047//enzyme activator activity;GO:0044877//protein-containing complex binding;GO:0019209//kinase activator activity;GO:0030234//enzyme regulator activity;GO:00987…	ko04810(Regulation of actin cytoskeleton)	NCKAP1L
LOC106046305	33.4122	35.6219	5.15469	1.11e-14	8.98e-13	Up Regulation	NW_025927784.1	2766802	2781640	+	3036	LOC106046305	GO:0043229;GO:0002274;GO:0044419;GO:0071944;GO:0010941;GO:0033032;GO:0044424;GO:0006950;GO:0002446;GO:0045055;GO:0002791;GO:0043067;GO:0006955;GO:0002443;GO:0042581;GO:0002263;GO:0048513;GO:0030154;GO:0044422;GO:0030246;GO:0006810;GO:0051223;GO:0005623;GO:1903530;GO:0097708;GO:0048519;GO:0043226;GO:0048731;GO:0044446;GO:0035579;GO:0001775;GO:0005737;GO:0016020;GO:0045087;GO:0070821;GO:0009986;GO:…	K10073	4GVA3	TV	sp|Q5NKN2|KRBBC_RAT Killer cell lectin-like receptor subfamily B member 1B allele C OS=Rattus norvegicus OX=10116 GN=Klrb1b PE=1 SV=1	XP_040431390.1 C-type lectin domain family 5 member A-like isoform X1 [Cygnus olor]	GO:0002274//myeloid leukocyte activation;GO:0044419//biological process involved in interspecies interaction between organisms;GO:0010941//regulation of cell death;GO:0033032//regulation of myeloid cell apoptotic process;GO:0006950//response to stress;GO:0002446//neutrophil mediated immunity;GO:0045055//regulated exocytosis;GO:0002791//regulation of peptide secretion;GO:0043067//regulation of pro…	GO:0043229//intracellular organelle;GO:0071944//cell periphery;GO:0044424//obsolete intracellular part;GO:0042581//specific granule;GO:0044422//obsolete organelle part;GO:0005623//obsolete cell;GO:0097708//intracellular vesicle;GO:0043226//organelle;GO:0044446//obsolete intracellular organelle part;GO:0035579//specific granule membrane;GO:0005737//cytoplasm;GO:0016020//membrane;GO:0070821//tertia…	GO:0030246//carbohydrate binding;GO:0104005//obsolete hijacked molecular function;GO:0001618//virus receptor activity;GO:0005488//binding;GO:0003674//molecular_function;	-	Klrb1b
LOC106049450	35.7846	19.8562	4.31152	1.14e-14	9.15e-13	Up Regulation	NW_025928100.1	26339	35540	-	3346	LOC106049450	GO:0002886;GO:0043167;GO:0007173;GO:0017157;GO:0050789;GO:0070820;GO:0070887;GO:0016021;GO:0030141;GO:0051963;GO:0036230;GO:0031256;GO:0099503;GO:0050793;GO:0031253;GO:0001726;GO:0101003;GO:0042119;GO:0044463;GO:0002283;GO:0046872;GO:0035374;GO:0044433;GO:0097530;GO:0051965;GO:0031226;GO:0051179;GO:0016192;GO:0007267;GO:0005887;GO:0051128;GO:0051960;GO:0051234;GO:0006928;GO:0002252;GO:0022610;GO:…	K04591	4GVSJ	T	sp|Q9BY15|AGRE3_HUMAN Adhesion G protein-coupled receptor E3 OS=Homo sapiens OX=9606 GN=ADGRE3 PE=2 SV=2	XP_013057239.1 PREDICTED: adhesion G protein-coupled receptor E2 isoform X1 [Anser cygnoides domesticus]	GO:0002886//regulation of myeloid leukocyte mediated immunity;GO:0007173//epidermal growth factor receptor signaling pathway;GO:0017157//regulation of exocytosis;GO:0050789//regulation of biological process;GO:0070887//cellular response to chemical stimulus;GO:0051963//regulation of synapse assembly;GO:0036230//granulocyte activation;GO:0050793//regulation of developmental process;GO:0042119//neu…	GO:0070820//tertiary granule;GO:0016021//integral component of membrane;GO:0030141//secretory granule;GO:0031256//leading edge membrane;GO:0099503//secretory vesicle;GO:0031253//cell projection membrane;GO:0001726//ruffle;GO:0101003//ficolin-1-rich granule membrane;GO:0044463//obsolete cell projection part;GO:0044433//obsolete cytoplasmic vesicle part;GO:0031226//intrinsic component of plasma mem…	GO:0043167//ion binding;GO:0046872//metal ion binding;GO:0035374//chondroitin sulfate binding;GO:0004888//transmembrane signaling receptor activity;GO:0097367//carbohydrate derivative binding;GO:1901681//sulfur compound binding;GO:0003674//molecular_function;GO:0005509//calcium ion binding;GO:0004930//G protein-coupled receptor activity;GO:0043168//anion binding;GO:0005539//glycosaminoglycan bind…	-	ADGRE3
LOC106045405	736.382	0.396926	-1.33306	1.16e-14	9.26e-13	Down Regulation	NW_025927861.1	317633	369038	+	8106	LOC106045405	GO:0005737;GO:0071840;GO:0030030;GO:0032990;GO:0043547;GO:0005575;GO:0048666;GO:0043226;GO:0048731;GO:0120036;GO:0050794;GO:0044464;GO:0030234;GO:0006935;GO:0065007;GO:0043085;GO:0016199;GO:0098772;GO:0031175;GO:0030154;GO:0042330;GO:0008047;GO:0032989;GO:0005623;GO:0043229;GO:0120039;GO:0044093;GO:0048858;GO:0007165;GO:0044424;GO:0051336;GO:0040011;GO:0050790;GO:0032502;GO:0048699;GO:0051345;GO:…	-	4GQUH	T	sp|P59281|RHG39_MOUSE Rho GTPase-activating protein 39 OS=Mus musculus OX=10090 GN=Arhgap39 PE=1 SV=2	XP_040431285.1 rho GTPase-activating protein 39-like isoform X2 [Cygnus olor]	GO:0071840//cellular component organization or biogenesis;GO:0030030//cell projection organization;GO:0032990//cell part morphogenesis;GO:0043547//positive regulation of GTPase activity;GO:0048666//neuron development;GO:0048731//system development;GO:0120036//plasma membrane bounded cell projection organization;GO:0050794//regulation of cellular process;GO:0006935//chemotaxis;GO:0065007//biologic…	GO:0005737//cytoplasm;GO:0005575//cellular_component;GO:0043226//organelle;GO:0044464//obsolete cell part;GO:0005623//obsolete cell;GO:0043229//intracellular organelle;GO:0044424//obsolete intracellular part;GO:0005622//intracellular anatomical structure;GO:0005856//cytoskeleton;GO:0043232//intracellular non-membrane-bounded organelle;GO:0043228//non-membrane-bounded organelle;	GO:0030234//enzyme regulator activity;GO:0098772//molecular function regulator;GO:0008047//enzyme activator activity;GO:0030695//GTPase regulator activity;GO:0005096//GTPase activator activity;GO:0003674//molecular_function;GO:0060589//nucleoside-triphosphatase regulator activity;	-	Arhgap39
PAG1	838.501	0.122685	-3.02696	1.46e-14	1.16e-12	Down Regulation	NW_025927705.1	5828335	5939607	-	17701	PAG1	GO:0045121;GO:0005623;GO:0050866;GO:0006955;GO:0050863;GO:0002683;GO:0002695;GO:0071944;GO:0051250;GO:0005102;GO:0048522;GO:0005575;GO:0042169;GO:0010647;GO:0030971;GO:0048583;GO:0016020;GO:1903038;GO:0023056;GO:0050865;GO:0019904;GO:0030674;GO:0048519;GO:0002768;GO:0016021;GO:0050789;GO:0007162;GO:0050852;GO:0005070;GO:0031226;GO:0050868;GO:0035556;GO:0023051;GO:0002757;GO:0019899;GO:0005887;GO:…	-	4GRT7	S	sp|Q9NWQ8|PHAG1_HUMAN Phosphoprotein associated with glycosphingolipid-enriched microdomains 1 OS=Homo sapiens OX=9606 GN=PAG1 PE=1 SV=2	XP_013027868.1 PREDICTED: phosphoprotein associated with glycosphingolipid-enriched microdomains 1 [Anser cygnoides domesticus] __gt;XP_013027869.1 PREDICTED: phosphoprotein associated with glycosphingolipid-enriched microdomains 1 [Anser cygnoides domesticus] __gt;XP_013027870.1 PREDICTED: phosphoprotein associated with glycosphingolipid-enriched microdomains 1 [Anser cygnoides domesticus]	GO:0050866//negative regulation of cell activation;GO:0006955//immune response;GO:0050863//regulation of T cell activation;GO:0002683//negative regulation of immune system process;GO:0002695//negative regulation of leukocyte activation;GO:0051250//negative regulation of lymphocyte activation;GO:0048522//positive regulation of cellular process;GO:0010647//positive regulation of cell communication;…	GO:0045121//membrane raft;GO:0005623//obsolete cell;GO:0071944//cell periphery;GO:0005575//cellular_component;GO:0016020//membrane;GO:0016021//integral component of membrane;GO:0031226//intrinsic component of plasma membrane;GO:0005887//integral component of plasma membrane;GO:0098805//membrane;GO:0031224//intrinsic component of membrane;GO:0005886//plasma membrane;GO:0044464//obsolete cell part;…	GO:0005102//signaling receptor binding;GO:0042169//SH2 domain binding;GO:0030971//receptor tyrosine kinase binding;GO:0019904//protein domain specific binding;GO:0030674//protein-macromolecule adaptor activity;GO:0005070//obsolete SH3/SH2 adaptor activity;GO:0019899//enzyme binding;GO:0019901//protein kinase binding;GO:1990782//protein tyrosine kinase binding;GO:0005515//protein binding;GO:006009…	-	PAG1
PLCG2	40.7534	4.60821	2.20421	1.74e-14	1.38e-12	Up Regulation	NW_025927738.1	793012	869553	+	8617	PLCG2	GO:0006816;GO:0048477;GO:1904064;GO:0034765;GO:0044248;GO:0048522;GO:0044281;GO:0030098;GO:0016020;GO:0048583;GO:0098771;GO:0000003;GO:0007292;GO:1904062;GO:0009058;GO:0016042;GO:0060402;GO:0008081;GO:0009725;GO:0048731;GO:0007297;GO:0045017;GO:0051924;GO:2001259;GO:0008152;GO:0009607;GO:0006955;GO:0002218;GO:0051282;GO:0033993;GO:0044703;GO:0044424;GO:0016055;GO:0019932;GO:0044093;GO:0040011;GO:…	K05859	4GHRK	T	sp|P16885|PLCG2_HUMAN 1-phosphatidylinositol 4,5-bisphosphate phosphodiesterase gamma-2 OS=Homo sapiens OX=9606 GN=PLCG2 PE=1 SV=4	XP_035399748.1 1-phosphatidylinositol 4,5-bisphosphate phosphodiesterase gamma-2 [Cygnus atratus]	GO:0006816//calcium ion transport;GO:0048477//oogenesis;GO:1904064//positive regulation of cation transmembrane transport;GO:0034765//regulation of ion transmembrane transport;GO:0044248//cellular catabolic process;GO:0048522//positive regulation of cellular process;GO:0044281//small molecule metabolic process;GO:0030098//lymphocyte differentiation;GO:0048583//regulation of response to stimulus;G…	GO:0016020//membrane;GO:0044424//obsolete intracellular part;GO:0044464//obsolete cell part;GO:0005575//cellular_component;GO:0005737//cytoplasm;GO:0005623//obsolete cell;GO:0071944//cell periphery;GO:0005829//cytosol;GO:0005886//plasma membrane;GO:0005622//intracellular anatomical structure;GO:0044444//obsolete cytoplasmic part;	GO:0008081//phosphoric diester hydrolase activity;GO:0043167//ion binding;GO:0001784//phosphotyrosine residue binding;GO:0004435//phosphatidylinositol phospholipase C activity;GO:0046872//metal ion binding;GO:0045309//protein phosphorylated amino acid binding;GO:0016787//hydrolase activity;GO:0005515//protein binding;GO:0043169//cation binding;GO:0005488//binding;GO:0004629//phospholipase C activ…	ko04935(Growth hormone synthesis, secretion and action);ko04919(Thyroid hormone signaling pathway);ko04750(Inflammatory mediator regulation of TRP channels);ko04722(Neurotrophin signaling pathway);ko04670(Leukocyte transendothelial migration);ko04666(Fc gamma R-mediated phagocytosis);ko04664(Fc epsilon RI signaling pathway);ko04662(B cell receptor signaling pathway);ko04650(Natural killer cell me…	PLCG2
GNMT	102.365	0.157879	-2.66311	2.05e-14	1.61e-12	Down Regulation	NW_025927771.1	2968803	2970955	+	1135	GNMT	GO:0003824;GO:0007568;GO:0044237;GO:0044262;GO:0044273;GO:0015980;GO:0043436;GO:0032991;GO:0008150;GO:0097159;GO:0006544;GO:1901360;GO:0003674;GO:0044264;GO:0043603;GO:0044444;GO:0006520;GO:0043648;GO:0051716;GO:0006555;GO:0048856;GO:0009987;GO:0042558;GO:0005622;GO:0005976;GO:0043231;GO:0009605;GO:0031668;GO:0009889;GO:0044042;GO:0008144;GO:0044267;GO:0048878;GO:0001505;GO:0042802;GO:0033554;GO:…	K00552	4GSQF	S	sp|Q9QXF8|GNMT_MOUSE Glycine N-methyltransferase OS=Mus musculus OX=10090 GN=Gnmt PE=1 SV=3	XP_027308664.2 glycine N-methyltransferase [Anas platyrhynchos] __gt;XP_032041352.1 glycine N-methyltransferase isoform X1 [Aythya fuligula] __gt;XP_035413941.1 glycine N-methyltransferase [Cygnus atratus] __gt;XP_040409606.1 glycine N-methyltransferase [Cygnus olor]	GO:0007568//aging;GO:0044237//cellular metabolic process;GO:0044262//cellular carbohydrate metabolic process;GO:0044273//sulfur compound catabolic process;GO:0015980//energy derivation by oxidation of organic compounds;GO:0043436//oxoacid metabolic process;GO:0008150//biological_process;GO:0006544//glycine metabolic process;GO:1901360//organic cyclic compound metabolic process;GO:0044264//cellula…	GO:0032991//protein-containing complex;GO:0044444//obsolete cytoplasmic part;GO:0005622//intracellular anatomical structure;GO:0043231//intracellular membrane-bounded organelle;GO:1902494//catalytic complex;GO:0005829//cytosol;GO:0005634//nucleus;GO:0005623//obsolete cell;GO:0005575//cellular_component;GO:0005737//cytoplasm;GO:1990234//transferase complex;GO:0043227//membrane-bounded organelle;GO…	GO:0003824//catalytic activity;GO:0097159//organic cyclic compound binding;GO:0003674//molecular_function;GO:0008144//obsolete drug binding;GO:0042802//identical protein binding;GO:0036094//small molecule binding;GO:0033218//amide binding;GO:0031406//carboxylic acid binding;GO:0008170//N-methyltransferase activity;GO:0019842//vitamin binding;GO:0016597//amino acid binding;GO:1904047//S-adenosyl-L…	ko00260(Glycine, serine and threonine metabolism)	Gnmt
MYF5	120.973	0.0512899	-4.28518	2.07e-14	1.62e-12	Down Regulation	NW_025927770.1	1290308	1292820	-	1751	MYF5	GO:0043170;GO:0006139;GO:0032501;GO:0010628;GO:0007389;GO:0009653;GO:0060429;GO:0034641;GO:0060537;GO:0045597;GO:1901739;GO:0048869;GO:0001067;GO:0090575;GO:0005667;GO:1901863;GO:0007423;GO:0044238;GO:0030198;GO:0045844;GO:0007275;GO:0048518;GO:0051094;GO:1901741;GO:0019219;GO:0048705;GO:0005634;GO:0046483;GO:0006355;GO:0051171;GO:0006351;GO:0051155;GO:0016202;GO:0048641;GO:0048636;GO:0005623;GO:…	K18484	4GN8B	K	sp|Q08856|MYF5_CHICK Myogenic factor 5 OS=Gallus gallus OX=9031 GN=MYF5 PE=3 SV=2	XP_035400098.1 myogenic factor 5 [Cygnus atratus] __gt;XP_040404654.1 myogenic factor 5 [Cygnus olor]	GO:0043170//macromolecule metabolic process;GO:0006139//nucleobase-containing compound metabolic process;GO:0032501//multicellular organismal process;GO:0010628//positive regulation of gene expression;GO:0007389//pattern specification process;GO:0009653//anatomical structure morphogenesis;GO:0060429//epithelium development;GO:0034641//cellular nitrogen compound metabolic process;GO:0060537//muscl…	GO:0090575//RNA polymerase II transcription regulator complex;GO:0005667//transcription regulator complex;GO:0005634//nucleus;GO:0005623//obsolete cell;GO:0044798//transcription regulator complex;GO:0031974//membrane-enclosed lumen;GO:0005575//cellular_component;GO:0044446//obsolete intracellular organelle part;GO:0005654//nucleoplasm;GO:0032991//protein-containing complex;GO:0043231//intracellul…	GO:0001067//transcription regulatory region nucleic acid binding;GO:0003676//nucleic acid binding;GO:0097159//organic cyclic compound binding;GO:0003674//molecular_function;GO:0003677//DNA binding;GO:0140110//transcription regulator activity;GO:0003705//DNA-binding transcription factor activity, RNA polymerase II-specific;GO:0000981//DNA-binding transcription factor activity, RNA polymerase II-sp…	ko04550(Signaling pathways regulating pluripotency of stem cells)	MYF5
CLNS1A	1103.19	0.642399	-0.638459	2.12e-14	1.65e-12	Down Regulation	NW_025928090.1	130134	139865	+	1420	CLNS1A	GO:0046873;GO:0055085;GO:0005515;GO:0005886;GO:0034220;GO:0098661;GO:0008324;GO:0044464;GO:0065007;GO:0005215;GO:0005261;GO:0071704;GO:0005488;GO:0061778;GO:0043233;GO:0008361;GO:0006821;GO:0006396;GO:0044428;GO:0005254;GO:0019725;GO:0008380;GO:0042592;GO:0006807;GO:0071804;GO:0005216;GO:0015267;GO:0043231;GO:0046983;GO:1990935;GO:0043227;GO:0070013;GO:0006725;GO:0000398;GO:0022607;GO:0005622;GO:…	K05019	4GSDN	P	sp|Q28678|ICLN_RABIT Methylosome subunit pICln OS=Oryctolagus cuniculus OX=9986 GN=CLNS1A PE=2 SV=2	XP_040400414.1 methylosome subunit pICln [Cygnus olor]	GO:0055085//transmembrane transport;GO:0034220//ion transmembrane transport;GO:0098661//inorganic anion transmembrane transport;GO:0065007//biological regulation;GO:0071704//organic substance metabolic process;GO:0008361//regulation of cell size;GO:0006821//chloride transport;GO:0006396//RNA processing;GO:0019725//cellular homeostasis;GO:0008380//RNA splicing;GO:0042592//homeostatic process;GO:00…	GO:0005886//plasma membrane;GO:0044464//obsolete cell part;GO:0043233//organelle lumen;GO:0044428//obsolete nuclear part;GO:0043231//intracellular membrane-bounded organelle;GO:0043227//membrane-bounded organelle;GO:0070013//intracellular organelle lumen;GO:0005622//intracellular anatomical structure;GO:0032991//protein-containing complex;GO:1990234//transferase complex;GO:0044444//obsolete cytop…	GO:0046873//metal ion transmembrane transporter activity;GO:0005515//protein binding;GO:0008324//cation transmembrane transporter activity;GO:0005215//transporter activity;GO:0005261//cation channel activity;GO:0005488//binding;GO:0061778//intracellular chloride channel activity;GO:0005254//chloride channel activity;GO:0005216//ion channel activity;GO:0015267//channel activity;GO:0046983//protein…	-	CLNS1A
LOC106045666	65.9329	21.2763	4.41118	2.13e-14	1.65e-12	Up Regulation	NW_025927760.1	1395778	1406260	+	8426	LOC106045666	GO:0010033;GO:0019887;GO:0005886;GO:0072378;GO:0051239;GO:0046425;GO:0019220;GO:0051248;GO:0050817;GO:0051172;GO:0070527;GO:0007166;GO:0071345;GO:0071310;GO:0045595;GO:0065007;GO:0044464;GO:0010605;GO:0030234;GO:0050794;GO:0051174;GO:1903034;GO:0008528;GO:0031362;GO:0071704;GO:0032989;GO:0051241;GO:0043086;GO:0098772;GO:0006807;GO:0050878;GO:0080090;GO:1901564;GO:0007165;GO:0060089;GO:0010648;GO:…	K06261	4GUF5	T	sp|A6NJW4|LRR3C_HUMAN Leucine-rich repeat-containing protein 3C OS=Homo sapiens OX=9606 GN=LRRC3C PE=2 SV=2	XP_013051718.1 PREDICTED: platelet glycoprotein Ib alpha chain isoform X1 [Anser cygnoides domesticus]	GO:0010033//response to organic substance;GO:0072378//blood coagulation, fibrin clot formation;GO:0051239//regulation of multicellular organismal process;GO:0046425//regulation of receptor signaling pathway via JAK-STAT;GO:0019220//regulation of phosphate metabolic process;GO:0051248//negative regulation of protein metabolic process;GO:0050817//coagulation;GO:0051172//negative regulation of nitro…	GO:0005886//plasma membrane;GO:0044464//obsolete cell part;GO:0031362//anchored component of external side of plasma membrane;GO:0031224//intrinsic component of membrane;GO:0044459//obsolete plasma membrane part;GO:0046658//anchored component of plasma membrane;GO:0031233//intrinsic component of external side of plasma membrane;GO:0005622//intracellular anatomical structure;GO:0098552//side of me…	GO:0019887//protein kinase regulator activity;GO:0030234//enzyme regulator activity;GO:0008528//G protein-coupled peptide receptor activity;GO:0098772//molecular function regulator;GO:0060089//molecular transducer activity;GO:0038023//signaling receptor activity;GO:0019207//kinase regulator activity;GO:0003674//molecular_function;GO:0004930//G protein-coupled receptor activity;GO:0004860//protein…	ko04640(Hematopoietic cell lineage);ko04613(Neutrophil extracellular trap formation);ko04611(Platelet activation);ko04512(ECM-receptor interaction)	LRRC3C
NOL9	1759.25	0.647737	-0.626521	2.19e-14	1.69e-12	Down Regulation	NW_025927702.1	6390051	6396643	-	1694	NOL9	GO:0034641;GO:0043228;GO:1901265;GO:0022613;GO:0006139;GO:0043170;GO:0090502;GO:0043167;GO:0043232;GO:0034660;GO:0000166;GO:0042254;GO:0016070;GO:0046483;GO:0005634;GO:0005856;GO:0010467;GO:0044238;GO:0006796;GO:0019205;GO:0030554;GO:0043229;GO:0090305;GO:0000448;GO:0044085;GO:0044424;GO:0000463;GO:0000466;GO:0003723;GO:0006793;GO:0008152;GO:0005623;GO:0044422;GO:0016773;GO:0016301;GO:0044446;GO:…	K06947	4GNWB	S	sp|Q5SY16|NOL9_HUMAN Polynucleotide 5__apos;-hydroxyl-kinase NOL9 OS=Homo sapiens OX=9606 GN=NOL9 PE=1 SV=1	XP_035413705.1 polynucleotide 5__apos;-hydroxyl-kinase NOL9 [Cygnus atratus] __gt;XP_035413706.1 polynucleotide 5__apos;-hydroxyl-kinase NOL9 [Cygnus atratus]	GO:0034641//cellular nitrogen compound metabolic process;GO:0022613//ribonucleoprotein complex biogenesis;GO:0006139//nucleobase-containing compound metabolic process;GO:0043170//macromolecule metabolic process;GO:0090502//RNA phosphodiester bond hydrolysis, endonucleolytic;GO:0034660//ncRNA metabolic process;GO:0042254//ribosome biogenesis;GO:0016070//RNA metabolic process;GO:0046483//heterocycl…	GO:0043228//non-membrane-bounded organelle;GO:0043232//intracellular non-membrane-bounded organelle;GO:0005634//nucleus;GO:0005856//cytoskeleton;GO:0043229//intracellular organelle;GO:0044424//obsolete intracellular part;GO:0005623//obsolete cell;GO:0044422//obsolete organelle part;GO:0044446//obsolete intracellular organelle part;GO:0043226//organelle;GO:0031981//nuclear lumen;GO:0031974//membra…	GO:1901265//nucleoside phosphate binding;GO:0043167//ion binding;GO:0000166//nucleotide binding;GO:0019205//nucleobase-containing compound kinase activity;GO:0030554//adenyl nucleotide binding;GO:0003723//RNA binding;GO:0016773//phosphotransferase activity, alcohol group as acceptor;GO:0016301//kinase activity;GO:0003676//nucleic acid binding;GO:0097367//carbohydrate derivative binding;GO:0003824…	-	NOL9
CD80	120.94	2.73319	1.45058	2.4e-14	1.84e-12	Up Regulation	NW_025927719.1	2092963	2116962	-	11335	CD80	GO:0045625;GO:0016301;GO:0022409;GO:0050865;GO:0009897;GO:0045423;GO:0009986;GO:0002696;GO:0016310;GO:0071219;GO:0005575;GO:0050730;GO:0006796;GO:0044419;GO:0071944;GO:0060255;GO:0051247;GO:0032496;GO:0043372;GO:0046488;GO:0046635;GO:0002699;GO:0051171;GO:1903706;GO:0045935;GO:1901701;GO:0071216;GO:0005623;GO:0006793;GO:1902107;GO:0019219;GO:0032944;GO:0051704;GO:0048518;GO:0009966;GO:0051251;GO:…	K05412	4GJCH	T	sp|Q00609|CD80_MOUSE T-lymphocyte activation antigen CD80 OS=Mus musculus OX=10090 GN=Cd80 PE=1 SV=1	XP_013042903.1 PREDICTED: T-lymphocyte activation antigen CD80 isoform X1 [Anser cygnoides domesticus]	GO:0045625//regulation of T-helper 1 cell differentiation;GO:0022409//positive regulation of cell-cell adhesion;GO:0050865//regulation of cell activation;GO:0045423//regulation of granulocyte macrophage colony-stimulating factor production;GO:0002696//positive regulation of leukocyte activation;GO:0016310//phosphorylation;GO:0071219//cellular response to molecule of bacterial origin;GO:0050730//r…	GO:0009897//external side of plasma membrane;GO:0009986//cell surface;GO:0005575//cellular_component;GO:0071944//cell periphery;GO:0005623//obsolete cell;GO:0005886//plasma membrane;GO:0031224//intrinsic component of membrane;GO:0005622//intracellular anatomical structure;GO:0044425//obsolete membrane part;GO:0098636//protein complex involved in cell adhesion;GO:0032991//protein-containing comple…	GO:0016301//kinase activity;GO:0015026//coreceptor activity;GO:0104005//obsolete hijacked molecular function;GO:0060089//molecular transducer activity;GO:0001618//virus receptor activity;GO:0003824//catalytic activity;GO:0003674//molecular_function;GO:0016773//phosphotransferase activity, alcohol group as acceptor;GO:0052813//phosphatidylinositol bisphosphate kinase activity;GO:0046934//phosphati…	ko04672(Intestinal immune network for IgA production);ko04620(Toll-like receptor signaling pathway);ko04514(Cell adhesion molecules)	Cd80
AHCY	16136.7	0.409826	-1.28692	2.41e-14	1.84e-12	Down Regulation	NW_025927725.1	336884	361777	-	2294	AHCY	GO:0002437;GO:0033353;GO:0006534;GO:0006807;GO:0044282;GO:0001666;GO:0046128;GO:0002544;GO:0006575;GO:0031982;GO:1901564;GO:0017144;GO:0042278;GO:0000097;GO:0036094;GO:0050667;GO:1901576;GO:0046395;GO:0055086;GO:0048770;GO:1901361;GO:1901575;GO:0050662;GO:0005515;GO:0042470;GO:0042995;GO:0007622;GO:0017076;GO:0016801;GO:0006082;GO:0007610;GO:0006732;GO:0044464;GO:0043169;GO:0032259;GO:0005488;GO:…	K01251	4GQ52	H	sp|P51893|SAHHA_XENLA Adenosylhomocysteinase A OS=Xenopus laevis OX=8355 GN=ahcy-a PE=2 SV=1	XP_013044718.1 PREDICTED: adenosylhomocysteinase [Anser cygnoides domesticus]	GO:0002437//inflammatory response to antigenic stimulus;GO:0033353//S-adenosylmethionine cycle;GO:0006534//cysteine metabolic process;GO:0006807//nitrogen compound metabolic process;GO:0044282//small molecule catabolic process;GO:0001666//response to hypoxia;GO:0046128//purine ribonucleoside metabolic process;GO:0002544//chronic inflammatory response;GO:0006575//cellular modified amino acid metab…	GO:0031982//vesicle;GO:0048770//pigment granule;GO:0042470//melanosome;GO:0042995//cell projection;GO:0044464//obsolete cell part;GO:0044444//obsolete cytoplasmic part;GO:0043005//neuron projection;GO:0043231//intracellular membrane-bounded organelle;GO:0043227//membrane-bounded organelle;GO:0031410//cytoplasmic vesicle;GO:0097458//obsolete neuron part;GO:0005622//intracellular anatomical structu…	GO:0036094//small molecule binding;GO:0050662//obsolete coenzyme binding;GO:0005515//protein binding;GO:0017076//purine nucleotide binding;GO:0016801//hydrolase activity, acting on ether bonds;GO:0043169//cation binding;GO:0005488//binding;GO:0003674//molecular_function;GO:0097159//organic cyclic compound binding;GO:0003824//catalytic activity;GO:0048037//obsolete cofactor binding;GO:0042802//ide…	ko00270(Cysteine and methionine metabolism)	ahcy-a
CD36	245.199	9.79143	3.29152	2.82e-14	2.14e-12	Up Regulation	NW_025927706.1	396349	434879	-	5005	CD36	GO:0044459;GO:0001934;GO:0051240;GO:0045937;GO:0031410;GO:0071726;GO:1903828;GO:0002221;GO:0001932;GO:0010646;GO:0034383;GO:0002478;GO:0031401;GO:0009719;GO:0042308;GO:0002576;GO:0031326;GO:0044087;GO:0098589;GO:0071223;GO:0032879;GO:0002702;GO:0050776;GO:0034121;GO:0048584;GO:0055074;GO:0045177;GO:0016043;GO:0048871;GO:0034097;GO:0045934;GO:0007600;GO:1902531;GO:1905952;GO:1905153;GO:0098552;GO:…	K06259	4GSQX	T	sp|P70110|CD36_MESAU Platelet glycoprotein 4 OS=Mesocricetus auratus OX=10036 GN=CD36 PE=2 SV=3	XP_013035918.1 PREDICTED: platelet glycoprotein 4 [Anser cygnoides domesticus] __gt;XP_013035919.1 PREDICTED: platelet glycoprotein 4 [Anser cygnoides domesticus] __gt;XP_013035920.1 PREDICTED: platelet glycoprotein 4 [Anser cygnoides domesticus] __gt;XP_013035921.1 PREDICTED: platelet glycoprotein 4 [Anser cygnoides domesticus] __gt;XP_013035923.1 PREDICTED: platelet glycoprotein 4 [Anser cygnoi…	GO:0001934//positive regulation of protein phosphorylation;GO:0051240//positive regulation of multicellular organismal process;GO:0045937//positive regulation of phosphate metabolic process;GO:0071726//cellular response to diacyl bacterial lipopeptide;GO:1903828//negative regulation of protein localization;GO:0002221//pattern recognition receptor signaling pathway;GO:0001932//regulation of protei…	GO:0044459//obsolete plasma membrane part;GO:0031410//cytoplasmic vesicle;GO:0098589//membrane;GO:0045177//apical part of cell;GO:0098552//side of membrane;GO:0044464//obsolete cell part;GO:0098588//bounding membrane of organelle;GO:0031526//brush border membrane;GO:0045335//phagocytic vesicle;GO:0016021//integral component of membrane;GO:0099503//secretory vesicle;GO:0016020//membrane;GO:0097708…	GO:0005515//protein binding;GO:0005041//low-density lipoprotein particle receptor activity;GO:0038024//cargo receptor activity;GO:0019838//growth factor binding;GO:0043167//ion binding;GO:0042277//peptide binding;GO:0008035//high-density lipoprotein particle binding;GO:0150025//oxidised low-density lipoprotein particle receptor activity;GO:0071814//protein-lipid complex binding;GO:0030228//lipopr…	ko04979(Cholesterol metabolism);ko04975(Fat digestion and absorption);ko04920(Adipocytokine signaling pathway);ko04640(Hematopoietic cell lineage);ko04512(ECM-receptor interaction);ko04152(AMPK signaling pathway);ko04145(Phagosome);ko03320(PPAR signaling pathway)	CD36
LOC106049525	43.6276	17.0865	4.09478	3e-14	2.26e-12	Up Regulation	NW_025927776.1	2851223	2866685	-	3338	LOC106049525	GO:0005623;GO:0002566;GO:0065008;GO:0071216;GO:0044422;GO:1901701;GO:0033993;GO:0009607;GO:0043067;GO:0032496;GO:0006950;GO:0044424;GO:0010941;GO:0043229;GO:0017111;GO:0005575;GO:0019001;GO:0071219;GO:0097367;GO:0031974;GO:0002440;GO:0031981;GO:0002200;GO:0044446;GO:0071222;GO:0097752;GO:0048731;GO:0048519;GO:0043226;GO:0003924;GO:0043167;GO:0016817;GO:0043207;GO:0070887;GO:1901265;GO:0050789;GO:…	-	48Z6P	S	sp|Q68CJ6|SLIP_HUMAN Nuclear GTPase SLIP-GC OS=Homo sapiens OX=9606 GN=NUGGC PE=2 SV=3	XP_013057330.1 PREDICTED: nuclear GTPase SLIP-GC-like [Anser cygnoides domesticus]	GO:0002566//somatic diversification of immune receptors via somatic mutation;GO:0065008//regulation of biological quality;GO:0071216//cellular response to biotic stimulus;GO:1901701//cellular response to oxygen-containing compound;GO:0033993//response to lipid;GO:0009607//response to biotic stimulus;GO:0043067//regulation of programmed cell death;GO:0032496//response to lipopolysaccharide;GO:0006…	GO:0005623//obsolete cell;GO:0044422//obsolete organelle part;GO:0044424//obsolete intracellular part;GO:0043229//intracellular organelle;GO:0005575//cellular_component;GO:0031974//membrane-enclosed lumen;GO:0031981//nuclear lumen;GO:0044446//obsolete intracellular organelle part;GO:0043226//organelle;GO:0016604//nuclear body;GO:0005634//nucleus;GO:0016607//nuclear speck;GO:0044451//obsolete nucl…	GO:0017111//nucleoside-triphosphatase activity;GO:0019001//guanyl nucleotide binding;GO:0097367//carbohydrate derivative binding;GO:0003924//GTPase activity;GO:0043167//ion binding;GO:0016817//hydrolase activity, acting on acid anhydrides;GO:1901265//nucleoside phosphate binding;GO:0032561//guanyl ribonucleotide binding;GO:0032549//ribonucleoside binding;GO:0016787//hydrolase activity;GO:0001882/…	-	NUGGC
CTSA	2179.53	2.11232	1.07883	3.34e-14	2.51e-12	Up Regulation	NW_025927898.1	422697	428049	-	2002	CTSA	GO:0008104;GO:0006629;GO:0043312;GO:0006687;GO:0080090;GO:0031982;GO:1901564;GO:0045321;GO:0060205;GO:0140096;GO:0009057;GO:0044428;GO:0002366;GO:0008047;GO:0044255;GO:0070727;GO:0005783;GO:0098772;GO:0012505;GO:0006807;GO:0044464;GO:0030234;GO:0010605;GO:0070011;GO:0065007;GO:0043085;GO:0046903;GO:0071704;GO:0043233;GO:0050794;GO:0017171;GO:0016997;GO:0051248;GO:1901575;GO:0071702;GO:0044437;GO:…	K13289	4GJ0F	EO	sp|P10619|PPGB_HUMAN Lysosomal protective protein OS=Homo sapiens OX=9606 GN=CTSA PE=1 SV=2	XP_040431995.1 lysosomal protective protein [Cygnus olor]	GO:0008104//protein localization;GO:0006629//lipid metabolic process;GO:0043312//neutrophil degranulation;GO:0006687//glycosphingolipid metabolic process;GO:0080090//regulation of primary metabolic process;GO:1901564//organonitrogen compound metabolic process;GO:0045321//leukocyte activation;GO:0009057//macromolecule catabolic process;GO:0002366//leukocyte activation involved in immune response;G…	GO:0031982//vesicle;GO:0060205//cytoplasmic vesicle lumen;GO:0044428//obsolete nuclear part;GO:0005783//endoplasmic reticulum;GO:0012505//endomembrane system;GO:0044464//obsolete cell part;GO:0043233//organelle lumen;GO:0044437//obsolete vacuolar part;GO:0042582//azurophil granule;GO:0005766//primary lysosome;GO:0044444//obsolete cytoplasmic part;GO:0005654//nucleoplasm;GO:0005622//intracellular …	GO:0140096//catalytic activity, acting on a protein;GO:0008047//enzyme activator activity;GO:0098772//molecular function regulator;GO:0030234//enzyme regulator activity;GO:0070011//peptidase activity;GO:0017171//serine hydrolase activity;GO:0016997//alpha-sialidase activity;GO:0004553//hydrolase activity, hydrolyzing O-glycosyl compounds;GO:0004308//exo-alpha-sialidase activity;GO:0003824//cataly…	ko04614(Renin-angiotensin system);ko04142(Lysosome)	CTSA
GNS	1113.99	2.28471	1.19201	4.02e-14	2.99e-12	Up Regulation	NW_025927693.1	3008809	3025925	-	1275	GNS	GO:0043312;GO:0031982;GO:1901564;GO:0045321;GO:0060205;GO:0009057;GO:0002366;GO:0042339;GO:0006807;GO:0012505;GO:0044464;GO:0008484;GO:0043169;GO:0046903;GO:0071704;GO:0005488;GO:0043233;GO:0006026;GO:1901575;GO:0101002;GO:0006082;GO:0044437;GO:0032940;GO:0042582;GO:0003824;GO:0002275;GO:0044237;GO:0044273;GO:0043436;GO:0006887;GO:0008150;GO:0043199;GO:0005766;GO:0003674;GO:0042340;GO:0044444;GO:…	K01137	4GM2Q	G	sp|Q1LZH9|GNS_BOVIN N-acetylglucosamine-6-sulfatase OS=Bos taurus OX=9913 GN=GNS PE=2 SV=1	XP_040408450.1 N-acetylglucosamine-6-sulfatase [Cygnus olor]	GO:0043312//neutrophil degranulation;GO:1901564//organonitrogen compound metabolic process;GO:0045321//leukocyte activation;GO:0009057//macromolecule catabolic process;GO:0002366//leukocyte activation involved in immune response;GO:0042339//keratan sulfate metabolic process;GO:0006807//nitrogen compound metabolic process;GO:0046903//secretion;GO:0071704//organic substance metabolic process;GO:000…	GO:0031982//vesicle;GO:0060205//cytoplasmic vesicle lumen;GO:0012505//endomembrane system;GO:0044464//obsolete cell part;GO:0043233//organelle lumen;GO:0101002//ficolin-1-rich granule;GO:0044437//obsolete vacuolar part;GO:0042582//azurophil granule;GO:0005766//primary lysosome;GO:0044444//obsolete cytoplasmic part;GO:1904813//ficolin-1-rich granule lumen;GO:0005622//intracellular anatomical struc…	GO:0008484//sulfuric ester hydrolase activity;GO:0043169//cation binding;GO:0005488//binding;GO:0003824//catalytic activity;GO:0043199//sulfate binding;GO:0003674//molecular_function;GO:0043168//anion binding;GO:0005539//glycosaminoglycan binding;GO:0016788//hydrolase activity, acting on ester bonds;GO:0097367//carbohydrate derivative binding;GO:1901681//sulfur compound binding;GO:0016787//hydrol…	ko04142(Lysosome);ko00531(Glycosaminoglycan degradation)	GNS
RAC2	67.6215	5.36232	2.42286	4.02e-14	2.99e-12	Up Regulation	NW_025927850.1	1074986	1084404	-	1013	RAC2	GO:0017111;GO:0005575;GO:0007476;GO:0009792;GO:0048519;GO:0048666;GO:0030307;GO:0048611;GO:0061387;GO:0065008;GO:0071593;GO:0048513;GO:0060341;GO:0002699;GO:0051171;GO:0044085;GO:0009887;GO:0030516;GO:0071944;GO:0060255;GO:1902744;GO:0007275;GO:0002065;GO:0016028;GO:0022610;GO:0071902;GO:0006928;GO:0023051;GO:0002009;GO:0005856;GO:0051338;GO:0016462;GO:0051704;GO:0071907;GO:0016817;GO:0040008;GO:…	K07860	4GS24	U	sp|P15153|RAC2_HUMAN Ras-related C3 botulinum toxin substrate 2 OS=Homo sapiens OX=9606 GN=RAC2 PE=1 SV=1	KFO10228.1 Ras-related C3 botulinum toxin substrate 2, partial [Balearica regulorum gibbericeps] __gt;KFP76312.1 Ras-related C3 botulinum toxin substrate 2, partial [Acanthisitta chloris] __gt;KFQ37957.1 Ras-related C3 botulinum toxin substrate 2, partial [Mesitornis unicolor] __gt;KFW94228.1 Ras-related C3 botulinum toxin substrate 2, partial [Phalacrocorax carbo] __gt;NWR88397.1 RAC2 protein [F…	GO:0007476//imaginal disc-derived wing morphogenesis;GO:0009792//embryo development ending in birth or egg hatching;GO:0048519//negative regulation of biological process;GO:0048666//neuron development;GO:0030307//positive regulation of cell growth;GO:0048611//embryonic ectodermal digestive tract development;GO:0061387//regulation of extent of cell growth;GO:0065008//regulation of biological quali…	GO:0005575//cellular_component;GO:0071944//cell periphery;GO:0016028//rhabdomere;GO:0005856//cytoskeleton;GO:0098805//membrane;GO:0044297//cell body;GO:0099513//polymeric cytoskeletal fiber;GO:0019898//extrinsic component of membrane;GO:0099081//supramolecular polymer;GO:0120025//plasma membrane bounded cell projection;GO:0043232//intracellular non-membrane-bounded organelle;GO:0016021//integral …	GO:0017111//nucleoside-triphosphatase activity;GO:0016462//pyrophosphatase activity;GO:0016817//hydrolase activity, acting on acid anhydrides;GO:0098772//molecular function regulator;GO:0032553//ribonucleotide binding;GO:0001882//nucleoside binding;GO:0043167//ion binding;GO:0032549//ribonucleoside binding;GO:0032794//GTPase activating protein binding;GO:0032550//purine ribonucleoside binding;GO:…	ko04810(Regulation of actin cytoskeleton);ko04670(Leukocyte transendothelial migration);ko04666(Fc gamma R-mediated phagocytosis);ko04664(Fc epsilon RI signaling pathway);ko04662(B cell receptor signaling pathway);ko04650(Natural killer cell mediated cytotoxicity);ko04613(Neutrophil extracellular trap formation);ko04520(Adherens junction);ko04510(Focal adhesion);ko04370(VEGF signaling pathway);ko…	RAC2
TMTC1	728.162	3.27964	1.71354	5.36e-14	3.97e-12	Up Regulation	NW_025927662.1	4202656	4355042	-	7811	TMTC1	GO:0008150;GO:0005575;GO:1901360;GO:0008152;GO:0044238;GO:0010467;GO:0016020;GO:0006139;GO:0006807;GO:0016021;GO:0043170;GO:0006725;GO:0046483;GO:0016070;GO:0044237;GO:0009987;GO:0071704;GO:0044425;GO:0034641;GO:0090304;GO:0031224;GO:0006396	-	4GRW1	S	sp|Q3UV71|TMTC1_MOUSE Protein O-mannosyl-transferase TMTC1 OS=Mus musculus OX=10090 GN=Tmtc1 PE=2 SV=2	XP_040401184.1 protein O-mannosyl-transferase TMTC1 [Cygnus olor]	GO:0008150//biological_process;GO:1901360//organic cyclic compound metabolic process;GO:0008152//metabolic process;GO:0044238//primary metabolic process;GO:0010467//gene expression;GO:0006139//nucleobase-containing compound metabolic process;GO:0006807//nitrogen compound metabolic process;GO:0043170//macromolecule metabolic process;GO:0006725//cellular aromatic compound metabolic process;GO:00464…	GO:0005575//cellular_component;GO:0016020//membrane;GO:0016021//integral component of membrane;GO:0044425//obsolete membrane part;GO:0031224//intrinsic component of membrane;	-	-	Tmtc1
HEPH	695.744	3.56994	1.8359	6.03e-14	4.44e-12	Up Regulation	NW_025927665.1	15230456	15259760	-	9022	HEPH	GO:0006875;GO:0031224;GO:0071944;GO:0016722;GO:0044424;GO:0000041;GO:0019725;GO:0055114;GO:0042592;GO:0016724;GO:0065008;GO:0006810;GO:0006879;GO:0005623;GO:0008152;GO:0005488;GO:0006873;GO:0055080;GO:0048471;GO:0043169;GO:0055076;GO:0044464;GO:0065007;GO:0005507;GO:0016020;GO:0005737;GO:0098771;GO:0016491;GO:0046914;GO:0030003;GO:0005886;GO:0005575;GO:0044425;GO:0046872;GO:0003824;GO:0055072;GO:…	K14735	4GKSA	Q	sp|Q9BQS7|HEPH_HUMAN Hephaestin OS=Homo sapiens OX=9606 GN=HEPH PE=1 SV=3	XP_013051559.1 PREDICTED: hephaestin isoform X1 [Anser cygnoides domesticus]	GO:0006875//cellular metal ion homeostasis;GO:0000041//transition metal ion transport;GO:0019725//cellular homeostasis;GO:0055114//obsolete oxidation-reduction process;GO:0042592//homeostatic process;GO:0065008//regulation of biological quality;GO:0006810//transport;GO:0006879//cellular iron ion homeostasis;GO:0008152//metabolic process;GO:0006873//cellular ion homeostasis;GO:0055080//cation home…	GO:0031224//intrinsic component of membrane;GO:0071944//cell periphery;GO:0044424//obsolete intracellular part;GO:0005623//obsolete cell;GO:0048471//perinuclear region of cytoplasm;GO:0044464//obsolete cell part;GO:0016020//membrane;GO:0005737//cytoplasm;GO:0005886//plasma membrane;GO:0005575//cellular_component;GO:0044425//obsolete membrane part;GO:0044444//obsolete cytoplasmic part;GO:0016021//…	GO:0016722//oxidoreductase activity, acting on metal ions;GO:0016724//oxidoreductase activity, acting on metal ions, oxygen as acceptor;GO:0005488//binding;GO:0043169//cation binding;GO:0005507//copper ion binding;GO:0016491//oxidoreductase activity;GO:0046914//transition metal ion binding;GO:0046872//metal ion binding;GO:0003824//catalytic activity;GO:0043167//ion binding;GO:0003674//molecular_f…	ko04978(Mineral absorption);ko00860(Porphyrin metabolism)	HEPH
ZMYND8	2121.31	0.602875	-0.730069	6.17e-14	4.52e-12	Down Regulation	NW_025927725.1	1114287	1173487	-	9246	ZMYND8	GO:0006325;GO:0001067;GO:0048869;GO:0034641;GO:0045597;GO:0120032;GO:0022008;GO:0006139;GO:0035064;GO:0043170;GO:0120034;GO:0032501;GO:0040013;GO:0051960;GO:0046483;GO:0006355;GO:0005634;GO:0023051;GO:0051094;GO:0009966;GO:0048518;GO:0003682;GO:2000113;GO:0019219;GO:0007275;GO:0044238;GO:0007399;GO:2000146;GO:0051270;GO:0032880;GO:0019538;GO:0048699;GO:0050803;GO:0034654;GO:0098794;GO:0060255;GO:…	-	4GNG4	S	sp|Q9ULU4|PKCB1_HUMAN Protein kinase C-binding protein 1 OS=Homo sapiens OX=9606 GN=ZMYND8 PE=1 SV=2	XP_040432130.1 protein kinase C-binding protein 1 isoform X2 [Cygnus olor]	GO:0006325//chromatin organization;GO:0048869//cellular developmental process;GO:0034641//cellular nitrogen compound metabolic process;GO:0045597//positive regulation of cell differentiation;GO:0120032//regulation of plasma membrane bounded cell projection assembly;GO:0022008//neurogenesis;GO:0006139//nucleobase-containing compound metabolic process;GO:0043170//macromolecule metabolic process;GO:…	GO:0005634//nucleus;GO:0098794//postsynapse;GO:0005623//obsolete cell;GO:0036477//somatodendritic compartment;GO:0045202//synapse;GO:0005575//cellular_component;GO:0005737//cytoplasm;GO:0120038//obsolete plasma membrane bounded cell projection part;GO:0005622//intracellular anatomical structure;GO:0043005//neuron projection;GO:0043231//intracellular membrane-bounded organelle;GO:0030425//dendrite…	GO:0001067//transcription regulatory region nucleic acid binding;GO:0035064//methylated histone binding;GO:0003682//chromatin binding;GO:0003676//nucleic acid binding;GO:0003674//molecular_function;GO:0097159//organic cyclic compound binding;GO:0042393//histone binding;GO:0140030//modification-dependent protein binding;GO:0070577//lysine-acetylated histone binding;GO:0140110//transcription regula…	-	ZMYND8
ACADSB	1638.02	0.531198	-0.912678	6.73e-14	4.91e-12	Down Regulation	NW_025927662.1	14976265	14994315	-	5555	ACADSB	GO:0005575;GO:0035383;GO:0003995;GO:0044248;GO:0098542;GO:0044281;GO:0045087;GO:0006091;GO:0031974;GO:0005737;GO:0009062;GO:0016042;GO:0009117;GO:0009259;GO:0044446;GO:0006790;GO:0043226;GO:0009150;GO:0005623;GO:0008152;GO:0006793;GO:0044422;GO:0019693;GO:0055114;GO:0034440;GO:0009607;GO:0006955;GO:0006950;GO:0044424;GO:0006635;GO:0006796;GO:0043229;GO:0050660;GO:0044238;GO:0005759;GO:0009055;GO:…	K09478	4GNNG	I	sp|Q5RF40|ACDSB_PONAB Short/branched chain specific acyl-CoA dehydrogenase, mitochondrial OS=Pongo abelii OX=9601 GN=ACADSB PE=2 SV=1	XP_035403824.1 short/branched chain specific acyl-CoA dehydrogenase, mitochondrial isoform X1 [Cygnus atratus] __gt;XP_040419067.1 short/branched chain specific acyl-CoA dehydrogenase, mitochondrial isoform X1 [Cygnus olor]	GO:0035383//thioester metabolic process;GO:0044248//cellular catabolic process;GO:0098542//defense response to other organism;GO:0044281//small molecule metabolic process;GO:0045087//innate immune response;GO:0006091//generation of precursor metabolites and energy;GO:0009062//fatty acid catabolic process;GO:0016042//lipid catabolic process;GO:0009117//nucleotide metabolic process;GO:0009259//ribo…	GO:0005575//cellular_component;GO:0031974//membrane-enclosed lumen;GO:0005737//cytoplasm;GO:0044446//obsolete intracellular organelle part;GO:0043226//organelle;GO:0005623//obsolete cell;GO:0044422//obsolete organelle part;GO:0044424//obsolete intracellular part;GO:0043229//intracellular organelle;GO:0005759//mitochondrial matrix;GO:0044464//obsolete cell part;GO:0043233//organelle lumen;GO:00432…	GO:0003995//acyl-CoA dehydrogenase activity;GO:0050660//flavin adenine dinucleotide binding;GO:0009055//electron transfer activity;GO:0000166//nucleotide binding;GO:0043167//ion binding;GO:1901265//nucleoside phosphate binding;GO:0050662//obsolete coenzyme binding;GO:0016491//oxidoreductase activity;GO:0005488//binding;GO:0036094//small molecule binding;GO:0016937//short-branched-chain-acyl-CoA d…	ko00280(Valine, leucine and isoleucine degradation);ko00071(Fatty acid degradation)	ACADSB
RGS18	86.2834	24.7657	4.63027	7.61e-14	5.53e-12	Up Regulation	NW_025927787.1	2141970	2152732	+	2278	RGS18	GO:0050789;GO:0008150;GO:0005096;GO:0060589;GO:0065009;GO:0008277;GO:0003674;GO:0048523;GO:0043087;GO:0007154;GO:0023052;GO:0050790;GO:0051345;GO:0023057;GO:0009987;GO:0005622;GO:0050896;GO:0030695;GO:0009966;GO:0007186;GO:0023051;GO:0051716;GO:0010646;GO:0098772;GO:0048585;GO:0005623;GO:0008047;GO:0009968;GO:0071944;GO:0044424;GO:0007165;GO:0044093;GO:0010648;GO:0051336;GO:0048583;GO:0005737;GO:…	K16449	4GJGN	T	sp|Q9NS28|RGS18_HUMAN Regulator of G-protein signaling 18 OS=Homo sapiens OX=9606 GN=RGS18 PE=1 SV=1	XP_013045564.1 PREDICTED: regulator of G-protein signaling 18 [Anser cygnoides domesticus]	GO:0050789//regulation of biological process;GO:0008150//biological_process;GO:0065009//regulation of molecular function;GO:0008277//regulation of G protein-coupled receptor signaling pathway;GO:0048523//negative regulation of cellular process;GO:0043087//regulation of GTPase activity;GO:0007154//cell communication;GO:0023052//signaling;GO:0050790//regulation of catalytic activity;GO:0051345//pos…	GO:0005622//intracellular anatomical structure;GO:0005623//obsolete cell;GO:0071944//cell periphery;GO:0044424//obsolete intracellular part;GO:0005737//cytoplasm;GO:0016020//membrane;GO:0005886//plasma membrane;GO:0005575//cellular_component;GO:0044464//obsolete cell part;	GO:0005096//GTPase activator activity;GO:0060589//nucleoside-triphosphatase regulator activity;GO:0003674//molecular_function;GO:0030695//GTPase regulator activity;GO:0098772//molecular function regulator;GO:0008047//enzyme activator activity;GO:0030234//enzyme regulator activity;	-	RGS18
LAMA3	679.555	9.59045	3.2616	8.1e-14	5.85e-12	Up Regulation	NW_025927785.1	2435215	2549759	-	11191	LAMA3	GO:0044420;GO:0003674;GO:0032991;GO:0008150;GO:0048646;GO:0032879;GO:0009653;GO:0031581;GO:0045995;GO:0030054;GO:0050789;GO:0005604;GO:0032501;GO:0030155;GO:0098609;GO:0044444;GO:0016043;GO:0007492;GO:0050793;GO:0048869;GO:2000145;GO:0005608;GO:0005610;GO:0030198;GO:0007275;GO:0051270;GO:0043231;GO:0043227;GO:0007044;GO:0005198;GO:0032502;GO:0022610;GO:2000026;GO:0001706;GO:0048598;GO:0048856;GO:…	K06240	4GI8M	W	sp|Q61789|LAMA3_MOUSE Laminin subunit alpha-3 OS=Mus musculus OX=10090 GN=Lama3 PE=1 SV=4	XP_035419958.1 laminin subunit alpha-3 isoform X2 [Cygnus atratus]	GO:0008150//biological_process;GO:0048646//anatomical structure formation involved in morphogenesis;GO:0032879//regulation of localization;GO:0009653//anatomical structure morphogenesis;GO:0031581//hemidesmosome assembly;GO:0045995//regulation of embryonic development;GO:0050789//regulation of biological process;GO:0032501//multicellular organismal process;GO:0030155//regulation of cell adhesion;…	GO:0044420//obsolete extracellular matrix component;GO:0032991//protein-containing complex;GO:0030054//cell junction;GO:0005604//basement membrane;GO:0044444//obsolete cytoplasmic part;GO:0005608//laminin-3 complex;GO:0005610//laminin-5 complex;GO:0043231//intracellular membrane-bounded organelle;GO:0043227//membrane-bounded organelle;GO:0005913//adherens junction;GO:0005622//intracellular anatom…	GO:0003674//molecular_function;GO:0005198//structural molecule activity;GO:0005102//signaling receptor binding;GO:0005515//protein binding;GO:0005488//binding;	ko04512(ECM-receptor interaction);ko04510(Focal adhesion);ko04151(PI3K-Akt signaling pathway)	Lama3
PFKFB2	506.581	2.17783	1.12289	8.24e-14	5.92e-12	Up Regulation	NW_025927716.1	2063526	2079850	-	8467	PFKFB2	GO:0080090;GO:0090277;GO:0032553;GO:1901137;GO:0036094;GO:0009166;GO:0042578;GO:0034284;GO:0044282;GO:0006732;GO:0050714;GO:0065007;GO:1903578;GO:0071704;GO:0034404;GO:0006164;GO:1901361;GO:1901575;GO:0019220;GO:0009141;GO:0019363;GO:0009205;GO:0032559;GO:0044237;GO:0003824;GO:0009201;GO:0043436;GO:0009145;GO:0044262;GO:0097159;GO:0003674;GO:1901360;GO:0031325;GO:0008150;GO:0005654;GO:0009199;GO:…	K19029	4GNWG	G	sp|O60825|F262_HUMAN 6-phosphofructo-2-kinase/fructose-2,6-bisphosphatase 2 OS=Homo sapiens OX=9606 GN=PFKFB2 PE=1 SV=2	XP_040391614.1 6-phosphofructo-2-kinase/fructose-2,6-bisphosphatase 2 isoform X5 [Cygnus olor]	GO:0080090//regulation of primary metabolic process;GO:0090277//positive regulation of peptide hormone secretion;GO:1901137//carbohydrate derivative biosynthetic process;GO:0009166//nucleotide catabolic process;GO:0034284//response to monosaccharide;GO:0044282//small molecule catabolic process;GO:0006732//obsolete coenzyme metabolic process;GO:0050714//positive regulation of protein secretion;GO:…	GO:0005654//nucleoplasm;GO:0044444//obsolete cytoplasmic part;GO:0005622//intracellular anatomical structure;GO:0043231//intracellular membrane-bounded organelle;GO:0005623//obsolete cell;GO:0044446//obsolete intracellular organelle part;GO:0005575//cellular_component;GO:0005737//cytoplasm;GO:0031974//membrane-enclosed lumen;GO:0005634//nucleus;GO:0005829//cytosol;GO:0044428//obsolete nuclear par…	GO:0032553//ribonucleotide binding;GO:0036094//small molecule binding;GO:0042578//phosphoric ester hydrolase activity;GO:0032559//adenyl ribonucleotide binding;GO:0003824//catalytic activity;GO:0097159//organic cyclic compound binding;GO:0003674//molecular_function;GO:0016791//phosphatase activity;GO:0008144//obsolete drug binding;GO:0016301//kinase activity;GO:0019203//carbohydrate phosphatase a…	ko04919(Thyroid hormone signaling pathway);ko04152(AMPK signaling pathway);ko00051(Fructose and mannose metabolism)	PFKFB2
CTSS	314.604	3.22521	1.68939	8.6e-14	6.15e-12	Up Regulation	NW_025928033.1	367112	372029	+	1647	CTSS	GO:0009056;GO:0050840;GO:0008236;GO:0032101;GO:0099503;GO:0016787;GO:0051050;GO:0032409;GO:0001894;GO:0004252;GO:0070887;GO:0050727;GO:0036019;GO:0071495;GO:0001968;GO:0008233;GO:0050789;GO:0051234;GO:0016192;GO:0071711;GO:0019886;GO:0002376;GO:0050896;GO:0030574;GO:0044433;GO:0010467;GO:0051179;GO:0045055;GO:0044093;GO:0044424;GO:0044260;GO:0044440;GO:0043229;GO:0005576;GO:0008152;GO:2001259;GO:…	K01368	4GKFJ	O	sp|P25326|CATS_BOVIN Cathepsin S OS=Bos taurus OX=9913 GN=CTSS PE=1 SV=2	XP_013056957.1 PREDICTED: cathepsin S [Anser cygnoides domesticus]	GO:0009056//catabolic process;GO:0032101//regulation of response to external stimulus;GO:0051050//positive regulation of transport;GO:0032409//regulation of transporter activity;GO:0001894//tissue homeostasis;GO:0070887//cellular response to chemical stimulus;GO:0050727//regulation of inflammatory response;GO:0071495//cellular response to endogenous stimulus;GO:0050789//regulation of biological p…	GO:0099503//secretory vesicle;GO:0036019//endolysosome;GO:0044433//obsolete cytoplasmic vesicle part;GO:0044424//obsolete intracellular part;GO:0044440//obsolete endosomal part;GO:0043229//intracellular organelle;GO:0005576//extracellular region;GO:0044422//obsolete organelle part;GO:0005775//vacuolar lumen;GO:0097708//intracellular vesicle;GO:0043226//organelle;GO:0016020//membrane;GO:0031904//e…	GO:0050840//extracellular matrix binding;GO:0008236//serine-type peptidase activity;GO:0016787//hydrolase activity;GO:0004252//serine-type endopeptidase activity;GO:0001968//fibronectin binding;GO:0008233//peptidase activity;GO:0097367//carbohydrate derivative binding;GO:0140096//catalytic activity, acting on a protein;GO:0004197//cysteine-type endopeptidase activity;GO:0005488//binding;GO:000823…	ko04612(Antigen processing and presentation);ko04210(Apoptosis);ko04145(Phagosome);ko04142(Lysosome)	CTSS
UGP2	9442.95	2.32618	1.21796	9.02e-14	6.42e-12	Up Regulation	NW_025927852.1	1547918	1573587	+	2798	UGP2	GO:0044281;GO:0006091;GO:0097367;GO:0005737;GO:0036296;GO:0006065;GO:0006011;GO:0003983;GO:0034645;GO:0005575;GO:0019103;GO:0009250;GO:0009058;GO:0016053;GO:0005977;GO:0009226;GO:0009225;GO:0055114;GO:0019438;GO:0030246;GO:1901362;GO:0005623;GO:0008152;GO:0070482;GO:0016779;GO:0006793;GO:0009628;GO:0006796;GO:0044260;GO:0034654;GO:0044424;GO:0006950;GO:0016051;GO:0044238;GO:0044249;GO:0000166;GO:…	K00963	4GKS6	G	sp|Q16851|UGPA_HUMAN UTP--glucose-1-phosphate uridylyltransferase OS=Homo sapiens OX=9606 GN=UGP2 PE=1 SV=5	XP_013051647.1 PREDICTED: UTP--glucose-1-phosphate uridylyltransferase [Anser cygnoides domesticus]	GO:0044281//small molecule metabolic process;GO:0006091//generation of precursor metabolites and energy;GO:0036296//response to increased oxygen levels;GO:0006065//UDP-glucuronate biosynthetic process;GO:0006011//UDP-glucose metabolic process;GO:0034645//cellular macromolecule biosynthetic process;GO:0009250//glucan biosynthetic process;GO:0009058//biosynthetic process;GO:0016053//organic acid bi…	GO:0005737//cytoplasm;GO:0005575//cellular_component;GO:0005623//obsolete cell;GO:0044424//obsolete intracellular part;GO:0005829//cytosol;GO:0044464//obsolete cell part;GO:0005622//intracellular anatomical structure;GO:0044444//obsolete cytoplasmic part;	GO:0097367//carbohydrate derivative binding;GO:0003983//UTP:glucose-1-phosphate uridylyltransferase activity;GO:0019103//pyrimidine nucleotide binding;GO:0030246//carbohydrate binding;GO:0016779//nucleotidyltransferase activity;GO:0000166//nucleotide binding;GO:1901265//nucleoside phosphate binding;GO:0043167//ion binding;GO:0046872//metal ion binding;GO:0032557//pyrimidine ribonucleotide binding…	ko00520(Amino sugar and nucleotide sugar metabolism);ko00500(Starch and sucrose metabolism);ko00052(Galactose metabolism);ko00040(Pentose and glucuronate interconversions)	UGP2
B2M	2596.45	3.60751	1.851	1.05e-13	7.46e-12	Up Regulation	NW_025927804.1	650418	653835	+	1195	B2M	GO:0042391;GO:0002428;GO:0048534;GO:0007166;GO:0032940;GO:0050778;GO:0051049;GO:0002720;GO:0098791;GO:0005515;GO:0051239;GO:0010033;GO:0043269;GO:0005488;GO:0043233;GO:0010041;GO:0050794;GO:0015682;GO:0002479;GO:0044464;GO:0012506;GO:0045595;GO:0006807;GO:0050829;GO:0034341;GO:0120035;GO:0051241;GO:0002366;GO:0019884;GO:0098588;GO:0045321;GO:0030097;GO:0060627;GO:0060205;GO:0010039;GO:0044432;GO:…	K08055	4GVBF	T	sp|P21612|B2MG_MELGA Beta-2-microglobulin OS=Meleagris gallopavo OX=9103 GN=B2M PE=1 SV=1	XP_040425834.1 beta-2-microglobulin [Cygnus olor]	GO:0042391//regulation of membrane potential;GO:0002428//antigen processing and presentation of peptide antigen via MHC class Ib;GO:0048534//hematopoietic or lymphoid organ development;GO:0007166//cell surface receptor signaling pathway;GO:0032940//secretion by cell;GO:0050778//positive regulation of immune response;GO:0051049//regulation of transport;GO:0002720//positive regulation of cytokine p…	GO:0098791//Golgi apparatus subcompartment;GO:0043233//organelle lumen;GO:0044464//obsolete cell part;GO:0012506//vesicle membrane;GO:0098588//bounding membrane of organelle;GO:0060205//cytoplasmic vesicle lumen;GO:0044432//obsolete endoplasmic reticulum part;GO:0035580//specific granule lumen;GO:0055038//recycling endosome membrane;GO:0031410//cytoplasmic vesicle;GO:0030670//phagocytic vesicle m…	GO:0005515//protein binding;GO:0005488//binding;GO:0042802//identical protein binding;GO:0003674//molecular_function;	ko04612(Antigen processing and presentation)	B2M
GRIA3	108.813	0.102692	-3.28361	1.12e-13	7.87e-12	Down Regulation	NW_025927715.1	5147425	5746682	-	6773	GRIA3	GO:0005623;GO:0036477;GO:0065008;GO:0006810;GO:0097060;GO:0045202;GO:0098662;GO:0032281;GO:0004970;GO:0098794;GO:0060255;GO:0071944;GO:0005575;GO:0005267;GO:0015077;GO:0005737;GO:0008066;GO:0022857;GO:0022824;GO:0098797;GO:0030666;GO:0008328;GO:0005234;GO:0060079;GO:0022838;GO:0044446;GO:0019904;GO:0098878;GO:0150034;GO:0032501;GO:0035725;GO:0099572;GO:0022836;GO:0006811;GO:0010226;GO:0043204;GO:…	K05199	4GRE7	EPT	sp|P42263|GRIA3_HUMAN Glutamate receptor 3 OS=Homo sapiens OX=9606 GN=GRIA3 PE=1 SV=2	XP_040428815.1 glutamate receptor 3 isoform X4 [Cygnus olor]	GO:0065008//regulation of biological quality;GO:0006810//transport;GO:0098662//inorganic cation transmembrane transport;GO:0060255//regulation of macromolecule metabolic process;GO:0060079//excitatory postsynaptic potential;GO:0032501//multicellular organismal process;GO:0035725//sodium ion transmembrane transport;GO:0006811//ion transport;GO:0010226//response to lithium ion;GO:0099536//synaptic …	GO:0005623//obsolete cell;GO:0036477//somatodendritic compartment;GO:0097060//synaptic membrane;GO:0045202//synapse;GO:0032281//AMPA glutamate receptor complex;GO:0098794//postsynapse;GO:0071944//cell periphery;GO:0005575//cellular_component;GO:0005737//cytoplasm;GO:0098797//plasma membrane protein complex;GO:0030666//endocytic vesicle membrane;GO:0008328//ionotropic glutamate receptor complex;GO…	GO:0004970//ionotropic glutamate receptor activity;GO:0005267//potassium channel activity;GO:0015077//inorganic cation transmembrane transporter activity;GO:0008066//glutamate receptor activity;GO:0022857//transmembrane transporter activity;GO:0022824//transmitter-gated ion channel activity;GO:0005234//extracellularly glutamate-gated ion channel activity;GO:0022838//channel activity;GO:0019904//p…	ko04730(Long-term depression);ko04728(Dopaminergic synapse);ko04724(Glutamatergic synapse);ko04723(Retrograde endocannabinoid signaling);ko04713(Circadian entrainment);ko04080(Neuroactive ligand-receptor interaction);ko04024(cAMP signaling pathway)	GRIA3
LOC106040963	66.6242	6.79441	2.76435	1.16e-13	8.16e-12	Up Regulation	NW_025927737.1	3119060	3143813	-	6520	LOC106040963	GO:0033993;GO:0014070;GO:0006886;GO:0070482;GO:0005623;GO:0006810;GO:1901701;GO:0034643;GO:0034613;GO:0044422;GO:0008088;GO:0120025;GO:0043229;GO:0009628;GO:0031301;GO:0006950;GO:0044424;GO:0099568;GO:0071375;GO:1901698;GO:0006605;GO:0043434;GO:0005737;GO:0016020;GO:0048522;GO:0005575;GO:0048545;GO:0033365;GO:0010821;GO:0071840;GO:0031966;GO:0044446;GO:0009725;GO:0043226;GO:0072594;GO:0036293;GO:…	-	4GVQJ	S	sp|Q8TDB4|HUMMR_HUMAN Protein MGARP OS=Homo sapiens OX=9606 GN=MGARP PE=1 SV=1	XP_040410778.1 protein MGARP [Cygnus olor]	GO:0033993//response to lipid;GO:0014070//response to organic cyclic compound;GO:0006886//intracellular protein transport;GO:0070482//response to oxygen levels;GO:0006810//transport;GO:1901701//cellular response to oxygen-containing compound;GO:0034643//establishment of mitochondrion localization, microtubule-mediated;GO:0034613//cellular protein localization;GO:0008088//axo-dendritic transport;G…	GO:0005623//obsolete cell;GO:0044422//obsolete organelle part;GO:0120025//plasma membrane bounded cell projection;GO:0043229//intracellular organelle;GO:0031301//integral component of organelle membrane;GO:0044424//obsolete intracellular part;GO:0099568//cytoplasmic region;GO:0005737//cytoplasm;GO:0016020//membrane;GO:0005575//cellular_component;GO:0031966//mitochondrial membrane;GO:0044446//obso…	-	-	MGARP
CUNH5orf58	45.7398	6.42754	2.68427	1.18e-13	8.22e-12	Up Regulation	NW_025927691.1	2339867	2408240	-	7761	CUNH5orf58	-	-	49DJA	S	sp|C9J3I9|CE058_HUMAN Putative uncharacterized protein C5orf58 OS=Homo sapiens OX=9606 GN=C5orf58 PE=4 SV=1	XP_013033866.1 PREDICTED: putative uncharacterized protein C5orf58 homolog isoform X3 [Anser cygnoides domesticus]	-	-	-	-	C5orf58
IKZF1	30.3321	8.05754	3.01034	1.24e-13	8.65e-12	Up Regulation	NW_025927750.1	3881620	3952337	+	5047	IKZF1	GO:0030852;GO:0060255;GO:0009887;GO:0034654;GO:0044085;GO:0000790;GO:0003723;GO:0030854;GO:0051171;GO:0006351;GO:0010629;GO:0046635;GO:0009892;GO:0030154;GO:0048513;GO:1903706;GO:0045935;GO:0065008;GO:0019438;GO:0005623;GO:0002763;GO:0005694;GO:0048519;GO:0030183;GO:0022409;GO:0044446;GO:0019904;GO:0003676;GO:0050865;GO:0030101;GO:0001775;GO:0040018;GO:0031974;GO:0005737;GO:0003407;GO:0000785;GO:…	K09220	4GM8V	K	sp|O42410|IKZF1_CHICK DNA-binding protein Ikaros OS=Gallus gallus OX=9031 GN=IKZF1 PE=2 SV=1	XP_005022796.1 DNA-binding protein Ikaros isoform X3 [Anas platyrhynchos] __gt;XP_013037434.1 PREDICTED: DNA-binding protein Ikaros isoform X1 [Anser cygnoides domesticus] __gt;XP_013037435.1 PREDICTED: DNA-binding protein Ikaros isoform X1 [Anser cygnoides domesticus] __gt;XP_013037436.1 PREDICTED: DNA-binding protein Ikaros isoform X1 [Anser cygnoides domesticus] __gt;XP_032037929.1 DNA-binding…	GO:0030852//regulation of granulocyte differentiation;GO:0060255//regulation of macromolecule metabolic process;GO:0009887//animal organ morphogenesis;GO:0034654//nucleobase-containing compound biosynthetic process;GO:0044085//cellular component biogenesis;GO:0030854//positive regulation of granulocyte differentiation;GO:0051171//regulation of nitrogen compound metabolic process;GO:0006351//trans…	GO:0000790//chromatin;GO:0005623//obsolete cell;GO:0005694//chromosome;GO:0044446//obsolete intracellular organelle part;GO:0031974//membrane-enclosed lumen;GO:0005737//cytoplasm;GO:0000785//chromatin;GO:0005575//cellular_component;GO:0005634//nucleus;GO:0005667//transcription regulator complex;GO:0098687//chromosomal region;GO:0000775//chromosome, centromeric region;GO:0005654//nucleoplasm;GO:00…	GO:0003723//RNA binding;GO:0019904//protein domain specific binding;GO:0003676//nucleic acid binding;GO:0001067//transcription regulatory region nucleic acid binding;GO:0003700//DNA-binding transcription factor activity;GO:0000981//DNA-binding transcription factor activity, RNA polymerase II-specific;GO:0035326//cis-regulatory region sequence-specific DNA binding;GO:0003674//molecular_function;GO…	-	IKZF1
LOC106049464	117.095	4.05892	2.0211	1.3e-13	9.02e-12	Up Regulation	NW_025928077.1	152026	235636	-	24446	LOC106049464	GO:0005575;GO:0005886;GO:0005515;GO:0007156;GO:0005737;GO:0016020;GO:0044464;GO:0043169;GO:0048731;GO:0043226;GO:0005488;GO:0005623;GO:0045202;GO:0012505;GO:0098742;GO:0005783;GO:0007155;GO:0044424;GO:0071944;GO:0031224;GO:0043229;GO:0007275;GO:0007399;GO:0044459;GO:0043231;GO:0043227;GO:0042802;GO:0031226;GO:0032502;GO:0022610;GO:0048856;GO:0005887;GO:0007267;GO:0009987;GO:0005622;GO:0005509;GO:…	K16493	4GN5N	S	sp|Q9Y5I4|PCDC2_HUMAN Protocadherin alpha-C2 OS=Homo sapiens OX=9606 GN=PCDHAC2 PE=2 SV=1	XP_035194740.1 protocadherin alpha-C2-like isoform X3 [Oxyura jamaicensis]	GO:0007156//homophilic cell adhesion via plasma membrane adhesion molecules;GO:0048731//system development;GO:0098742//cell-cell adhesion via plasma-membrane adhesion molecules;GO:0007155//cell adhesion;GO:0007275//multicellular organism development;GO:0007399//nervous system development;GO:0032502//developmental process;GO:0022610//biological adhesion;GO:0048856//anatomical structure development…	GO:0005575//cellular_component;GO:0005886//plasma membrane;GO:0005737//cytoplasm;GO:0016020//membrane;GO:0044464//obsolete cell part;GO:0043226//organelle;GO:0005623//obsolete cell;GO:0045202//synapse;GO:0012505//endomembrane system;GO:0005783//endoplasmic reticulum;GO:0044424//obsolete intracellular part;GO:0071944//cell periphery;GO:0031224//intrinsic component of membrane;GO:0043229//intracell…	GO:0005515//protein binding;GO:0043169//cation binding;GO:0005488//binding;GO:0042802//identical protein binding;GO:0005509//calcium ion binding;GO:0003674//molecular_function;GO:0043167//ion binding;GO:0046872//metal ion binding;	-	PCDHAC2
MYO10	2601.48	1.83858	0.878589	1.31e-13	9.05e-12	Up Regulation	NW_025927722.1	3780443	3945681	-	7898	MYO10	GO:0005575;GO:0017111;GO:0099568;GO:0016020;GO:0048583;GO:0005737;GO:0031974;GO:0097367;GO:0031981;GO:0022603;GO:0016459;GO:0022409;GO:0044446;GO:0043226;GO:0060002;GO:0005623;GO:0044422;GO:0036477;GO:0065008;GO:0000146;GO:0006810;GO:0040011;GO:0044877;GO:0002431;GO:0044424;GO:0120025;GO:0008289;GO:0071944;GO:0030554;GO:0043229;GO:0003779;GO:0030898;GO:0016887;GO:0051179;GO:0006928;GO:0051234;GO:…	K12559	4GS1W	Z	sp|Q9HD67|MYO10_HUMAN Unconventional myosin-X OS=Homo sapiens OX=9606 GN=MYO10 PE=1 SV=3	XP_035416211.1 unconventional myosin-X [Cygnus atratus]	GO:0048583//regulation of response to stimulus;GO:0022603//regulation of anatomical structure morphogenesis;GO:0022409//positive regulation of cell-cell adhesion;GO:0065008//regulation of biological quality;GO:0006810//transport;GO:0040011//locomotion;GO:0002431//Fc receptor mediated stimulatory signaling pathway;GO:0051179//localization;GO:0006928//movement of cell or subcellular component;GO:00…	GO:0005575//cellular_component;GO:0099568//cytoplasmic region;GO:0016020//membrane;GO:0005737//cytoplasm;GO:0031974//membrane-enclosed lumen;GO:0031981//nuclear lumen;GO:0016459//myosin complex;GO:0044446//obsolete intracellular organelle part;GO:0043226//organelle;GO:0005623//obsolete cell;GO:0044422//obsolete organelle part;GO:0036477//somatodendritic compartment;GO:0044424//obsolete intracellu…	GO:0017111//nucleoside-triphosphatase activity;GO:0097367//carbohydrate derivative binding;GO:0060002//plus-end directed microfilament motor activity;GO:0000146//microfilament motor activity;GO:0044877//protein-containing complex binding;GO:0008289//lipid binding;GO:0030554//adenyl nucleotide binding;GO:0003779//actin binding;GO:0030898//microfilament motor activity;GO:0016887//ATP hydrolysis act…	ko04666(Fc gamma R-mediated phagocytosis)	MYO10
LOC106037044	78.847	6.45507	2.69043	1.36e-13	9.3e-12	Up Regulation	NW_025927668.1	2088857	2095583	+	1560	LOC106037044	GO:0031667;GO:0046394;GO:0050708;GO:1901565;GO:0016597;GO:0150034;GO:0090276;GO:0009267;GO:0043170;GO:0002793;GO:0032501;GO:0044283;GO:0005829;GO:0071496;GO:0023051;GO:0065003;GO:0048518;GO:0006836;GO:0007275;GO:1901700;GO:0044238;GO:0007399;GO:0043204;GO:0032880;GO:0050808;GO:0044085;GO:1901605;GO:0005623;GO:0036477;GO:0065008;GO:0006810;GO:0043112;GO:0045202;GO:0050806;GO:0032024;GO:0016053;GO:…	K01915	4GR6T	E	sp|P51121|GLNA_XENLA Glutamine synthetase OS=Xenopus laevis OX=8355 GN=glul PE=2 SV=1	XP_035197600.1 glutamine synthetase isoform X1 [Oxyura jamaicensis]	GO:0031667//response to nutrient levels;GO:0046394//carboxylic acid biosynthetic process;GO:0050708//regulation of protein secretion;GO:1901565//organonitrogen compound catabolic process;GO:0090276//regulation of peptide hormone secretion;GO:0009267//cellular response to starvation;GO:0043170//macromolecule metabolic process;GO:0002793//positive regulation of peptide secretion;GO:0032501//multice…	GO:0150034//distal axon;GO:0005829//cytosol;GO:0043204//perikaryon;GO:0005623//obsolete cell;GO:0036477//somatodendritic compartment;GO:0045202//synapse;GO:0005575//cellular_component;GO:0005737//cytoplasm;GO:0005739//mitochondrion;GO:0120038//obsolete plasma membrane bounded cell projection part;GO:0032991//protein-containing complex;GO:0044444//obsolete cytoplasmic part;GO:0098793//presynapse;G…	GO:0016597//amino acid binding;GO:0030145//manganese ion binding;GO:0004356//glutamate-ammonia ligase activity;GO:0046914//transition metal ion binding;GO:0003824//catalytic activity;GO:0003674//molecular_function;GO:0097159//organic cyclic compound binding;GO:0016830//carbon-carbon lyase activity;GO:0042802//identical protein binding;GO:0008144//obsolete drug binding;GO:0016831//carboxy-lyase ac…	ko04727(GABAergic synapse);ko04724(Glutamatergic synapse);ko04217(Necroptosis);ko00910(Nitrogen metabolism);ko00630(Glyoxylate and dicarboxylate metabolism);ko00250(Alanine, aspartate and glutamate metabolism);ko00220(Arginine biosynthesis)	glul
LAMP3	182.88	5.16417	2.36854	1.41e-13	9.65e-12	Up Regulation	NW_025927675.1	527633	544661	+	6573	LAMP3	GO:0044092;GO:0010951;GO:0043227;GO:0042221;GO:0031410;GO:0031323;GO:0030667;GO:0005769;GO:0043154;GO:0043231;GO:0009893;GO:0042176;GO:0043069;GO:1903900;GO:0005765;GO:0005622;GO:0042981;GO:0005774;GO:0034097;GO:0044444;GO:0051246;GO:0008150;GO:0098852;GO:0031090;GO:0031329;GO:0043066;GO:0009895;GO:0044425;GO:0048523;GO:0010468;GO:0052547;GO:0010506;GO:1903050;GO:0051172;GO:0044437;GO:0050792;GO:…	K06562	4GS8G	S	sp|Q9UQV4|LAMP3_HUMAN Lysosome-associated membrane glycoprotein 3 OS=Homo sapiens OX=9606 GN=LAMP3 PE=1 SV=3	XP_013030301.1 PREDICTED: lysosome-associated membrane glycoprotein 3 [Anser cygnoides domesticus]	GO:0044092//negative regulation of molecular function;GO:0010951//negative regulation of endopeptidase activity;GO:0042221//response to chemical;GO:0031323//regulation of cellular metabolic process;GO:0043154//negative regulation of cysteine-type endopeptidase activity involved in apoptotic process;GO:0009893//positive regulation of metabolic process;GO:0042176//regulation of protein catabolic pr…	GO:0043227//membrane-bounded organelle;GO:0031410//cytoplasmic vesicle;GO:0030667//secretory granule membrane;GO:0005769//early endosome;GO:0043231//intracellular membrane-bounded organelle;GO:0005765//lysosomal membrane;GO:0005622//intracellular anatomical structure;GO:0005774//vacuolar membrane;GO:0044444//obsolete cytoplasmic part;GO:0098852//lytic vacuole membrane;GO:0031090//organelle membra…	-	ko04142(Lysosome)	LAMP3
CS	1572.87	0.674543	-0.568018	1.53e-13	1.04e-11	Nodiff	NW_025928169.1	41470	44364	+	1624	CS	GO:0009150;GO:0006084;GO:0071704;GO:0043226;GO:0043233;GO:0044446;GO:0006790;GO:0046912;GO:0009259;GO:0044464;GO:0033865;GO:0009117;GO:0006732;GO:0034032;GO:0005737;GO:0031974;GO:0044281;GO:0006082;GO:0006091;GO:0014823;GO:0016746;GO:0035383;GO:0005575;GO:0043229;GO:0055086;GO:0072350;GO:0006796;GO:0044424;GO:1901564;GO:0006101;GO:0017144;GO:0055114;GO:0006807;GO:0044422;GO:0019693;GO:0016740;GO:…	K01647	4GP7Y	C	sp|Q0GNE0|CISY_IGUIG Citrate synthase, mitochondrial OS=Iguana iguana OX=8517 GN=CS PE=2 SV=1	XP_035169211.1 citrate synthase, mitochondrial [Oxyura jamaicensis]	GO:0009150//purine ribonucleotide metabolic process;GO:0006084//acetyl-CoA metabolic process;GO:0071704//organic substance metabolic process;GO:0006790//sulfur compound metabolic process;GO:0009259//ribonucleotide metabolic process;GO:0033865//nucleoside bisphosphate metabolic process;GO:0009117//nucleotide metabolic process;GO:0006732//obsolete coenzyme metabolic process;GO:0034032//purine nucle…	GO:0043226//organelle;GO:0043233//organelle lumen;GO:0044446//obsolete intracellular organelle part;GO:0044464//obsolete cell part;GO:0005737//cytoplasm;GO:0031974//membrane-enclosed lumen;GO:0005575//cellular_component;GO:0043229//intracellular organelle;GO:0044424//obsolete intracellular part;GO:0044422//obsolete organelle part;GO:0005623//obsolete cell;GO:0005622//intracellular anatomical stru…	GO:0046912//acyltransferase, acyl groups converted into alkyl on transfer;GO:0016746//acyltransferase activity;GO:0016740//transferase activity;GO:0036440//citrate synthase activity;GO:0003824//catalytic activity;GO:0004108//citrate (Si)-synthase activity;GO:0003674//molecular_function;	ko00630(Glyoxylate and dicarboxylate metabolism);ko00020(Citrate cycle (TCA cycle))	CS
B3GNT9	1648.27	2.34592	1.23015	1.75e-13	1.18e-11	Up Regulation	NW_025927769.1	1607859	1624847	+	9881	B3GNT9	GO:0001650;GO:0016020;GO:0031974;GO:0005737;GO:0034645;GO:0044452;GO:0005575;GO:0098791;GO:0044431;GO:0044446;GO:0043233;GO:0009100;GO:0071704;GO:0016758;GO:0043226;GO:0031981;GO:0009058;GO:0044464;GO:0006807;GO:0012505;GO:0016757;GO:0005623;GO:0031984;GO:0008152;GO:0098588;GO:0044422;GO:0044428;GO:0043413;GO:0016740;GO:0044260;GO:1901576;GO:0031224;GO:0043229;GO:1901564;GO:0044424;GO:1901137;GO:…	K18705	4GJ38	G	sp|Q17QZ8|B3GN9_BOVIN UDP-GlcNAc:betaGal beta-1,3-N-acetylglucosaminyltransferase 9 OS=Bos taurus OX=9913 GN=B3GNT9 PE=2 SV=1	XP_013047890.1 PREDICTED: UDP-GlcNAc:betaGal beta-1,3-N-acetylglucosaminyltransferase 9 [Anser cygnoides domesticus]	GO:0034645//cellular macromolecule biosynthetic process;GO:0009100//glycoprotein metabolic process;GO:0071704//organic substance metabolic process;GO:0009058//biosynthetic process;GO:0006807//nitrogen compound metabolic process;GO:0008152//metabolic process;GO:0043413//macromolecule glycosylation;GO:0044260//cellular macromolecule metabolic process;GO:1901576//organic substance biosynthetic proce…	GO:0001650//fibrillar center;GO:0016020//membrane;GO:0031974//membrane-enclosed lumen;GO:0005737//cytoplasm;GO:0044452//obsolete nucleolar part;GO:0005575//cellular_component;GO:0098791//Golgi apparatus subcompartment;GO:0044431//obsolete Golgi apparatus part;GO:0044446//obsolete intracellular organelle part;GO:0043233//organelle lumen;GO:0043226//organelle;GO:0031981//nuclear lumen;GO:0044464//o…	GO:0016758//hexosyltransferase activity;GO:0016757//glycosyltransferase activity;GO:0016740//transferase activity;GO:0008378//galactosyltransferase activity;GO:0003674//molecular_function;GO:0003824//catalytic activity;	-	B3GNT9
SPSB4	598.986	0.573725	-0.801568	1.89e-13	1.27e-11	Down Regulation	NW_025927687.1	3046846	3191998	-	29486	SPSB4	GO:0032501;GO:0043170;GO:0007389;GO:0009653;GO:0005938;GO:1902494;GO:0010927;GO:0060429;GO:0048869;GO:0060562;GO:0035556;GO:0019538;GO:0002065;GO:0044238;GO:0007275;GO:0048518;GO:0051704;GO:0035220;GO:0002009;GO:0005829;GO:0005634;GO:0007315;GO:0006928;GO:0051171;GO:0030154;GO:0048513;GO:0005623;GO:0008358;GO:0060255;GO:0071944;GO:0009952;GO:0009887;GO:0009894;GO:0051247;GO:0044085;GO:0016567;GO:…	K10343	4GIXC	S	sp|Q8R5B6|SPSB4_MOUSE SPRY domain-containing SOCS box protein 4 OS=Mus musculus OX=10090 GN=Spsb4 PE=1 SV=1	XP_005051021.1 PREDICTED: SPRY domain-containing SOCS box protein 4 [Ficedula albicollis] __gt;XP_005051022.1 PREDICTED: SPRY domain-containing SOCS box protein 4 [Ficedula albicollis] __gt;XP_005051024.1 PREDICTED: SPRY domain-containing SOCS box protein 4 [Ficedula albicollis] __gt;XP_005051025.1 PREDICTED: SPRY domain-containing SOCS box protein 4 [Ficedula albicollis] __gt;XP_005232297.1 SPRY…	GO:0032501//multicellular organismal process;GO:0043170//macromolecule metabolic process;GO:0007389//pattern specification process;GO:0009653//anatomical structure morphogenesis;GO:0010927//cellular component assembly involved in morphogenesis;GO:0060429//epithelium development;GO:0048869//cellular developmental process;GO:0060562//epithelial tube morphogenesis;GO:0035556//intracellular signal tr…	GO:0005938//cell cortex;GO:1902494//catalytic complex;GO:0005829//cytosol;GO:0005634//nucleus;GO:0005623//obsolete cell;GO:0071944//cell periphery;GO:0005737//cytoplasm;GO:0031974//membrane-enclosed lumen;GO:0099568//cytoplasmic region;GO:0005575//cellular_component;GO:0044446//obsolete intracellular organelle part;GO:0044444//obsolete cytoplasmic part;GO:0005654//nucleoplasm;GO:0032991//protein-…	GO:0003674//molecular_function;GO:0005515//protein binding;GO:0005488//binding;	-	Spsb4
FYCO1	3734.83	0.313219	-1.67476	1.9e-13	1.27e-11	Down Regulation	NW_025927965.1	200537	253172	-	9958	FYCO1	GO:0006928;GO:0051234;GO:0010970;GO:0051656;GO:0016239;GO:0051128;GO:0006457;GO:0072383;GO:0030705;GO:0007018;GO:0048518;GO:0044183;GO:0009893;GO:0061077;GO:0005622;GO:0043243;GO:0046907;GO:0009987;GO:0019222;GO:0009896;GO:0031323;GO:0043231;GO:0099111;GO:0043227;GO:0072386;GO:0051648;GO:0051179;GO:0031410;GO:0010506;GO:0099518;GO:0010638;GO:0051650;GO:0016241;GO:0031329;GO:0000323;GO:0046872;GO:…	-	4GU3V	S	sp|Q9BQS8|FYCO1_HUMAN FYVE and coiled-coil domain-containing protein 1 OS=Homo sapiens OX=9606 GN=FYCO1 PE=1 SV=3	XP_014812443.1 PREDICTED: FYVE and coiled-coil domain-containing protein 1 isoform X2 [Calidris pugnax]	GO:0006928//movement of cell or subcellular component;GO:0051234//establishment of localization;GO:0010970//transport along microtubule;GO:0051656//establishment of organelle localization;GO:0016239//positive regulation of macroautophagy;GO:0051128//regulation of cellular component organization;GO:0006457//protein folding;GO:0072383//plus-end-directed vesicle transport along microtubule;GO:003070…	GO:0005622//intracellular anatomical structure;GO:0043231//intracellular membrane-bounded organelle;GO:0043227//membrane-bounded organelle;GO:0031410//cytoplasmic vesicle;GO:0000323//lytic vacuole;GO:0005794//Golgi apparatus;GO:0044444//obsolete cytoplasmic part;GO:0005764//lysosome;GO:0044464//obsolete cell part;GO:0005776//autophagosome;GO:0097708//intracellular vesicle;GO:0043226//organelle;GO…	GO:0044183//protein folding chaperone;GO:0046872//metal ion binding;GO:0003674//molecular_function;GO:0043167//ion binding;GO:0051082//unfolded protein binding;GO:0043169//cation binding;GO:0005488//binding;GO:0005515//protein binding;	-	FYCO1
CD2	92.4022	20.0389	4.32473	2.22e-13	1.48e-11	Up Regulation	NW_025927719.1	2445981	2459018	-	3050	CD2	GO:0032880;GO:0001817;GO:0051179;GO:0031226;GO:0050715;GO:0002376;GO:0090087;GO:0050896;GO:0032677;GO:0048518;GO:0032757;GO:1903557;GO:0006928;GO:0022610;GO:0019899;GO:0005887;GO:0030054;GO:0016021;GO:0050789;GO:0002793;GO:0034113;GO:0050708;GO:0051050;GO:0042110;GO:0098562;GO:0051047;GO:0031225;GO:0046649;GO:0050793;GO:0002696;GO:0009986;GO:0030971;GO:0016020;GO:0048522;GO:0032680;GO:0005575;GO:…	K06449	4GRDG	T	sp|P37998|CD2_HORSE T-cell surface antigen CD2 OS=Equus caballus OX=9796 GN=CD2 PE=2 SV=1	XP_013042850.1 PREDICTED: T-cell surface antigen CD2 [Anser cygnoides domesticus]	GO:0032880//regulation of protein localization;GO:0001817//regulation of cytokine production;GO:0051179//localization;GO:0050715//positive regulation of cytokine production;GO:0002376//immune system process;GO:0090087//regulation of peptide transport;GO:0050896//response to stimulus;GO:0032677//regulation of interleukin-8 production;GO:0048518//positive regulation of biological process;GO:0032757…	GO:0031226//intrinsic component of plasma membrane;GO:0005887//integral component of plasma membrane;GO:0030054//cell junction;GO:0016021//integral component of membrane;GO:0098562//cytoplasmic side of membrane;GO:0031225//anchored component of membrane;GO:0009986//cell surface;GO:0016020//membrane;GO:0005575//cellular_component;GO:0005911//cell-cell junction;GO:0009897//external side of plasma m…	GO:0019899//enzyme binding;GO:0030971//receptor tyrosine kinase binding;GO:0003823//antigen binding;GO:0043621//protein self-association;GO:0005102//signaling receptor binding;GO:0042803//protein homodimerization activity;GO:0042802//identical protein binding;GO:0019900//kinase binding;GO:0046983//protein dimerization activity;GO:0003674//molecular_function;GO:0005515//protein binding;GO:0005488/…	ko04640(Hematopoietic cell lineage);ko04514(Cell adhesion molecules)	CD2
NEU4	14.8078	0.0337873	-4.88738	2.45e-13	1.63e-11	Down Regulation	NW_025927757.1	1957123	1960086	+	2667	NEU4	GO:0044464;GO:0006516;GO:0005764;GO:0001573;GO:0016042;GO:0071704;GO:0043226;GO:0043233;GO:0009100;GO:0009311;GO:0044446;GO:0046466;GO:0016997;GO:0044248;GO:0044242;GO:1901575;GO:0019866;GO:0005575;GO:0005773;GO:0016020;GO:0030149;GO:0005737;GO:0031974;GO:0044437;GO:0052796;GO:0004553;GO:0006665;GO:0052795;GO:0006629;GO:0044424;GO:1901564;GO:0006687;GO:0043229;GO:0044260;GO:0019377;GO:0044422;GO:…	K12357	4GNJ5	S	sp|Q8BZL1|NEUR4_MOUSE Sialidase-4 OS=Mus musculus OX=10090 GN=Neu4 PE=1 SV=3	XP_040423376.1 sialidase-4 isoform X1 [Cygnus olor]	GO:0006516//glycoprotein catabolic process;GO:0001573//ganglioside metabolic process;GO:0016042//lipid catabolic process;GO:0071704//organic substance metabolic process;GO:0009100//glycoprotein metabolic process;GO:0009311//oligosaccharide metabolic process;GO:0046466//membrane lipid catabolic process;GO:0044248//cellular catabolic process;GO:0044242//cellular lipid catabolic process;GO:1901575//…	GO:0044464//obsolete cell part;GO:0005764//lysosome;GO:0043226//organelle;GO:0043233//organelle lumen;GO:0044446//obsolete intracellular organelle part;GO:0019866//organelle inner membrane;GO:0005575//cellular_component;GO:0005773//vacuole;GO:0016020//membrane;GO:0005737//cytoplasm;GO:0031974//membrane-enclosed lumen;GO:0044437//obsolete vacuolar part;GO:0044424//obsolete intracellular part;GO:00…	GO:0016997//alpha-sialidase activity;GO:0052796//exo-alpha-(2->8)-sialidase activity;GO:0004553//hydrolase activity, hydrolyzing O-glycosyl compounds;GO:0052795//exo-alpha-(2->6)-sialidase activity;GO:0004308//exo-alpha-sialidase activity;GO:0003824//catalytic activity;GO:0052794//exo-alpha-(2->3)-sialidase activity;GO:0016787//hydrolase activity;GO:0003674//molecular_function;GO:0016798//hydrola…	ko00600(Sphingolipid metabolism);ko00511(Other glycan degradation)	Neu4
LOC106036144	57.6875	0.125482	-2.99445	2.47e-13	1.63e-11	Down Regulation	NW_025927690.1	7336026	7361415	+	5063	LOC106036144	-	K01697	4GRYQ	E	sp|Q58H57|CBS_MACFA Cystathionine beta-synthase OS=Macaca fascicularis OX=9541 GN=CBS PE=2 SV=3	XP_035401661.1 cystathionine beta-synthase-like [Cygnus atratus]	-	-	-	ko00270(Cysteine and methionine metabolism);ko00260(Glycine, serine and threonine metabolism)	CBS
DAG1	5237.28	0.405206	-1.30327	3.12e-13	2.05e-11	Down Regulation	NW_025928018.1	278303	322853	+	6152	DAG1	GO:0045995;GO:0043170;GO:0005924;GO:0040013;GO:0032501;GO:0065009;GO:0009653;GO:0051393;GO:0016333;GO:0045597;GO:0044304;GO:0044403;GO:0010927;GO:0042063;GO:0060562;GO:0003779;GO:0006509;GO:0050790;GO:0019538;GO:0007275;GO:0044409;GO:0045214;GO:1901700;GO:0044003;GO:0010470;GO:0051270;GO:0051094;GO:0048518;GO:0009966;GO:0051704;GO:0035114;GO:0019219;GO:0048736;GO:0006928;GO:0051960;GO:0022610;GO:…	K06265	4GTZ4	W	sp|Q62165|DAG1_MOUSE Dystroglycan 1 OS=Mus musculus OX=10090 GN=Dag1 PE=1 SV=4	XP_035194035.1 dystroglycan [Oxyura jamaicensis] __gt;XP_035194036.1 dystroglycan [Oxyura jamaicensis] __gt;XP_035194037.1 dystroglycan [Oxyura jamaicensis] __gt;XP_035194038.1 dystroglycan [Oxyura jamaicensis]	GO:0045995//regulation of embryonic development;GO:0043170//macromolecule metabolic process;GO:0040013//negative regulation of locomotion;GO:0032501//multicellular organismal process;GO:0065009//regulation of molecular function;GO:0009653//anatomical structure morphogenesis;GO:0016333//morphogenesis of follicular epithelium;GO:0045597//positive regulation of cell differentiation;GO:0044403//biolo…	GO:0005924//obsolete cell-substrate adherens junction;GO:0044304//main axon;GO:0005856//cytoskeleton;GO:0097060//synaptic membrane;GO:0045202//synapse;GO:0044449//obsolete contractile fiber part;GO:0071944//cell periphery;GO:0043034//costamere;GO:0009986//cell surface;GO:0031974//membrane-enclosed lumen;GO:0005575//cellular_component;GO:0030018//Z disc;GO:0009897//external side of plasma membrane…	GO:0051393//alpha-actinin binding;GO:0003779//actin binding;GO:0017166//vinculin binding;GO:0019904//protein domain specific binding;GO:0002162//dystroglycan binding;GO:0001618//virus receptor activity;GO:0008092//cytoskeletal protein binding;GO:0043167//ion binding;GO:0046872//metal ion binding;GO:0043237//laminin-1 binding;GO:0008307//structural constituent of muscle;GO:0042169//SH2 domain bind…	ko04512(ECM-receptor interaction)	Dag1
C1QTNF3	402.029	0.120399	-3.0541	3.43e-13	2.25e-11	Down Regulation	NW_025927913.1	361465	377307	-	2058	C1QTNF3	GO:0032682;GO:0023057;GO:0001934;GO:0051048;GO:0051240;GO:0009889;GO:0031323;GO:0048878;GO:0051224;GO:0032502;GO:0045937;GO:0042327;GO:0042802;GO:0050707;GO:0035356;GO:0032102;GO:0001932;GO:0005581;GO:0031347;GO:0010646;GO:1900165;GO:0031401;GO:0022607;GO:0005615;GO:0055088;GO:0051222;GO:0009987;GO:1903532;GO:0031326;GO:0050728;GO:0070165;GO:0009893;GO:0046887;GO:0032879;GO:0032270;GO:0031325;GO:…	-	4GRN9	W	sp|Q9BXJ4|C1QT3_HUMAN Complement C1q tumor necrosis factor-related protein 3 OS=Homo sapiens OX=9606 GN=C1QTNF3 PE=1 SV=1	XP_005230449.1 complement C1q tumor necrosis factor-related protein 3 isoform X2 [Falco peregrinus] __gt;XP_005432944.1 complement C1q tumor necrosis factor-related protein 3 isoform X2 [Falco cherrug] __gt;XP_013037051.1 PREDICTED: complement C1q tumor necrosis factor-related protein 3 isoform X2 [Anser cygnoides domesticus] __gt;XP_035166614.1 complement C1q tumor necrosis factor-related protei…	GO:0032682//negative regulation of chemokine production;GO:0023057//negative regulation of signaling;GO:0001934//positive regulation of protein phosphorylation;GO:0051048//negative regulation of secretion;GO:0051240//positive regulation of multicellular organismal process;GO:0009889//regulation of biosynthetic process;GO:0031323//regulation of cellular metabolic process;GO:0048878//chemical homeo…	GO:0005581//collagen trimer;GO:0005615//extracellular space;GO:0032991//protein-containing complex;GO:0044421//obsolete extracellular region part;GO:0005575//cellular_component;GO:0005623//obsolete cell;GO:0005576//extracellular region;	GO:0042802//identical protein binding;GO:0003674//molecular_function;GO:0005515//protein binding;GO:0005488//binding;	-	C1QTNF3
[truncated: 14,626 more rows]
