# Supplementary material for: Comparative Transcriptome Analysis Reveals the Role of the FST Gene in Goose Muscle Development
Source: Animals (Basel). 2025 Oct 16;15(20):3009. doi: 10.3390/ani15203009 (PMC12560870; doi:10.3390/ani15203009)
Supplement: Supplementary file 1 [file animals-15-03009-s001.zip › Table S3.xlsx]

## Sheet: Sheet1
PathwayID	Pathway	level1	level2	Up	Down	DEG	Total	Pvalue	adjustPvalue	Up_gene	Down_gene	URL	GeneRatio	BgRatio	RichFactor
map04142	Lysosome	Cellular Processes	Transport and catabolism	49	2	51	123	1.27e-05	0.00317923	DNASE2B(DNASE2B|K01158);LOC106030828(LOC106030828|K12382);ATP6AP1(ATP6AP1|K03662);ARSB(ARSB|K01135);ASAH1(ASAH1|K12348);CTSZ(CTSZ|K08568);CTSB(CTSB|K01363);CTSA(CTSA|K13289);GNS(GNS|K01137);CTSS(CTSS|K01368);LAMP3(LAMP3|K06562);LAMP1(LAMP1|K06528);GUSB(GUSB|K01195);CTSD(CTSD|K01379);HEXB(HEXB|K12373);LAPTM5(LAPTM5|K12387);CTSH(CTSH|K01366);LGMN(LGMN|K01369);SCARB2(SCARB2|K12384);ATP6V0D2(ATP6V0D2…	AP3M1(AP3M1|K12398);LAPTM4B(LAPTM4B|K12387)	http://www.kegg.jp/kegg-bin/show_pathway?map=map04142&multi_query=K01158+%23FFFFFF,red%0d%0aK12382+%23FFFFFF,red%0d%0aK03662+%23FFFFFF,red%0d%0aK01135+%23FFFFFF,red%0d%0aK12348+%23FFFFFF,red%0d%0aK08568+%23FFFFFF,red%0d%0aK01363+%23FFFFFF,red%0d%0aK13289+%23FFFFFF,red%0d%0aK01137+%23FFFFFF,red%0d%0aK01368+%23FFFFFF,red%0d%0aK06562+%23FFFFFF,red%0d%0aK06528+%23FFFFFF,red%0d%0aK01195+%23FFFFFF,red%…	51/1426	123/5923	0.414634
map04061	Viral protein interaction with cytokine and cytokine receptor	Environmental Information Processing	Signaling molecules and interaction	21	7	28	61	0.000148245	0.0173859	LOC106041492(LOC106041492|K12499);IL2RG(IL2RG|K05070);CSF1R(CSF1R|K05090);LOC125183261(LOC125183261|K12499);LOC106041041(LOC106041041|K12964);ACKR3(ACKR3|K04304);LOC106041040(LOC106041040|K12499);CCR2(CCR2|K04180);CCL20(CCL20|K14625);ACKR4(ACKR4|K04186);IL18(IL18|K05482);LOC106041298(LOC106041298|K05444);LOC106041671(LOC106041671|K05174);CXCR4(CXCR4|K04189);LOC106041089(LOC106041089|K05408);IL22R…	LOC106038377(LOC106038377|K04183);IL6(IL6|K05405);LOC106041042(LOC106041042|K12964);CX3CL1(CX3CL1|K05508);LOC106033294(LOC106033294|K05514);CCR7(CCR7|K04182);XCR1(XCR1|K04193)	http://www.kegg.jp/kegg-bin/show_pathway?map=map04061&multi_query=K12499+%23FFFFFF,red%0d%0aK05070+%23FFFFFF,red%0d%0aK05090+%23FFFFFF,red%0d%0aK04304+%23FFFFFF,red%0d%0aK04180+%23FFFFFF,red%0d%0aK14625+%23FFFFFF,red%0d%0aK04186+%23FFFFFF,red%0d%0aK05482+%23FFFFFF,red%0d%0aK05444+%23FFFFFF,red%0d%0aK05174+%23FFFFFF,red%0d%0aK04189+%23FFFFFF,red%0d%0aK05408+%23FFFFFF,red%0d%0aK05138+%23FFFFFF,red%…	28/1426	61/5923	0.459016
map04145	Phagosome	Cellular Processes	Transport and catabolism	41	8	49	128	0.000208631	0.0173859	MARCO(MARCO|K13884);TLR4(TLR4|K10160);ATP6AP1(ATP6AP1|K03662);ITGB2(ITGB2|K06464);NCF1(NCF1|K08011);NCF2(NCF2|K08010);CD36(CD36|K06259);CTSS(CTSS|K01368);LAMP1(LAMP1|K06528);ITGAV(ITGAV|K06487);LOC106030345(LOC106030345|K06560);ATP6V1C2(ATP6V1C2|K02148);LOC106030343(LOC106030343|K06560);NCF4(NCF4|K08012);LOC106049922(LOC106049922|K06752);LOC106030346(LOC106030346|K06560);ITGB5(ITGB5|K06588);ATP6V…	SCARB1(SCARB1|K13885);THBS4(THBS4|K04659);LOC106049663(LOC106049663|K07375);TUBB6(TUBB6|K07375);TUBB3(TUBB3|K07375);THBS3(THBS3|K04659);LOC106045884(LOC106045884|K07374);LOC106030923(LOC106030923|K07374)	http://www.kegg.jp/kegg-bin/show_pathway?map=map04145&multi_query=K13884+%23FFFFFF,red%0d%0aK10160+%23FFFFFF,red%0d%0aK03662+%23FFFFFF,red%0d%0aK06464+%23FFFFFF,red%0d%0aK08011+%23FFFFFF,red%0d%0aK08010+%23FFFFFF,red%0d%0aK06259+%23FFFFFF,red%0d%0aK01368+%23FFFFFF,red%0d%0aK06528+%23FFFFFF,red%0d%0aK06487+%23FFFFFF,red%0d%0aK06560+%23FFFFFF,red%0d%0aK02148+%23FFFFFF,red%0d%0aK08012+%23FFFFFF,red%…	49/1426	128/5923	0.382812
map04060	Cytokine-cytokine receptor interaction	Environmental Information Processing	Signaling molecules and interaction	48	22	70	205	0.000603132	0.0361076	LOC106041492(LOC106041492|K12499);IL2RG(IL2RG|K05070);CSF1R(CSF1R|K05090);LOC106035885(LOC106035885|K04738);LOC125183261(LOC125183261|K12499);LOC106041632(LOC106041632|K04387);LOC106041041(LOC106041041|K12964);ACKR3(ACKR3|K04304);LOC106041040(LOC106041040|K12499);TNFRSF8(TNFRSF8|K05145);EDA2R(EDA2R|K05163);CCR2(CCR2|K04180);TNFRSF6B(TNFRSF6B|K05143);CCL20(CCL20|K14625);LOC106032161(LOC106032161|K…	LOC106038377(LOC106038377|K04183);LOC106038095(LOC106038095|K05494);LOC106045491(LOC106045491|K05439);CNTF(CNTF|K05420);LOC125180955(LOC125180955|K02583);ACVR2B(ACVR2B|K13596);BMPR1B(BMPR1B|K13578);TNFRSF19(TNFRSF19|K05155);IL17RB(IL17RB|K05165);IL6(IL6|K05405);IL12RB2(IL12RB2|K05064);IL13RA2(IL13RA2|K05077);LOC106041042(LOC106041042|K12964);CXCR6(CXCR6|K04191);CX3CL1(CX3CL1|K05508);NODAL(NODAL|K…	http://www.kegg.jp/kegg-bin/show_pathway?map=map04060&multi_query=K12499+%23FFFFFF,red%0d%0aK05070+%23FFFFFF,red%0d%0aK05090+%23FFFFFF,red%0d%0aK04738+%23FFFFFF,red%0d%0aK04387+%23FFFFFF,red%0d%0aK04304+%23FFFFFF,red%0d%0aK05145+%23FFFFFF,red%0d%0aK05163+%23FFFFFF,red%0d%0aK04180+%23FFFFFF,red%0d%0aK05143+%23FFFFFF,red%0d%0aK14625+%23FFFFFF,red%0d%0aK06854+%23FFFFFF,red%0d%0aK05057+%23FFFFFF,red%…	70/1426	205/5923	0.341463
map04650	Natural killer cell mediated cytotoxicity	Organismal Systems	Immune system	27	6	33	82	0.000797956	0.0361076	PIK3R5(PIK3R5|K02649);SYK(SYK|K05855);ITGB2(ITGB2|K06464);LCP2(LCP2|K07361);PRKCB(PRKCB|K19662);VAV3(VAV3|K05730);PLCG2(PLCG2|K05859);RAC2(RAC2|K07860);PIK3CG(PIK3CG|K00922);LOC106049230(LOC106049230|K06479);PTPN6(PTPN6|K05697);PPP3CA(PPP3CA|K04348);NFATC1(NFATC1|K04446);SH2D1B(SH2D1B|K07989);PIK3CD(PIK3CD|K00922);VAV1(VAV1|K05730);PTK2B(PTK2B|K05871);FASLG(FASLG|K04389);CD244(CD244|K06582);NFATC…	MAP2K2(MAP2K2|K04369);CASP3(CASP3|K02187);SHC4(SHC4|K17449);BID(BID|K04726);PIK3R1(PIK3R1|K02649);SHC3(SHC3|K17448)	http://www.kegg.jp/kegg-bin/show_pathway?map=map04650&multi_query=K05855+%23FFFFFF,red%0d%0aK06464+%23FFFFFF,red%0d%0aK07361+%23FFFFFF,red%0d%0aK19662+%23FFFFFF,red%0d%0aK05730+%23FFFFFF,red%0d%0aK05859+%23FFFFFF,red%0d%0aK07860+%23FFFFFF,red%0d%0aK00922+%23FFFFFF,red%0d%0aK06479+%23FFFFFF,red%0d%0aK05697+%23FFFFFF,red%0d%0aK04348+%23FFFFFF,red%0d%0aK04446+%23FFFFFF,red%0d%0aK07989+%23FFFFFF,red%…	33/1426	82/5923	0.402439
map04610	Complement and coagulation cascades	Organismal Systems	Immune system	25	5	30	73	0.000907142	0.0361076	VSIG4(VSIG4|K19822);C1QC(C1QC|K03988);ITGB2(ITGB2|K06464);C1QA(C1QA|K03986);CR1(CR1|K04011);C3AR1(C3AR1|K04009);C1QB(C1QB|K03987);CLU(CLU|K17252);LOC125184571(LOC125184571|K19822);F5(F5|K03902);F8(F8|K03899);THBD(THBD|K03907);CD59(CD59|K04008);SERPIND1(SERPIND1|K03912);LOC106029475(LOC106029475|K06462);LOC106048077(LOC106048077|K03910);LOC106048983(LOC106048983|K19821);PROC(PROC|K01344);F10(F10|K…	F3(F3|K03901);F9(F9|K01321);F2(F2|K01313);PLAT(PLAT|K01343);TFPI(TFPI|K03909)	http://www.kegg.jp/kegg-bin/show_pathway?map=map04610&multi_query=K19822+%23FFFFFF,red%0d%0aK03988+%23FFFFFF,red%0d%0aK06464+%23FFFFFF,red%0d%0aK03986+%23FFFFFF,red%0d%0aK04011+%23FFFFFF,red%0d%0aK04009+%23FFFFFF,red%0d%0aK03987+%23FFFFFF,red%0d%0aK17252+%23FFFFFF,red%0d%0aK03902+%23FFFFFF,red%0d%0aK03899+%23FFFFFF,red%0d%0aK03907+%23FFFFFF,red%0d%0aK04008+%23FFFFFF,red%0d%0aK03912+%23FFFFFF,red%…	30/1426	73/5923	0.410959
map00790	Folate biosynthesis	Metabolism	Metabolism of cofactors and vitamins	9	6	15	29	0.0011497	0.0361076	PCBD1(PCBD1|K01724);GPHN(GPHN|K15376);LOC106030919(LOC106030919|K00011);FPGS(FPGS|K01930);LOC106042628(LOC106042628|K00502);GCH1(GCH1|K01495);SPR(SPR|K00072);PAH(PAH|K00500);MOCOS(MOCOS|K15631)	MOCS1(MOCS1|K03639);LOC106030918(LOC106030918|K00011);LOC106044775(LOC106044775|K01077);DHFR(DHFR|K00287);ALPL(ALPL|K01077);LOC106031036(LOC106031036|K00011)	http://www.kegg.jp/kegg-bin/show_pathway?map=map00790&multi_query=K01724+%23FFFFFF,red%0d%0aK15376+%23FFFFFF,red%0d%0aK01930+%23FFFFFF,red%0d%0aK00502+%23FFFFFF,red%0d%0aK01495+%23FFFFFF,red%0d%0aK00072+%23FFFFFF,red%0d%0aK00500+%23FFFFFF,red%0d%0aK15631+%23FFFFFF,red%0d%0aK03639+%23FFFFFF,green%0d%0aK01077+%23FFFFFF,green%0d%0aK00287+%23FFFFFF,green%0d%0aK00011+%23FFFFFF,purple	15/1426	29/5923	0.517241
map04514	Cell adhesion molecules	Environmental Information Processing	Signaling molecules and interaction	30	15	45	123	0.00115544	0.0361076	ITGB2(ITGB2|K06464);PTPRC(PTPRC|K06478);CD80(CD80|K05412);CD2(CD2|K06449);NRXN3(NRXN3|K07377);SIGLEC1(SIGLEC1|K06548);ITGAV(ITGAV|K06487);LOC106046390(LOC106046390|K06745);CLDN5(CLDN5|K06087);LOC125182784(LOC125182784|K06087);CD86(CD86|K05413);LOC106049922(LOC106049922|K06752);JAM2(JAM2|K06735);ALCAM(ALCAM|K06547);CD99(CD99|K06520);SDC2(SDC2|K16336);LOC106041540(LOC106041540|K06496);PTPRM(PTPRM|K…	NRXN1(NRXN1|K07377);CNTN1(CNTN1|K06759);CDH5(CDH5|K06533);PTPRF(PTPRF|K05695);JAM3(JAM3|K06785);ITGA9(ITGA9|K06585);LOC125179684(LOC125179684|K07378);SELE(SELE|K06494);CDH15(CDH15|K06809);LOC106040532(LOC106040532|K07378);LOC106046591(LOC106046591|K05689);CDH4(CDH4|K06797);CLDN25(CLDN25|K06087);VCAM1(VCAM1|K06527);NLGN3(NLGN3|K07378)	http://www.kegg.jp/kegg-bin/show_pathway?map=map04514&multi_query=K06464+%23FFFFFF,red%0d%0aK06478+%23FFFFFF,red%0d%0aK05412+%23FFFFFF,red%0d%0aK06449+%23FFFFFF,red%0d%0aK06548+%23FFFFFF,red%0d%0aK06487+%23FFFFFF,red%0d%0aK06745+%23FFFFFF,red%0d%0aK05413+%23FFFFFF,red%0d%0aK06752+%23FFFFFF,red%0d%0aK06735+%23FFFFFF,red%0d%0aK06547+%23FFFFFF,red%0d%0aK06520+%23FFFFFF,red%0d%0aK16336+%23FFFFFF,red%…	45/1426	123/5923	0.365854
map00260	Glycine, serine and threonine metabolism	Metabolism	Amino acid metabolism	3	15	18	39	0.00206158	0.0538697	ALAS1(ALAS1|K00643);GATM(GATM|K00613);CHDH(CHDH|K00108)	SARDH(SARDH|K00314);GNMT(GNMT|K00552);LOC106036144(LOC106036144|K01697);DLD(DLD|K00382);LOC106036048(LOC106036048|K00274);DMGDH(DMGDH|K00315);CTH(CTH|K01758);LOC125182841(LOC125182841|K01697);LOC106036047(LOC106036047|K00274);LOC106036081(LOC106036081|K01697);AMT(AMT|K00605);LOC106038129(LOC106038129|K15789);AGXT2(AGXT2|K00827);GLDC(GLDC|K00281);LOC106042084(LOC106042084|K00544)	http://www.kegg.jp/kegg-bin/show_pathway?map=map00260&multi_query=K00643+%23FFFFFF,red%0d%0aK00613+%23FFFFFF,red%0d%0aK00108+%23FFFFFF,red%0d%0aK00314+%23FFFFFF,green%0d%0aK00552+%23FFFFFF,green%0d%0aK01697+%23FFFFFF,green%0d%0aK00382+%23FFFFFF,green%0d%0aK00274+%23FFFFFF,green%0d%0aK00315+%23FFFFFF,green%0d%0aK01758+%23FFFFFF,green%0d%0aK00605+%23FFFFFF,green%0d%0aK15789+%23FFFFFF,green%0d%0aK00…	18/1426	39/5923	0.461538
map04726	Serotonergic synapse	Organismal Systems	Nervous system	23	15	38	103	0.00228233	0.0538697	PRKCB(PRKCB|K19662);GNG10(GNG10|K04545);ALOX5(ALOX5|K00461);HTR7(HTR7|K04163);PLA2G4F(PLA2G4F|K16342);LOC106037003(LOC106037003|K04520);LOC125179744(LOC125179744|K04520);LOC106033102(LOC106033102|K07418);KCNN2(KCNN2|K04943);CACNA1D(CACNA1D|K04851);LOC106042628(LOC106042628|K00502);HRAS(HRAS|K02833);SLC18A1(SLC18A1|K08155);CACNA1B(CACNA1B|K04849);LOC106035731(LOC106035731|K05181);GNAO1(GNAO1|K0453…	HTR1B(HTR1B|K04153);HTR1F(HTR1F|K04153);KCNJ3(KCNJ3|K04997);CASP3(CASP3|K02187);LOC106036048(LOC106036048|K00274);LOC106042978(LOC106042978|K16342);KCND2(KCND2|K04892);HTR2A(HTR2A|K04157);LOC106042968(LOC106042968|K16342);LOC106036047(LOC106036047|K00274);PTGS1(PTGS1|K00509);LOC106042972(LOC106042972|K16342);KCNJ5(KCNJ5|K04999);LOC106040722(LOC106040722|K16342);GNG4(GNG4|K04541)	http://www.kegg.jp/kegg-bin/show_pathway?map=map04726&multi_query=K19662+%23FFFFFF,red%0d%0aK04545+%23FFFFFF,red%0d%0aK00461+%23FFFFFF,red%0d%0aK04163+%23FFFFFF,red%0d%0aK04520+%23FFFFFF,red%0d%0aK07418+%23FFFFFF,red%0d%0aK04943+%23FFFFFF,red%0d%0aK04851+%23FFFFFF,red%0d%0aK00502+%23FFFFFF,red%0d%0aK02833+%23FFFFFF,red%0d%0aK08155+%23FFFFFF,red%0d%0aK04849+%23FFFFFF,red%0d%0aK05181+%23FFFFFF,red%…	38/1426	103/5923	0.368932
map04730	Long-term depression	Organismal Systems	Nervous system	17	9	26	64	0.00237026	0.0538697	PRKCB(PRKCB|K19662);PRKG2(PRKG2|K19477);LOC106049906(LOC106049906|K19477);PLA2G4F(PLA2G4F|K16342);GRIA2(GRIA2|K05198);GNAZ(GNAZ|K04535);LYN(LYN|K05854);HRAS(HRAS|K02833);GNAO1(GNAO1|K04534);PLA2G4C(PLA2G4C|K16342);LOC125184079(LOC125184079|K05256);PLCB1(PLCB1|K05858);ITPR3(ITPR3|K04960);PLCB4(PLCB4|K05858);CRH(CRH|K05256);LOC106042961(LOC106042961|K16342);LOC106036260(LOC106036260|K12319)	MAP2K2(MAP2K2|K04369);GRIA3(GRIA3|K05199);GUCY1B1(GUCY1B1|K12319);GUCY1A1(GUCY1A1|K12318);LOC106042978(LOC106042978|K16342);LOC106042968(LOC106042968|K16342);LOC106042972(LOC106042972|K16342);GUCY1A2(GUCY1A2|K12318);LOC106040722(LOC106040722|K16342)	http://www.kegg.jp/kegg-bin/show_pathway?map=map04730&multi_query=K19662+%23FFFFFF,red%0d%0aK19477+%23FFFFFF,red%0d%0aK05198+%23FFFFFF,red%0d%0aK04535+%23FFFFFF,red%0d%0aK05854+%23FFFFFF,red%0d%0aK02833+%23FFFFFF,red%0d%0aK04534+%23FFFFFF,red%0d%0aK05256+%23FFFFFF,red%0d%0aK05858+%23FFFFFF,red%0d%0aK04960+%23FFFFFF,red%0d%0aK04369+%23FFFFFF,green%0d%0aK05199+%23FFFFFF,green%0d%0aK12318+%23FFFFFF,…	26/1426	64/5923	0.40625
map00604	Glycosphingolipid biosynthesis - ganglio series	Metabolism	Glycan biosynthesis and metabolism	4	5	9	15	0.00314285	0.0628525	HEXB(HEXB|K12373);LOC106045430(LOC106045430|K03368);ST6GALNAC4(ST6GALNAC4|K03374);HEXA(HEXA|K12373)	ST8SIA1(ST8SIA1|K03371);ST8SIA5(ST8SIA5|K03369);ST3GAL1(ST3GAL1|K00780);ST6GALNAC3(ST6GALNAC3|K03373);ST6GALNAC5(ST6GALNAC5|K03375)	http://www.kegg.jp/kegg-bin/show_pathway?map=map00604&multi_query=K12373+%23FFFFFF,red%0d%0aK03368+%23FFFFFF,red%0d%0aK03374+%23FFFFFF,red%0d%0aK03371+%23FFFFFF,green%0d%0aK03369+%23FFFFFF,green%0d%0aK00780+%23FFFFFF,green%0d%0aK03373+%23FFFFFF,green%0d%0aK03375+%23FFFFFF,green	9/1426	15/5923	0.6
map04966	Collecting duct acid secretion	Organismal Systems	Excretory system	12	0	12	23	0.00326833	0.0628525	ATP6V1C2(ATP6V1C2|K02148);ATP6V0D2(ATP6V0D2|K02146);LOC106030632(LOC106030632|K18245);ATP6V1B2(ATP6V1B2|K02147);ATP6V1G3(ATP6V1G3|K02152);TCIRG1(TCIRG1|K02154);ATP6V1C1(ATP6V1C1|K02148);ATP6V1E1(ATP6V1E1|K02150);LOC106044342(LOC106044342|K13627);ATP6V1B1(ATP6V1B1|K02147);ATP6V0E1(ATP6V0E1|K02153);ATP6V1A(ATP6V1A|K02145)	-	http://www.kegg.jp/kegg-bin/show_pathway?map=map04966&multi_query=K02148+%23FFFFFF,red%0d%0aK02146+%23FFFFFF,red%0d%0aK18245+%23FFFFFF,red%0d%0aK02147+%23FFFFFF,red%0d%0aK02152+%23FFFFFF,red%0d%0aK02154+%23FFFFFF,red%0d%0aK02150+%23FFFFFF,red%0d%0aK13627+%23FFFFFF,red%0d%0aK02153+%23FFFFFF,red%0d%0aK02145+%23FFFFFF,red	12/1426	23/5923	0.521739
map00250	Alanine, aspartate and glutamate metabolism	Metabolism	Amino acid metabolism	9	7	16	35	0.00406097	0.0688529	LOC106037044(LOC106037044|K01915);ADSS1(ADSS1|K01939);GLUD1(GLUD1|K00261);ASS1(ASS1|K01940);GLS(GLS|K01425);IL4I1(IL4I1|K03334);ASL(ASL|K01755);ASPA(ASPA|K01437);LOC106034162(LOC106034162|K14592)	ALDH4A1(ALDH4A1|K00294);RIMKLB(RIMKLB|K18310);PPAT(PPAT|K00764);ADSL(ADSL|K01756);GAD2(GAD2|K01580);AGXT2(AGXT2|K00827);NAT8L(NAT8L|K18309)	http://www.kegg.jp/kegg-bin/show_pathway?map=map00250&multi_query=K01915+%23FFFFFF,red%0d%0aK01939+%23FFFFFF,red%0d%0aK00261+%23FFFFFF,red%0d%0aK01940+%23FFFFFF,red%0d%0aK01425+%23FFFFFF,red%0d%0aK03334+%23FFFFFF,red%0d%0aK01755+%23FFFFFF,red%0d%0aK01437+%23FFFFFF,red%0d%0aK14592+%23FFFFFF,red%0d%0aK00294+%23FFFFFF,green%0d%0aK18310+%23FFFFFF,green%0d%0aK00764+%23FFFFFF,green%0d%0aK01756+%23FFFFF…	16/1426	35/5923	0.457143
map04512	ECM-receptor interaction	Environmental Information Processing	Signaling molecules and interaction	17	15	32	86	0.00421041	0.0688529	FN1(FN1|K05717);LOC106045666(LOC106045666|K06261);CD36(CD36|K06259);LAMA3(LAMA3|K06240);ITGAV(ITGAV|K06487);TNC(TNC|K06252);ITGB5(ITGB5|K06588);SPP1(SPP1|K06250);LOC106047968(LOC106047968|K04659);LAMB2(LAMB2|K06243);THBS2(THBS2|K04659);LOC125181920(LOC125181920|K06243);LOC125181549(LOC125181549|K06583);TNXB(TNXB|K06252);COL1A2(COL1A2|K06236);COL6A6(COL6A6|K06238);SDC4(SDC4|K16338)	DAG1(DAG1|K06265);AGRN(AGRN|K06254);ITGA9(ITGA9|K06585);HMMR(HMMR|K06267);COL2A1(COL2A1|K19719);THBS4(THBS4|K04659);COL9A1(COL9A1|K08131);SV2B(SV2B|K06258);THBS3(THBS3|K04659);COL9A2(COL9A2|K08131);COL4A6(COL4A6|K06237);COL4A5(COL4A5|K06237);LOC125179738(LOC125179738|K06238);LAMB4(LAMB4|K06245);LAMA4(LAMA4|K06241)	http://www.kegg.jp/kegg-bin/show_pathway?map=map04512&multi_query=K05717+%23FFFFFF,red%0d%0aK06261+%23FFFFFF,red%0d%0aK06259+%23FFFFFF,red%0d%0aK06240+%23FFFFFF,red%0d%0aK06487+%23FFFFFF,red%0d%0aK06252+%23FFFFFF,red%0d%0aK06588+%23FFFFFF,red%0d%0aK06250+%23FFFFFF,red%0d%0aK06243+%23FFFFFF,red%0d%0aK06583+%23FFFFFF,red%0d%0aK06236+%23FFFFFF,red%0d%0aK16338+%23FFFFFF,red%0d%0aK06265+%23FFFFFF,gree…	32/1426	86/5923	0.372093
map03320	PPAR signaling pathway	Organismal Systems	Endocrine system	19	8	27	70	0.004682	0.0688529	ME1(ME1|K00029);CD36(CD36|K06259);LOC106047141(LOC106047141|K08761);NR1H3(NR1H3|K08536);FABP5(FABP5|K08754);LOC106030656(LOC106030656|K08753);ACSL5(ACSL5|K01897);LOC106039314(LOC106039314|K00488);FABP3(FABP3|K08752);PLIN2(PLIN2|K17284);LOC125181893(LOC125181893|K17284);LOC106045260(LOC106045260|K08749);LOC125181899(LOC125181899|K17284);SLC27A4(SLC27A4|K08745);ACSBG1(ACSBG1|K15013);ACSL1(ACSL1|K01…	ADIPOQ(ADIPOQ|K07296);LOC106033870(LOC106033870|K10226);SCD5(SCD5|K00507);ACADL(ACADL|K00255);ANGPTL4(ANGPTL4|K08767);LOC106034204(LOC106034204|K01388);ME3(ME3|K00029);FABP2(FABP2|K08751)	http://www.kegg.jp/kegg-bin/show_pathway?map=map03320&multi_query=K06259+%23FFFFFF,red%0d%0aK08761+%23FFFFFF,red%0d%0aK08536+%23FFFFFF,red%0d%0aK08754+%23FFFFFF,red%0d%0aK08753+%23FFFFFF,red%0d%0aK01897+%23FFFFFF,red%0d%0aK00488+%23FFFFFF,red%0d%0aK08752+%23FFFFFF,red%0d%0aK17284+%23FFFFFF,red%0d%0aK08749+%23FFFFFF,red%0d%0aK08745+%23FFFFFF,red%0d%0aK15013+%23FFFFFF,red%0d%0aK00864+%23FFFFFF,red%…	27/1426	70/5923	0.385714
map04662	B cell receptor signaling pathway	Organismal Systems	Immune system	24	3	27	70	0.004682	0.0688529	PIK3R5(PIK3R5|K02649);SYK(SYK|K05855);PRKCB(PRKCB|K19662);PIK3AP1(PIK3AP1|K12230);VAV3(VAV3|K05730);PLCG2(PLCG2|K05859);RAC2(RAC2|K07860);PIK3CG(PIK3CG|K00922);CARD11(CARD11|K07367);INPP5D(INPP5D|K03084);PTPN6(PTPN6|K05697);BTK(BTK|K07370);PPP3CA(PPP3CA|K04348);NFATC1(NFATC1|K04446);BLNK(BLNK|K07371);PIK3CD(PIK3CD|K00922);LOC106047451(LOC106047451|K07369);VAV1(VAV1|K05730);RASGRP3(RASGRP3|K12362)…	MAP2K2(MAP2K2|K04369);FOS(FOS|K04379);PIK3R1(PIK3R1|K02649)	http://www.kegg.jp/kegg-bin/show_pathway?map=map04662&multi_query=K05855+%23FFFFFF,red%0d%0aK19662+%23FFFFFF,red%0d%0aK12230+%23FFFFFF,red%0d%0aK05730+%23FFFFFF,red%0d%0aK05859+%23FFFFFF,red%0d%0aK07860+%23FFFFFF,red%0d%0aK00922+%23FFFFFF,red%0d%0aK07367+%23FFFFFF,red%0d%0aK03084+%23FFFFFF,red%0d%0aK05697+%23FFFFFF,red%0d%0aK07370+%23FFFFFF,red%0d%0aK04348+%23FFFFFF,red%0d%0aK04446+%23FFFFFF,red%…	27/1426	70/5923	0.385714
map04210	Apoptosis	Cellular Processes	Cell growth and death	30	14	44	129	0.00603244	0.0837839	PIK3R5(PIK3R5|K02649);LOC106035885(LOC106035885|K04738);CTSZ(CTSZ|K08568);CTSB(CTSB|K01363);CTSS(CTSS|K01368);PIK3CG(PIK3CG|K00922);CTSD(CTSD|K01379);CTSH(CTSH|K01366);CTSK(CTSK|K01371);CAPN2(CAPN2|K03853);ATF4(ATF4|K04374);EIF2AK3(EIF2AK3|K08860);PIK3CD(PIK3CD|K00922);BCL2L11(BCL2L11|K16341);BCL2A1(BCL2A1|K02162);LOC106047686(LOC106047686|K07374);BIRC2(BIRC2|K16060);PARP4(PARP4|K10798);FASLG(FAS…	MAP2K2(MAP2K2|K04369);LMNB2(LMNB2|K07611);FOS(FOS|K04379);CASP3(CASP3|K02187);BIRC5(BIRC5|K08731);LOC106040660(LOC106040660|K19901);BID(BID|K04726);ENDOG(ENDOG|K01173);LOC106045884(LOC106045884|K07374);PIK3R1(PIK3R1|K02649);LMNB1(LMNB1|K07611);CASP7(CASP7|K04397);LOC106030923(LOC106030923|K07374);CASP6(CASP6|K04396)	http://www.kegg.jp/kegg-bin/show_pathway?map=map04210&multi_query=K04738+%23FFFFFF,red%0d%0aK08568+%23FFFFFF,red%0d%0aK01363+%23FFFFFF,red%0d%0aK01368+%23FFFFFF,red%0d%0aK00922+%23FFFFFF,red%0d%0aK01379+%23FFFFFF,red%0d%0aK01366+%23FFFFFF,red%0d%0aK01371+%23FFFFFF,red%0d%0aK03853+%23FFFFFF,red%0d%0aK04374+%23FFFFFF,red%0d%0aK08860+%23FFFFFF,red%0d%0aK16341+%23FFFFFF,red%0d%0aK02162+%23FFFFFF,red%…	44/1426	129/5923	0.341085
map04020	Calcium signaling pathway	Environmental Information Processing	Signal transduction	47	25	72	231	0.00739681	0.0952084	PTAFR(PTAFR|K04279);PRKCB(PRKCB|K19662);PLCG2(PLCG2|K05859);FGF10(FGF10|K04358);PPP3CA(PPP3CA|K04348);RYR3(RYR3|K04963);HTR7(HTR7|K04163);PLN(PLN|K05852);TPCN2(TPCN2|K14077);VEGFC(VEGFC|K05449);ATP2A3(ATP2A3|K05853);FGF16(FGF16|K04358);CAMK1G(CAMK1G|K08794);PTK2B(PTK2B|K05871);P2RX6(P2RX6|K05221);VEGFA(VEGFA|K05448);MST1R(MST1R|K05100);CACNA1E(CACNA1E|K04852);CXCR4(CXCR4|K04189);ASPH(ASPH|K00476)…	ATP2B1(ATP2B1|K05850);FGFR4(FGFR4|K05095);TACR1(TACR1|K04222);SLC8A3(SLC8A3|K05849);ADORA2A(ADORA2A|K04266);FGF12(FGF12|K04358);CACNA1H(CACNA1H|K04855);ERBB2(ERBB2|K05083);ADCY2(ADCY2|K08042);ATP2A2(ATP2A2|K05853);HRH2(HRH2|K04150);PTGER3(PTGER3|K04260);GRM5(GRM5|K04604);ADRA1D(ADRA1D|K04137);KDR(KDR|K05098);HTR2A(HTR2A|K04157);TACR3(TACR3|K04224);PDGFC(PDGFC|K05450);MET(MET|K05099);NTRK3(NTRK3|K…	http://www.kegg.jp/kegg-bin/show_pathway?map=map04020&multi_query=K04279+%23FFFFFF,red%0d%0aK19662+%23FFFFFF,red%0d%0aK05859+%23FFFFFF,red%0d%0aK04348+%23FFFFFF,red%0d%0aK04963+%23FFFFFF,red%0d%0aK04163+%23FFFFFF,red%0d%0aK05852+%23FFFFFF,red%0d%0aK14077+%23FFFFFF,red%0d%0aK05449+%23FFFFFF,red%0d%0aK08794+%23FFFFFF,red%0d%0aK05871+%23FFFFFF,red%0d%0aK05221+%23FFFFFF,red%0d%0aK05448+%23FFFFFF,red%…	72/1426	231/5923	0.311688
map04613	Neutrophil extracellular trap formation	Organismal Systems	Immune system	37	6	43	127	0.00761667	0.0952084	PIK3R5(PIK3R5|K02649);TLR4(TLR4|K10160);SYK(SYK|K05855);ITGB2(ITGB2|K06464);NCF1(NCF1|K08011);NCF2(NCF2|K08010);CR1(CR1|K04011);PRKCB(PRKCB|K19662);PLCG2(PLCG2|K05859);LOC106045666(LOC106045666|K06261);RAC2(RAC2|K07860);PIK3CG(PIK3CG|K00922);TLR7(TLR7|K05404);NCF4(NCF4|K08012);LOC106046281(LOC106046281|K10074);PIK3CD(PIK3CD|K00922);LOC106045137(LOC106045137|K11251);LOC106041540(LOC106041540|K0649…	MAP2K2(MAP2K2|K04369);LOC106048907(LOC106048907|K11251);HMGB1(HMGB1|K10802);HDAC10(HDAC10|K18671);LOC106030849(LOC106030849|K11251);PIK3R1(PIK3R1|K02649)	http://www.kegg.jp/kegg-bin/show_pathway?map=map04613&multi_query=K10160+%23FFFFFF,red%0d%0aK05855+%23FFFFFF,red%0d%0aK06464+%23FFFFFF,red%0d%0aK08011+%23FFFFFF,red%0d%0aK08010+%23FFFFFF,red%0d%0aK04011+%23FFFFFF,red%0d%0aK19662+%23FFFFFF,red%0d%0aK05859+%23FFFFFF,red%0d%0aK06261+%23FFFFFF,red%0d%0aK07860+%23FFFFFF,red%0d%0aK00922+%23FFFFFF,red%0d%0aK05404+%23FFFFFF,red%0d%0aK08012+%23FFFFFF,red%…	43/1426	127/5923	0.338583
map00603	Glycosphingolipid biosynthesis - globo and isoglobo series	Metabolism	Glycan biosynthesis and metabolism	4	4	8	14	0.00804041	0.0957191	HEXB(HEXB|K12373);LOC106045430(LOC106045430|K03368);GLA(GLA|K01189);HEXA(HEXA|K12373)	B3GALNT1(B3GALNT1|K00719);A4GALT(A4GALT|K01988);ST8SIA1(ST8SIA1|K03371);ST3GAL1(ST3GAL1|K00780)	http://www.kegg.jp/kegg-bin/show_pathway?map=map00603&multi_query=K12373+%23FFFFFF,red%0d%0aK03368+%23FFFFFF,red%0d%0aK01189+%23FFFFFF,red%0d%0aK00719+%23FFFFFF,green%0d%0aK01988+%23FFFFFF,green%0d%0aK03371+%23FFFFFF,green%0d%0aK00780+%23FFFFFF,green	8/1426	14/5923	0.571429
map04724	Glutamatergic synapse	Organismal Systems	Nervous system	24	14	38	111	0.00960126	0.109105	PRKCB(PRKCB|K19662);LOC106037044(LOC106037044|K01915);GNG10(GNG10|K04545);PPP3CA(PPP3CA|K04348);GLS(GLS|K01425);PLA2G4F(PLA2G4F|K16342);SLC38A3(SLC38A3|K13576);GRIK2(GRIK2|K05202);GRIA2(GRIA2|K05198);LOC106044430(LOC106044430|K05613);CACNA1D(CACNA1D|K04851);GRIN2A(GRIN2A|K05209);SLC38A2(SLC38A2|K14207);GRM4(GRM4|K04607);LOC125179645(LOC125179645|K05613);GRM7(GRM7|K04608);GNAO1(GNAO1|K04534);GNGT2…	GRIA3(GRIA3|K05199);GRIN2B(GRIN2B|K05210);KCNJ3(KCNJ3|K04997);ADCY2(ADCY2|K08042);GRM5(GRM5|K04604);LOC106042978(LOC106042978|K16342);GRIK4(GRIK4|K05204);LOC106042968(LOC106042968|K16342);SHANK3(SHANK3|K15009);LOC106042972(LOC106042972|K16342);LOC106040722(LOC106040722|K16342);LOC125179649(LOC125179649|K05213);GNG4(GNG4|K04541);GRIN3B(GRIN3B|K05214)	http://www.kegg.jp/kegg-bin/show_pathway?map=map04724&multi_query=K19662+%23FFFFFF,red%0d%0aK01915+%23FFFFFF,red%0d%0aK04545+%23FFFFFF,red%0d%0aK04348+%23FFFFFF,red%0d%0aK01425+%23FFFFFF,red%0d%0aK13576+%23FFFFFF,red%0d%0aK05202+%23FFFFFF,red%0d%0aK05198+%23FFFFFF,red%0d%0aK05613+%23FFFFFF,red%0d%0aK04851+%23FFFFFF,red%0d%0aK05209+%23FFFFFF,red%0d%0aK14207+%23FFFFFF,red%0d%0aK04607+%23FFFFFF,red%…	38/1426	111/5923	0.342342
map04727	GABAergic synapse	Organismal Systems	Nervous system	21	6	27	76	0.0160059	0.172848	PRKCB(PRKCB|K19662);LOC106037044(LOC106037044|K01915);GNG10(GNG10|K04545);GLS(GLS|K01425);GABRD(GABRD|K05184);GABRA4(GABRA4|K05175);SLC38A3(SLC38A3|K13576);GABARAPL1(GABARAPL1|K08341);SLC6A1(SLC6A1|K05034);GPHN(GPHN|K15376);CACNA1D(CACNA1D|K04851);SLC38A2(SLC38A2|K14207);GABRA1(GABRA1|K05175);CACNA1B(CACNA1B|K04849);GABBR2(GABBR2|K04615);LOC106035731(LOC106035731|K05181);GNAO1(GNAO1|K04534);GNGT2…	ADCY2(ADCY2|K08042);GAD2(GAD2|K01580);LOC106031043(LOC106031043|K05034);GABRA3(GABRA3|K05175);GNG4(GNG4|K04541);GABRR3(GABRR3|K05190)	http://www.kegg.jp/kegg-bin/show_pathway?map=map04727&multi_query=K19662+%23FFFFFF,red%0d%0aK01915+%23FFFFFF,red%0d%0aK04545+%23FFFFFF,red%0d%0aK01425+%23FFFFFF,red%0d%0aK05184+%23FFFFFF,red%0d%0aK13576+%23FFFFFF,red%0d%0aK08341+%23FFFFFF,red%0d%0aK15376+%23FFFFFF,red%0d%0aK04851+%23FFFFFF,red%0d%0aK14207+%23FFFFFF,red%0d%0aK04849+%23FFFFFF,red%0d%0aK04615+%23FFFFFF,red%0d%0aK05181+%23FFFFFF,red%…	27/1426	76/5923	0.355263
map04713	Circadian entrainment	Organismal Systems	Environmental adaptation	18	13	31	90	0.0165934	0.172848	PRKCB(PRKCB|K19662);GNG10(GNG10|K04545);PRKG2(PRKG2|K19477);RYR3(RYR3|K04963);LOC106049906(LOC106049906|K19477);LOC106041608(LOC106041608|K16513);GRIA2(GRIA2|K05198);ADCYAP1(ADCYAP1|K05262);CACNA1D(CACNA1D|K04851);GRIN2A(GRIN2A|K05209);GNAO1(GNAO1|K04534);GNGT2(GNGT2|K04549);LOC125184869(LOC125184869|K04962);PLCB1(PLCB1|K05858);ITPR3(ITPR3|K04960);PLCB4(PLCB4|K05858);LOC106036260(LOC106036260|K12…	GRIA3(GRIA3|K05199);GRIN2B(GRIN2B|K05210);LOC106040661(LOC106040661|K16513);CACNA1H(CACNA1H|K04855);FOS(FOS|K04379);KCNJ3(KCNJ3|K04997);GUCY1B1(GUCY1B1|K12319);ADCY2(ADCY2|K08042);MTNR1B(MTNR1B|K04286);GUCY1A1(GUCY1A1|K12318);GUCY1A2(GUCY1A2|K12318);KCNJ5(KCNJ5|K04999);GNG4(GNG4|K04541)	http://www.kegg.jp/kegg-bin/show_pathway?map=map04713&multi_query=K19662+%23FFFFFF,red%0d%0aK04545+%23FFFFFF,red%0d%0aK19477+%23FFFFFF,red%0d%0aK04963+%23FFFFFF,red%0d%0aK05198+%23FFFFFF,red%0d%0aK05262+%23FFFFFF,red%0d%0aK04851+%23FFFFFF,red%0d%0aK05209+%23FFFFFF,red%0d%0aK04534+%23FFFFFF,red%0d%0aK04549+%23FFFFFF,red%0d%0aK04962+%23FFFFFF,red%0d%0aK05858+%23FFFFFF,red%0d%0aK04960+%23FFFFFF,red%…	31/1426	90/5923	0.344444
map04670	Leukocyte transendothelial migration	Organismal Systems	Immune system	32	5	37	112	0.0190758	0.190758	PIK3R5(PIK3R5|K02649);ITGB2(ITGB2|K06464);NCF1(NCF1|K08011);NCF2(NCF2|K08010);PRKCB(PRKCB|K19662);VAV3(VAV3|K05730);PLCG2(PLCG2|K05859);RAC2(RAC2|K07860);PIK3CG(PIK3CG|K00922);MMP2(MMP2|K01398);CLDN5(CLDN5|K06087);LOC125182784(LOC125182784|K06087);NCF4(NCF4|K08012);JAM2(JAM2|K06735);CD99(CD99|K06520);PIK3CD(PIK3CD|K00922);EZR(EZR|K08007);VAV1(VAV1|K05730);PTK2B(PTK2B|K05871);MYL10(MYL10|K10351);C…	CDH5(CDH5|K06533);JAM3(JAM3|K06785);PIK3R1(PIK3R1|K02649);CLDN25(CLDN25|K06087);VCAM1(VCAM1|K06527)	http://www.kegg.jp/kegg-bin/show_pathway?map=map04670&multi_query=K06464+%23FFFFFF,red%0d%0aK08011+%23FFFFFF,red%0d%0aK08010+%23FFFFFF,red%0d%0aK19662+%23FFFFFF,red%0d%0aK05730+%23FFFFFF,red%0d%0aK05859+%23FFFFFF,red%0d%0aK07860+%23FFFFFF,red%0d%0aK00922+%23FFFFFF,red%0d%0aK01398+%23FFFFFF,red%0d%0aK08012+%23FFFFFF,red%0d%0aK06735+%23FFFFFF,red%0d%0aK06520+%23FFFFFF,red%0d%0aK08007+%23FFFFFF,red%…	37/1426	112/5923	0.330357
map04510	Focal adhesion	Cellular Processes	Cellular community - eukaryotes	39	23	62	204	0.0213846	0.205621	PIK3R5(PIK3R5|K02649);FN1(FN1|K05717);PRKCB(PRKCB|K19662);VAV3(VAV3|K05730);RAC2(RAC2|K07860);LAMA3(LAMA3|K06240);PIK3CG(PIK3CG|K00922);ITGAV(ITGAV|K06487);TNC(TNC|K06252);ITGB5(ITGB5|K06588);CAV1(CAV1|K06278);SPP1(SPP1|K06250);CAPN2(CAPN2|K03853);VEGFC(VEGFC|K05449);RASGRF1(RASGRF1|K04349);PIK3CD(PIK3CD|K00922);BIRC2(BIRC2|K16060);CAV2(CAV2|K12958);VAV1(VAV1|K05730);LOC106047968(LOC106047968|K04…	PPP1CB(PPP1CB|K06269);ITGA9(ITGA9|K06585);ERBB2(ERBB2|K05083);PAK3(PAK3|K05733);TLN2(TLN2|K06271);COL2A1(COL2A1|K19719);THBS4(THBS4|K04659);SHC4(SHC4|K17449);PIP5K1B(PIP5K1B|K00889);KDR(KDR|K05098);COL9A1(COL9A1|K08131);PDGFC(PDGFC|K05450);PAK6(PAK6|K05735);THBS3(THBS3|K04659);COL9A2(COL9A2|K08131);PIK3R1(PIK3R1|K02649);MET(MET|K05099);COL4A6(COL4A6|K06237);COL4A5(COL4A5|K06237);LOC125179738(LOC1…	http://www.kegg.jp/kegg-bin/show_pathway?map=map04510&multi_query=K05717+%23FFFFFF,red%0d%0aK19662+%23FFFFFF,red%0d%0aK05730+%23FFFFFF,red%0d%0aK07860+%23FFFFFF,red%0d%0aK06240+%23FFFFFF,red%0d%0aK00922+%23FFFFFF,red%0d%0aK06487+%23FFFFFF,red%0d%0aK06252+%23FFFFFF,red%0d%0aK06588+%23FFFFFF,red%0d%0aK06278+%23FFFFFF,red%0d%0aK06250+%23FFFFFF,red%0d%0aK03853+%23FFFFFF,red%0d%0aK05449+%23FFFFFF,red%…	62/1426	204/5923	0.303922
map04540	Gap junction	Cellular Processes	Cellular community - eukaryotes	13	16	29	85	0.0228998	0.212035	PRKCB(PRKCB|K19662);PRKG2(PRKG2|K19477);LOC106049906(LOC106049906|K19477);LOC106047686(LOC106047686|K07374);GJA1(GJA1|K07372);CSNK1D(CSNK1D|K08959);HRAS(HRAS|K02833);PDGFB(PDGFB|K17386);PLCB1(PLCB1|K05858);EGF(EGF|K04357);ITPR3(ITPR3|K04960);PLCB4(PLCB4|K05858);LOC106036260(LOC106036260|K12319)	MAP2K2(MAP2K2|K04369);GJD2(GJD2|K07373);GUCY1B1(GUCY1B1|K12319);ADCY2(ADCY2|K08042);GUCY1A1(GUCY1A1|K12318);GRM5(GRM5|K04604);CDK1(CDK1|K02087);LOC106049663(LOC106049663|K07375);TUBB6(TUBB6|K07375);HTR2A(HTR2A|K04157);PDGFC(PDGFC|K05450);TUBB3(TUBB3|K07375);DRD2(DRD2|K04145);LOC106045884(LOC106045884|K07374);GUCY1A2(GUCY1A2|K12318);LOC106030923(LOC106030923|K07374)	http://www.kegg.jp/kegg-bin/show_pathway?map=map04540&multi_query=K19662+%23FFFFFF,red%0d%0aK19477+%23FFFFFF,red%0d%0aK07372+%23FFFFFF,red%0d%0aK08959+%23FFFFFF,red%0d%0aK02833+%23FFFFFF,red%0d%0aK17386+%23FFFFFF,red%0d%0aK05858+%23FFFFFF,red%0d%0aK04357+%23FFFFFF,red%0d%0aK04960+%23FFFFFF,red%0d%0aK04369+%23FFFFFF,green%0d%0aK07373+%23FFFFFF,green%0d%0aK08042+%23FFFFFF,green%0d%0aK12318+%23FFFFF…	29/1426	85/5923	0.341176
map04380	Osteoclast differentiation	Organismal Systems	Development and regeneration	28	6	34	104	0.0279193	0.249279	PIK3R5(PIK3R5|K02649);SYK(SYK|K05855);LCP2(LCP2|K07361);CSF1R(CSF1R|K05090);LOC106042157(LOC106042157|K08008);NCF1(NCF1|K08011);SPI1(SPI1|K09438);LOC106045892(LOC106045892|K14378);NCF2(NCF2|K08010);PLCG2(PLCG2|K05859);PIK3CG(PIK3CG|K00922);NCF4(NCF4|K08012);BTK(BTK|K07370);PPP3CA(PPP3CA|K04348);CTSK(CTSK|K01371);TEC(TEC|K07364);SQSTM1(SQSTM1|K14381);NFATC1(NFATC1|K04446);BLNK(BLNK|K07371);PIK3CD(…	CALCR(CALCR|K04576);FOS(FOS|K04379);SOCS1(SOCS1|K04694);SOCS3(SOCS3|K04696);PIK3R1(PIK3R1|K02649);FHL2(FHL2|K14380)	http://www.kegg.jp/kegg-bin/show_pathway?map=map04380&multi_query=K05855+%23FFFFFF,red%0d%0aK07361+%23FFFFFF,red%0d%0aK05090+%23FFFFFF,red%0d%0aK08008+%23FFFFFF,red%0d%0aK08011+%23FFFFFF,red%0d%0aK09438+%23FFFFFF,red%0d%0aK14378+%23FFFFFF,red%0d%0aK08010+%23FFFFFF,red%0d%0aK05859+%23FFFFFF,red%0d%0aK00922+%23FFFFFF,red%0d%0aK08012+%23FFFFFF,red%0d%0aK07370+%23FFFFFF,red%0d%0aK04348+%23FFFFFF,red%…	34/1426	104/5923	0.326923
map00380	Tryptophan metabolism	Metabolism	Amino acid metabolism	10	6	16	42	0.0296591	0.252993	HAAO(HAAO|K00452);IL4I1(IL4I1|K03334);LOC106044188(LOC106044188|K07408);ACMSD(ACMSD|K03392);LOC106042628(LOC106042628|K00502);ALDH3A2(ALDH3A2|K00128);TDO2(TDO2|K00453);KYNU(KYNU|K01556);LOC125179647(LOC125179647|K01593);ASMT(ASMT|K00543)	DLD(DLD|K00382);DHTKD1(DHTKD1|K15791);LOC106036048(LOC106036048|K00274);AFMID(AFMID|K01432);LOC106036047(LOC106036047|K00274);GCDH(GCDH|K00252)	http://www.kegg.jp/kegg-bin/show_pathway?map=map00380&multi_query=K00452+%23FFFFFF,red%0d%0aK03334+%23FFFFFF,red%0d%0aK07408+%23FFFFFF,red%0d%0aK03392+%23FFFFFF,red%0d%0aK00502+%23FFFFFF,red%0d%0aK00128+%23FFFFFF,red%0d%0aK00453+%23FFFFFF,red%0d%0aK01556+%23FFFFFF,red%0d%0aK01593+%23FFFFFF,red%0d%0aK00543+%23FFFFFF,red%0d%0aK00382+%23FFFFFF,green%0d%0aK15791+%23FFFFFF,green%0d%0aK00274+%23FFFFFF,…	16/1426	42/5923	0.380952
map04664	Fc epsilon RI signaling pathway	Organismal Systems	Immune system	17	6	23	66	0.0313315	0.252993	PIK3R5(PIK3R5|K02649);SYK(SYK|K05855);LCP2(LCP2|K07361);VAV3(VAV3|K05730);PLCG2(PLCG2|K05859);RAC2(RAC2|K07860);PIK3CG(PIK3CG|K00922);INPP5D(INPP5D|K03084);BTK(BTK|K07370);ALOX5(ALOX5|K00461);PLA2G4F(PLA2G4F|K16342);PIK3CD(PIK3CD|K00922);VAV1(VAV1|K05730);LYN(LYN|K05854);HRAS(HRAS|K02833);PLA2G4C(PLA2G4C|K16342);LOC106042961(LOC106042961|K16342)	MAP2K2(MAP2K2|K04369);LOC106042978(LOC106042978|K16342);LOC106042968(LOC106042968|K16342);LOC106042972(LOC106042972|K16342);PIK3R1(PIK3R1|K02649);LOC106040722(LOC106040722|K16342)	http://www.kegg.jp/kegg-bin/show_pathway?map=map04664&multi_query=K05855+%23FFFFFF,red%0d%0aK07361+%23FFFFFF,red%0d%0aK05730+%23FFFFFF,red%0d%0aK05859+%23FFFFFF,red%0d%0aK07860+%23FFFFFF,red%0d%0aK00922+%23FFFFFF,red%0d%0aK03084+%23FFFFFF,red%0d%0aK07370+%23FFFFFF,red%0d%0aK00461+%23FFFFFF,red%0d%0aK05854+%23FFFFFF,red%0d%0aK02833+%23FFFFFF,red%0d%0aK04369+%23FFFFFF,green%0d%0aK02649+%23FFFFFF,pu…	23/1426	66/5923	0.348485
map04062	Chemokine signaling pathway	Organismal Systems	Immune system	35	13	48	156	0.0319817	0.252993	PIK3R5(PIK3R5|K02649);LOC106041492(LOC106041492|K12499);NCF1(NCF1|K08011);PRKCB(PRKCB|K19662);DOCK2(DOCK2|K12367);VAV3(VAV3|K05730);PLCG2(PLCG2|K05859);RAC2(RAC2|K07860);PIK3CG(PIK3CG|K00922);GNG10(GNG10|K04545);LOC125183261(LOC125183261|K12499);TIAM1(TIAM1|K05731);LOC106041041(LOC106041041|K12964);LOC106041040(LOC106041040|K12499);PIK3CD(PIK3CD|K00922);CCR2(CCR2|K04180);VAV1(VAV1|K05730);CCL20(C…	LOC106038377(LOC106038377|K04183);ADCY2(ADCY2|K08042);SHC4(SHC4|K17449);LOC106041042(LOC106041042|K12964);CXCR6(CXCR6|K04191);CX3CL1(CX3CL1|K05508);PIK3R1(PIK3R1|K02649);LOC106029402(LOC106029402|K00909);LOC106033294(LOC106033294|K05514);GNG4(GNG4|K04541);CCR7(CCR7|K04182);SHC3(SHC3|K17448);XCR1(XCR1|K04193)	http://www.kegg.jp/kegg-bin/show_pathway?map=map04062&multi_query=K12499+%23FFFFFF,red%0d%0aK08011+%23FFFFFF,red%0d%0aK19662+%23FFFFFF,red%0d%0aK12367+%23FFFFFF,red%0d%0aK05730+%23FFFFFF,red%0d%0aK05859+%23FFFFFF,red%0d%0aK07860+%23FFFFFF,red%0d%0aK00922+%23FFFFFF,red%0d%0aK04545+%23FFFFFF,red%0d%0aK05731+%23FFFFFF,red%0d%0aK04180+%23FFFFFF,red%0d%0aK14625+%23FFFFFF,red%0d%0aK05871+%23FFFFFF,red%…	48/1426	156/5923	0.307692
map00531	Glycosaminoglycan degradation	Metabolism	Glycan biosynthesis and metabolism	9	0	9	20	0.0323831	0.252993	ARSB(ARSB|K01135);GNS(GNS|K01137);GUSB(GUSB|K01195);HEXB(HEXB|K12373);HYAL1(HYAL1|K01197);SGSH(SGSH|K01565);HPSE(HPSE|K07964);NAGLU(NAGLU|K01205);HEXA(HEXA|K12373)	-	http://www.kegg.jp/kegg-bin/show_pathway?map=map00531&multi_query=K01135+%23FFFFFF,red%0d%0aK01137+%23FFFFFF,red%0d%0aK01195+%23FFFFFF,red%0d%0aK12373+%23FFFFFF,red%0d%0aK01197+%23FFFFFF,red%0d%0aK01565+%23FFFFFF,red%0d%0aK07964+%23FFFFFF,red%0d%0aK01205+%23FFFFFF,red	9/1426	20/5923	0.45
map04216	Ferroptosis	Cellular Processes	Cell growth and death	12	2	14	36	0.033961	0.25728	TF(TF|K14736);SAT1(SAT1|K00657);FTH1(FTH1|K00522);ACSL5(ACSL5|K01897);SLC40A1(SLC40A1|K14685);MAP1LC3A(MAP1LC3A|K10435);LOC106047684(LOC106047684|K13624);LOC106031011(LOC106031011|K13869);ACSL1(ACSL1|K01897);LOC106047656(LOC106047656|K05634);LOC106045020(LOC106045020|K13162);PCBP3(PCBP3|K13162)	MAP1LC3C(MAP1LC3C|K10435);SLC39A8(SLC39A8|K14714)	http://www.kegg.jp/kegg-bin/show_pathway?map=map04216&multi_query=K14736+%23FFFFFF,red%0d%0aK00657+%23FFFFFF,red%0d%0aK00522+%23FFFFFF,red%0d%0aK01897+%23FFFFFF,red%0d%0aK14685+%23FFFFFF,red%0d%0aK13624+%23FFFFFF,red%0d%0aK13869+%23FFFFFF,red%0d%0aK05634+%23FFFFFF,red%0d%0aK13162+%23FFFFFF,red%0d%0aK14714+%23FFFFFF,green%0d%0aK10435+%23FFFFFF,purple	14/1426	36/5923	0.388889
map00600	Sphingolipid metabolism	Metabolism	Lipid metabolism	15	4	19	53	0.0359241	0.264148	LOC106030828(LOC106030828|K12382);ASAH1(ASAH1|K12348);SGMS2(SGMS2|K04714);GALC(GALC|K01202);GLA(GLA|K01189);KDSR(KDSR|K04708);ASAH2(ASAH2|K12349);LOC106048534(LOC106048534|K01201);SMPD1(SMPD1|K12350);SGPL1(SGPL1|K01634);NEU2(NEU2|K12357);SGMS1(SGMS1|K04714);PLPP1(PLPP1|K01080);LOC106048495(LOC106048495|K01201);UGCG(UGCG|K00720)	NEU4(NEU4|K12357);CERS1(CERS1|K04710);SMPD2(SMPD2|K12351);SGPP2(SGPP2|K04717)	http://www.kegg.jp/kegg-bin/show_pathway?map=map00600&multi_query=K12382+%23FFFFFF,red%0d%0aK12348+%23FFFFFF,red%0d%0aK04714+%23FFFFFF,red%0d%0aK01202+%23FFFFFF,red%0d%0aK01189+%23FFFFFF,red%0d%0aK04708+%23FFFFFF,red%0d%0aK12349+%23FFFFFF,red%0d%0aK01201+%23FFFFFF,red%0d%0aK12350+%23FFFFFF,red%0d%0aK01634+%23FFFFFF,red%0d%0aK01080+%23FFFFFF,red%0d%0aK00720+%23FFFFFF,red%0d%0aK04710+%23FFFFFF,gree…	19/1426	53/5923	0.358491
map04024	cAMP signaling pathway	Environmental Information Processing	Signal transduction	37	25	62	210	0.0381947	0.272819	PIK3R5(PIK3R5|K02649);SUCNR1(SUCNR1|K10042);VAV3(VAV3|K05730);RAC2(RAC2|K07860);PIK3CG(PIK3CG|K00922);LOC106035824(LOC106035824|K04498);TIAM1(TIAM1|K05731);LOC106034217(LOC106034217|K05264);PLN(PLN|K05852);ATP2A3(ATP2A3|K05853);NFATC1(NFATC1|K04446);EDN3(EDN3|K05227);PIK3CD(PIK3CD|K00922);VAV1(VAV1|K05730);GRIA2(GRIA2|K05198);ADCYAP1(ADCYAP1|K05262);BDNF(BDNF|K04355);CACNA1D(CACNA1D|K04851);ATP1B…	ATP2B1(ATP2B1|K05850);MAP2K2(MAP2K2|K04369);HTR1B(HTR1B|K04153);PPP1CB(PPP1CB|K06269);GRIA3(GRIA3|K05199);ADORA2A(ADORA2A|K04266);GRIN2B(GRIN2B|K05210);FOS(FOS|K04379);GLI1(GLI1|K16797);ARAP3(ARAP3|K12490);HTR1F(HTR1F|K04153);PTCH1(PTCH1|K06225);ADCY2(ADCY2|K08042);ATP2A2(ATP2A2|K05853);PTGER3(PTGER3|K04260);SSTR2(SSTR2|K04218);PDE3A(PDE3A|K19021);ADORA1(ADORA1|K04265);DRD2(DRD2|K04145);PIK3R1(PI…	http://www.kegg.jp/kegg-bin/show_pathway?map=map04024&multi_query=K10042+%23FFFFFF,red%0d%0aK05730+%23FFFFFF,red%0d%0aK07860+%23FFFFFF,red%0d%0aK00922+%23FFFFFF,red%0d%0aK04498+%23FFFFFF,red%0d%0aK05731+%23FFFFFF,red%0d%0aK05264+%23FFFFFF,red%0d%0aK05852+%23FFFFFF,red%0d%0aK04446+%23FFFFFF,red%0d%0aK05227+%23FFFFFF,red%0d%0aK05198+%23FFFFFF,red%0d%0aK05262+%23FFFFFF,red%0d%0aK04355+%23FFFFFF,red%…	62/1426	210/5923	0.295238
map04370	VEGF signaling pathway	Environmental Information Processing	Signal transduction	14	7	21	61	0.0438265	0.304351	PIK3R5(PIK3R5|K02649);PRKCB(PRKCB|K19662);PLCG2(PLCG2|K05859);RAC2(RAC2|K07860);PIK3CG(PIK3CG|K00922);PPP3CA(PPP3CA|K04348);PLA2G4F(PLA2G4F|K16342);PIK3CD(PIK3CD|K00922);VEGFA(VEGFA|K05448);NFATC2(NFATC2|K17332);HRAS(HRAS|K02833);PXN(PXN|K05760);PLA2G4C(PLA2G4C|K16342);LOC106042961(LOC106042961|K16342)	MAP2K2(MAP2K2|K04369);LOC106042978(LOC106042978|K16342);KDR(KDR|K05098);LOC106042968(LOC106042968|K16342);LOC106042972(LOC106042972|K16342);PIK3R1(PIK3R1|K02649);LOC106040722(LOC106040722|K16342)	http://www.kegg.jp/kegg-bin/show_pathway?map=map04370&multi_query=K19662+%23FFFFFF,red%0d%0aK05859+%23FFFFFF,red%0d%0aK07860+%23FFFFFF,red%0d%0aK00922+%23FFFFFF,red%0d%0aK04348+%23FFFFFF,red%0d%0aK05448+%23FFFFFF,red%0d%0aK17332+%23FFFFFF,red%0d%0aK02833+%23FFFFFF,red%0d%0aK05760+%23FFFFFF,red%0d%0aK04369+%23FFFFFF,green%0d%0aK05098+%23FFFFFF,green%0d%0aK02649+%23FFFFFF,purple%0d%0aK16342+%23FFFF…	21/1426	61/5923	0.344262
map00512	Mucin type O-glycan biosynthesis	Metabolism	Glycan biosynthesis and metabolism	9	4	13	34	0.0461262	0.310201	LOC106045430(LOC106045430|K03368);GALNT6(GALNT6|K00710);GALNT5(GALNT5|K00710);ST6GALNAC4(ST6GALNAC4|K03374);GALNT16(GALNT16|K00710);ST6GALNAC1(ST6GALNAC1|K03479);GALNTL6(GALNTL6|K00710);GCNT3(GCNT3|K09662);GALNT13(GALNT13|K00710)	ST3GAL1(ST3GAL1|K00780);GALNT14(GALNT14|K00710);ST6GALNAC2(ST6GALNAC2|K06616);ST6GALNAC3(ST6GALNAC3|K03373)	http://www.kegg.jp/kegg-bin/show_pathway?map=map00512&multi_query=K03368+%23FFFFFF,red%0d%0aK03374+%23FFFFFF,red%0d%0aK03479+%23FFFFFF,red%0d%0aK09662+%23FFFFFF,red%0d%0aK00780+%23FFFFFF,green%0d%0aK06616+%23FFFFFF,green%0d%0aK03373+%23FFFFFF,green%0d%0aK00710+%23FFFFFF,purple	13/1426	34/5923	0.382353
map04260	Cardiac muscle contraction	Organismal Systems	Circulatory system	18	6	24	72	0.0471505	0.310201	LOC106036876(LOC106036876|K12749);SLC9A7(SLC9A7|K12041);ATP2A3(ATP2A3|K05853);SLC9A6(SLC9A6|K12041);MYL10(MYL10|K10351);CACNB2(CACNB2|K04863);ASPH(ASPH|K00476);CACNA1D(CACNA1D|K04851);ATP1B3(ATP1B3|K01540);MYH7B(MYH7B|K17751);CACNA2D1(CACNA2D1|K04858);LOC106029333(LOC106029333|K01539);CACNG3(CACNG3|K04868);MYL2(MYL2|K10351);LOC125184869(LOC125184869|K04962);TNNC1(TNNC1|K05865);LOC125181361(LOC125…	MYL4(MYL4|K12750);SLC8A3(SLC8A3|K05849);LOC125181306(LOC125181306|K02265);ATP2A2(ATP2A2|K05853);ACTC1(ACTC1|K12314);LOC106029545(LOC106029545|K05853)	http://www.kegg.jp/kegg-bin/show_pathway?map=map04260&multi_query=K12749+%23FFFFFF,red%0d%0aK12041+%23FFFFFF,red%0d%0aK10351+%23FFFFFF,red%0d%0aK04863+%23FFFFFF,red%0d%0aK00476+%23FFFFFF,red%0d%0aK04851+%23FFFFFF,red%0d%0aK01540+%23FFFFFF,red%0d%0aK17751+%23FFFFFF,red%0d%0aK04858+%23FFFFFF,red%0d%0aK01539+%23FFFFFF,red%0d%0aK04868+%23FFFFFF,red%0d%0aK04962+%23FFFFFF,red%0d%0aK05865+%23FFFFFF,red%…	24/1426	72/5923	0.333333
map04666	Fc gamma R-mediated phagocytosis	Organismal Systems	Immune system	22	9	31	98	0.0529758	0.339588	PIK3R5(PIK3R5|K02649);SYK(SYK|K05855);NCF1(NCF1|K08011);PTPRC(PTPRC|K06478);PRKCB(PRKCB|K19662);VAV3(VAV3|K05730);PLCG2(PLCG2|K05859);RAC2(RAC2|K07860);MYO10(MYO10|K12559);PIK3CG(PIK3CG|K00922);SCIN(SCIN|K05768);INPP5D(INPP5D|K03084);PLA2G4F(PLA2G4F|K16342);PIK3CD(PIK3CD|K00922);LOC106045441(LOC106045441|K12488);VAV1(VAV1|K05730);ASAP1(ASAP1|K12488);LYN(LYN|K05854);PLPP1(PLPP1|K01080);GSN(GSN|K05…	MARCKSL1(MARCKSL1|K13536);ACTR3B(ACTR3B|K18584);LOC106029820(LOC106029820|K12559);PIP5K1B(PIP5K1B|K00889);LOC106042978(LOC106042978|K16342);LOC106042968(LOC106042968|K16342);LOC106042972(LOC106042972|K16342);PIK3R1(PIK3R1|K02649);LOC106040722(LOC106040722|K16342)	http://www.kegg.jp/kegg-bin/show_pathway?map=map04666&multi_query=K05855+%23FFFFFF,red%0d%0aK08011+%23FFFFFF,red%0d%0aK06478+%23FFFFFF,red%0d%0aK19662+%23FFFFFF,red%0d%0aK05730+%23FFFFFF,red%0d%0aK05859+%23FFFFFF,red%0d%0aK07860+%23FFFFFF,red%0d%0aK00922+%23FFFFFF,red%0d%0aK05768+%23FFFFFF,red%0d%0aK03084+%23FFFFFF,red%0d%0aK12488+%23FFFFFF,red%0d%0aK05854+%23FFFFFF,red%0d%0aK01080+%23FFFFFF,red%…	31/1426	98/5923	0.316327
map00561	Glycerolipid metabolism	Metabolism	Lipid metabolism	17	3	20	59	0.0563012	0.351882	PNPLA2(PNPLA2|K16816);AGPAT2(AGPAT2|K13509);GLA(GLA|K01189);LOC106030919(LOC106030919|K00011);LOC106046903(LOC106046903|K13509);AGPAT4(AGPAT4|K13523);PLPP1(PLPP1|K01080);TKFC(TKFC|K00863);DGAT1(DGAT1|K11155);LPIN1(LPIN1|K15728);ALDH3A2(ALDH3A2|K00128);LOC125180947(LOC125180947|K00864);DGAT2(DGAT2|K11160);DGKI(DGKI|K00901);GPAT2(GPAT2|K00629);GK(GK|K00864);MOGAT1(MOGAT1|K14458)	LOC106038244(LOC106038244|K16816);LOC106030918(LOC106030918|K00011);LOC106031036(LOC106031036|K00011)	http://www.kegg.jp/kegg-bin/show_pathway?map=map00561&multi_query=K13509+%23FFFFFF,red%0d%0aK01189+%23FFFFFF,red%0d%0aK13523+%23FFFFFF,red%0d%0aK01080+%23FFFFFF,red%0d%0aK00863+%23FFFFFF,red%0d%0aK11155+%23FFFFFF,red%0d%0aK15728+%23FFFFFF,red%0d%0aK00128+%23FFFFFF,red%0d%0aK00864+%23FFFFFF,red%0d%0aK11160+%23FFFFFF,red%0d%0aK00901+%23FFFFFF,red%0d%0aK00629+%23FFFFFF,red%0d%0aK14458+%23FFFFFF,red%…	20/1426	59/5923	0.338983
map00052	Galactose metabolism	Metabolism	Carbohydrate metabolism	8	4	12	32	0.0624673	0.380898	UGP2(UGP2|K00963);GLA(GLA|K01189);GALE(GALE|K01784);LOC106038907(LOC106038907|K00850);LOC106030919(LOC106030919|K00011);GCK(GCK|K12407);LOC125181452(LOC125181452|K00850);LOC106030908(LOC106030908|K00844)	B4GALT2(B4GALT2|K07967);LOC106030918(LOC106030918|K00011);G6PC1(G6PC1|K01084);LOC106031036(LOC106031036|K00011)	http://www.kegg.jp/kegg-bin/show_pathway?map=map00052&multi_query=K00963+%23FFFFFF,red%0d%0aK01189+%23FFFFFF,red%0d%0aK01784+%23FFFFFF,red%0d%0aK00850+%23FFFFFF,red%0d%0aK12407+%23FFFFFF,red%0d%0aK00844+%23FFFFFF,red%0d%0aK07967+%23FFFFFF,green%0d%0aK01084+%23FFFFFF,green%0d%0aK00011+%23FFFFFF,purple	12/1426	32/5923	0.375
map04810	Regulation of actin cytoskeleton	Cellular Processes	Cell motility	44	18	62	217	0.0690461	0.410988	PIK3R5(PIK3R5|K02649);ITGB2(ITGB2|K06464);FN1(FN1|K05717);VAV3(VAV3|K05730);NCKAP1L(NCKAP1L|K05750);RAC2(RAC2|K07860);PIK3CG(PIK3CG|K00922);FGF10(FGF10|K04358);ITGAV(ITGAV|K06487);SCIN(SCIN|K05768);TIAM1(TIAM1|K05731);ITGB5(ITGB5|K06588);FGF16(FGF16|K04358);PIK3CD(PIK3CD|K00922);EZR(EZR|K08007);VAV1(VAV1|K05730);PAK5(PAK5|K05736);MYL10(MYL10|K10351);LOC125181632(LOC125181632|K10352);CXCR4(CXCR4|K…	MAP2K2(MAP2K2|K04369);FGFR4(FGFR4|K05095);PPP1CB(PPP1CB|K06269);FGF12(FGF12|K04358);ACTR3B(ACTR3B|K18584);ITGA9(ITGA9|K06585);ENAH(ENAH|K05746);PAK3(PAK3|K05733);PIP5K1B(PIP5K1B|K00889);LOC125179675(LOC125179675|K10352);PDGFC(PDGFC|K05450);F2(F2|K01313);PAK6(PAK6|K05735);IQGAP3(IQGAP3|K05767);LOC106047210(LOC106047210|K10352);LOC106047203(LOC106047203|K10352);PIK3R1(PIK3R1|K02649);LOC125179668(LO…	http://www.kegg.jp/kegg-bin/show_pathway?map=map04810&multi_query=K06464+%23FFFFFF,red%0d%0aK05717+%23FFFFFF,red%0d%0aK05730+%23FFFFFF,red%0d%0aK05750+%23FFFFFF,red%0d%0aK07860+%23FFFFFF,red%0d%0aK00922+%23FFFFFF,red%0d%0aK06487+%23FFFFFF,red%0d%0aK05768+%23FFFFFF,red%0d%0aK05731+%23FFFFFF,red%0d%0aK06588+%23FFFFFF,red%0d%0aK08007+%23FFFFFF,red%0d%0aK05736+%23FFFFFF,red%0d%0aK10351+%23FFFFFF,red%…	62/1426	217/5923	0.285714
map04970	Salivary secretion	Organismal Systems	Digestive system	16	8	24	75	0.0725593	0.416625	PRKCB(PRKCB|K19662);PRKG2(PRKG2|K19477);LOC106044772(LOC106044772|K13899);RYR3(RYR3|K04963);LOC106049906(LOC106049906|K19477);BST1(BST1|K18152);ATP1B3(ATP1B3|K01540);SLC4A2(SLC4A2|K13855);ATP2B2(ATP2B2|K05850);LOC106029333(LOC106029333|K01539);PLCB1(PLCB1|K05858);LOC106038939(LOC106038939|K13912);LOC106040258(LOC106040258|K13504);ITPR3(ITPR3|K04960);PLCB4(PLCB4|K05858);LOC106036260(LOC106036260|K…	ATP2B1(ATP2B1|K05850);GUCY1B1(GUCY1B1|K12319);ADCY2(ADCY2|K08042);GUCY1A1(GUCY1A1|K12318);SLC12A2(SLC12A2|K10951);ADRA1D(ADRA1D|K04137);GUCY1A2(GUCY1A2|K12318);ADRA1A(ADRA1A|K04135)	http://www.kegg.jp/kegg-bin/show_pathway?map=map04970&multi_query=K19662+%23FFFFFF,red%0d%0aK19477+%23FFFFFF,red%0d%0aK13899+%23FFFFFF,red%0d%0aK04963+%23FFFFFF,red%0d%0aK18152+%23FFFFFF,red%0d%0aK01540+%23FFFFFF,red%0d%0aK13855+%23FFFFFF,red%0d%0aK01539+%23FFFFFF,red%0d%0aK05858+%23FFFFFF,red%0d%0aK13912+%23FFFFFF,red%0d%0aK13504+%23FFFFFF,red%0d%0aK04960+%23FFFFFF,red%0d%0aK08042+%23FFFFFF,gree…	24/1426	75/5923	0.32
map04974	Protein digestion and absorption	Organismal Systems	Digestive system	17	10	27	86	0.073326	0.416625	LOC106032892(LOC106032892|K14209);COL12A1(COL12A1|K08132);LOC106037083(LOC106037083|K19721);LOC106038157(LOC106038157|K01395);SLC3A1(SLC3A1|K14210);KCNQ1(KCNQ1|K04926);SLC36A4(SLC36A4|K14209);ATP1B3(ATP1B3|K01540);SLC38A2(SLC38A2|K14207);COL24A1(COL24A1|K19721);LOC106038159(LOC106038159|K01395);LOC106048041(LOC106048041|K01285);LOC106029333(LOC106029333|K01539);COL10A1(COL10A1|K19479);COL1A2(COL1…	MME(MME|K01389);SLC8A3(SLC8A3|K05849);COL15A1(COL15A1|K08135);COL2A1(COL2A1|K19719);COL9A1(COL9A1|K08131);COL9A2(COL9A2|K08131);COL4A6(COL4A6|K06237);COL4A5(COL4A5|K06237);LOC125179738(LOC125179738|K06238);COL13A1(COL13A1|K16617)	http://www.kegg.jp/kegg-bin/show_pathway?map=map04974&multi_query=K14209+%23FFFFFF,red%0d%0aK08132+%23FFFFFF,red%0d%0aK19721+%23FFFFFF,red%0d%0aK01395+%23FFFFFF,red%0d%0aK14210+%23FFFFFF,red%0d%0aK04926+%23FFFFFF,red%0d%0aK01540+%23FFFFFF,red%0d%0aK14207+%23FFFFFF,red%0d%0aK01285+%23FFFFFF,red%0d%0aK01539+%23FFFFFF,red%0d%0aK19479+%23FFFFFF,red%0d%0aK06236+%23FFFFFF,red%0d%0aK04916+%23FFFFFF,red%…	27/1426	86/5923	0.313953
map04721	Synaptic vesicle cycle	Organismal Systems	Nervous system	22	3	25	79	0.0761667	0.417825	ATP6V1C2(ATP6V1C2|K02148);ATP6V0D2(ATP6V0D2|K02146);LOC106046477(LOC106046477|K15294);ATP6V1B2(ATP6V1B2|K02147);ATP6V1G3(ATP6V1G3|K02152);UNC13C(UNC13C|K15293);TCIRG1(TCIRG1|K02154);ATP6V1C1(ATP6V1C1|K02148);ATP6V1H(ATP6V1H|K02144);ATP6V1E1(ATP6V1E1|K02150);LOC106044430(LOC106044430|K05613);ATP6V1B1(ATP6V1B1|K02147);SLC6A1(SLC6A1|K05034);ATP6V0E1(ATP6V0E1|K02153);SLC6A14(SLC6A14|K05038);ATP6V1A(A…	RIMS1(RIMS1|K15291);CPLX2(CPLX2|K15294);LOC106031043(LOC106031043|K05034)	http://www.kegg.jp/kegg-bin/show_pathway?map=map04721&multi_query=K02148+%23FFFFFF,red%0d%0aK02146+%23FFFFFF,red%0d%0aK02147+%23FFFFFF,red%0d%0aK02152+%23FFFFFF,red%0d%0aK15293+%23FFFFFF,red%0d%0aK02154+%23FFFFFF,red%0d%0aK02144+%23FFFFFF,red%0d%0aK02150+%23FFFFFF,red%0d%0aK05613+%23FFFFFF,red%0d%0aK02153+%23FFFFFF,red%0d%0aK05038+%23FFFFFF,red%0d%0aK02145+%23FFFFFF,red%0d%0aK08155+%23FFFFFF,red%…	25/1426	79/5923	0.316456
map04929	GnRH secretion	Organismal Systems	Endocrine system	13	7	20	61	0.0768798	0.417825	PIK3R5(PIK3R5|K02649);PRKCB(PRKCB|K19662);PIK3CG(PIK3CG|K00922);SPP1(SPP1|K06250);PIK3CD(PIK3CD|K00922);TRPC4(TRPC4|K04967);KCNN2(KCNN2|K04943);CACNA1D(CACNA1D|K04851);HRAS(HRAS|K02833);GABBR2(GABBR2|K04615);PLCB1(PLCB1|K05858);ITPR3(ITPR3|K04960);PLCB4(PLCB4|K05858)	MAP2K2(MAP2K2|K04369);CACNA1H(CACNA1H|K04855);KCNJ3(KCNJ3|K04997);GNRH1(GNRH1|K05252);PIK3R1(PIK3R1|K02649);KCNJ5(KCNJ5|K04999);KCNN1(KCNN1|K04942)	http://www.kegg.jp/kegg-bin/show_pathway?map=map04929&multi_query=K19662+%23FFFFFF,red%0d%0aK00922+%23FFFFFF,red%0d%0aK06250+%23FFFFFF,red%0d%0aK04967+%23FFFFFF,red%0d%0aK04943+%23FFFFFF,red%0d%0aK04851+%23FFFFFF,red%0d%0aK02833+%23FFFFFF,red%0d%0aK04615+%23FFFFFF,red%0d%0aK05858+%23FFFFFF,red%0d%0aK04960+%23FFFFFF,red%0d%0aK04369+%23FFFFFF,green%0d%0aK04855+%23FFFFFF,green%0d%0aK04997+%23FFFFFF,…	20/1426	61/5923	0.327869
map04973	Carbohydrate digestion and absorption	Organismal Systems	Digestive system	12	2	14	40	0.0792718	0.421659	PIK3R5(PIK3R5|K02649);PRKCB(PRKCB|K19662);PIK3CG(PIK3CG|K00922);LOC106044298(LOC106044298|K08143);PIK3CD(PIK3CD|K00922);TAS1R3(TAS1R3|K04626);CACNA1D(CACNA1D|K04851);ATP1B3(ATP1B3|K01540);LOC106029333(LOC106029333|K01539);PLCB1(PLCB1|K05858);PLCB4(PLCB4|K05858);LOC106030908(LOC106030908|K00844)	PIK3R1(PIK3R1|K02649);G6PC1(G6PC1|K01084)	http://www.kegg.jp/kegg-bin/show_pathway?map=map04973&multi_query=K19662+%23FFFFFF,red%0d%0aK00922+%23FFFFFF,red%0d%0aK08143+%23FFFFFF,red%0d%0aK04626+%23FFFFFF,red%0d%0aK04851+%23FFFFFF,red%0d%0aK01540+%23FFFFFF,red%0d%0aK01539+%23FFFFFF,red%0d%0aK05858+%23FFFFFF,red%0d%0aK00844+%23FFFFFF,red%0d%0aK01084+%23FFFFFF,green%0d%0aK02649+%23FFFFFF,purple	14/1426	40/5923	0.35
map04964	Proximal tubule bicarbonate reclamation	Organismal Systems	Excretory system	7	1	8	20	0.0844411	0.434261	GLUD1(GLUD1|K00261);GLS(GLS|K01425);LOC106030632(LOC106030632|K18245);SLC38A3(SLC38A3|K13576);SLC4A4(SLC4A4|K13575);ATP1B3(ATP1B3|K01540);LOC106029333(LOC106029333|K01539)	CA4(CA4|K18246)	http://www.kegg.jp/kegg-bin/show_pathway?map=map04964&multi_query=K00261+%23FFFFFF,red%0d%0aK01425+%23FFFFFF,red%0d%0aK18245+%23FFFFFF,red%0d%0aK13576+%23FFFFFF,red%0d%0aK13575+%23FFFFFF,red%0d%0aK01540+%23FFFFFF,red%0d%0aK01539+%23FFFFFF,red%0d%0aK18246+%23FFFFFF,green	8/1426	20/5923	0.4
map00590	Arachidonic acid metabolism	Metabolism	Lipid metabolism	10	7	17	51	0.0856558	0.434261	ALOX5(ALOX5|K00461);PLA2G4F(PLA2G4F|K16342);LOC106033102(LOC106033102|K07418);LOC106037158(LOC106037158|K01830);LOC106032815(LOC106032815|K00807);HPGDS(HPGDS|K04097);GPX3(GPX3|K00432);PLA2G4C(PLA2G4C|K16342);LOC106038668(LOC106038668|K07422);LOC106042961(LOC106042961|K16342)	PTGES3(PTGES3|K15730);LOC106042978(LOC106042978|K16342);LOC106042968(LOC106042968|K16342);PTGS1(PTGS1|K00509);GGT5(GGT5|K18592);LOC106042972(LOC106042972|K16342);LOC106040722(LOC106040722|K16342)	http://www.kegg.jp/kegg-bin/show_pathway?map=map00590&multi_query=K00461+%23FFFFFF,red%0d%0aK07418+%23FFFFFF,red%0d%0aK01830+%23FFFFFF,red%0d%0aK00807+%23FFFFFF,red%0d%0aK04097+%23FFFFFF,red%0d%0aK00432+%23FFFFFF,red%0d%0aK07422+%23FFFFFF,red%0d%0aK15730+%23FFFFFF,green%0d%0aK00509+%23FFFFFF,green%0d%0aK18592+%23FFFFFF,green%0d%0aK16342+%23FFFFFF,purple	17/1426	51/5923	0.333333
map04080	Neuroactive ligand-receptor interaction	Environmental Information Processing	Signaling molecules and interaction	55	38	93	341	0.0885875	0.434261	PTAFR(PTAFR|K04279);P2RY8(P2RY8|K08386);C3AR1(C3AR1|K04009);LOC106034217(LOC106034217|K05264);LOC106043093(LOC106043093|K04296);HTR7(HTR7|K04163);GABRD(GABRD|K05184);EDN3(EDN3|K05227);P2RY6(P2RY6|K04272);GABRA4(GABRA4|K05175);LOC106044381(LOC106044381|K04314);GRIK2(GRIK2|K05202);LOC106045569(LOC106045569|K04210);GRIA2(GRIA2|K05198);P2RX6(P2RX6|K05221);ADCYAP1(ADCYAP1|K05262);P2RY13(P2RY13|K08388)…	CALCR(CALCR|K04576);HTR1B(HTR1B|K04153);TACR1(TACR1|K04222);GRIA3(GRIA3|K05199);ADORA2A(ADORA2A|K04266);CHRNA4(CHRNA4|K04806);GRIN2B(GRIN2B|K05210);LOC106045491(LOC106045491|K05439);HTR1F(HTR1F|K04153);LOC106047107(LOC106047107|K04241);MTNR1B(MTNR1B|K04286);GNRH1(GNRH1|K05252);HRH2(HRH2|K04150);PTGER3(PTGER3|K04260);GRM5(GRM5|K04604);NMU(NMU|K05249);SSTR2(SSTR2|K04218);ADRA1D(ADRA1D|K04137);GRIK4…	http://www.kegg.jp/kegg-bin/show_pathway?map=map04080&multi_query=K04279+%23FFFFFF,red%0d%0aK08386+%23FFFFFF,red%0d%0aK04009+%23FFFFFF,red%0d%0aK05264+%23FFFFFF,red%0d%0aK04296+%23FFFFFF,red%0d%0aK04163+%23FFFFFF,red%0d%0aK05184+%23FFFFFF,red%0d%0aK05227+%23FFFFFF,red%0d%0aK04272+%23FFFFFF,red%0d%0aK04314+%23FFFFFF,red%0d%0aK05202+%23FFFFFF,red%0d%0aK04210+%23FFFFFF,red%0d%0aK05198+%23FFFFFF,red%…	93/1426	341/5923	0.272727
map04015	Rap1 signaling pathway	Environmental Information Processing	Signal transduction	37	21	58	205	0.0894307	0.434261	PIK3R5(PIK3R5|K02649);ITGB2(ITGB2|K06464);LCP2(LCP2|K07361);CSF1R(CSF1R|K05090);FYB1(FYB1|K17698);PRKCB(PRKCB|K19662);VAV3(VAV3|K05730);RAC2(RAC2|K07860);PIK3CG(PIK3CG|K00922);LOC106048100(LOC106048100|K17704);FGF10(FGF10|K04358);TIAM1(TIAM1|K05731);DOCK4(DOCK4|K17697);SIPA1L2(SIPA1L2|K17702);VEGFC(VEGFC|K05449);FGF16(FGF16|K04358);PIK3CD(PIK3CD|K00922);LOC106042354(LOC106042354|K05462);VAV1(VAV1…	MAP2K2(MAP2K2|K04369);FGFR4(FGFR4|K05095);ADORA2A(ADORA2A|K04266);FGF12(FGF12|K04358);GRIN2B(GRIN2B|K05210);ENAH(ENAH|K05746);ARAP3(ARAP3|K12490);SKAP1(SKAP1|K17699);LOC125180955(LOC125180955|K02583);ADCY2(ADCY2|K08042);PARD6G(PARD6G|K06093);TLN2(TLN2|K06271);KDR(KDR|K05098);PDGFC(PDGFC|K05450);CNR1(CNR1|K04277);ANGPT2(ANGPT2|K05466);DRD2(DRD2|K04145);LOC106046591(LOC106046591|K05689);PIK3R1(PIK3…	http://www.kegg.jp/kegg-bin/show_pathway?map=map04015&multi_query=K06464+%23FFFFFF,red%0d%0aK07361+%23FFFFFF,red%0d%0aK05090+%23FFFFFF,red%0d%0aK17698+%23FFFFFF,red%0d%0aK19662+%23FFFFFF,red%0d%0aK05730+%23FFFFFF,red%0d%0aK07860+%23FFFFFF,red%0d%0aK00922+%23FFFFFF,red%0d%0aK17704+%23FFFFFF,red%0d%0aK05731+%23FFFFFF,red%0d%0aK17697+%23FFFFFF,red%0d%0aK17702+%23FFFFFF,red%0d%0aK05449+%23FFFFFF,red%…	58/1426	205/5923	0.282927
map00910	Nitrogen metabolism	Metabolism	Energy metabolism	4	3	7	17	0.0903263	0.434261	LOC106037044(LOC106037044|K01915);GLUD1(GLUD1|K00261);LOC106030632(LOC106030632|K18245);LOC106030633(LOC106030633|K01672)	CA8(CA8|K01672);CA4(CA4|K18246);CA12(CA12|K01672)	http://www.kegg.jp/kegg-bin/show_pathway?map=map00910&multi_query=K01915+%23FFFFFF,red%0d%0aK00261+%23FFFFFF,red%0d%0aK18245+%23FFFFFF,red%0d%0aK18246+%23FFFFFF,green%0d%0aK01672+%23FFFFFF,purple	7/1426	17/5923	0.411765
map04979	Cholesterol metabolism	Organismal Systems	Digestive system	13	3	16	48	0.0935823	0.437749	CD36(CD36|K06259);LOC106047141(LOC106047141|K08761);NCEH1(NCEH1|K14349);LOC106029986(LOC106029986|K01052);SOAT1(SOAT1|K00637);NPC2(NPC2|K13443);LRP1(LRP1|K04550);LOC106039314(LOC106039314|K00488);NPC1(NPC1|K12385);APOB(APOB|K14462);LCAT(LCAT|K00650);LRP2(LRP2|K06233);ABCB11(ABCB11|K05664)	SCARB1(SCARB1|K13885);ANGPTL4(ANGPTL4|K08767);APOH(APOH|K17305)	http://www.kegg.jp/kegg-bin/show_pathway?map=map04979&multi_query=K06259+%23FFFFFF,red%0d%0aK08761+%23FFFFFF,red%0d%0aK14349+%23FFFFFF,red%0d%0aK01052+%23FFFFFF,red%0d%0aK00637+%23FFFFFF,red%0d%0aK13443+%23FFFFFF,red%0d%0aK04550+%23FFFFFF,red%0d%0aK00488+%23FFFFFF,red%0d%0aK12385+%23FFFFFF,red%0d%0aK14462+%23FFFFFF,red%0d%0aK00650+%23FFFFFF,red%0d%0aK06233+%23FFFFFF,red%0d%0aK05664+%23FFFFFF,red%…	16/1426	48/5923	0.333333
map00051	Fructose and mannose metabolism	Metabolism	Carbohydrate metabolism	10	2	12	34	0.0945538	0.437749	PFKFB2(PFKFB2|K19029);ALDOC(ALDOC|K01623);PFKFB3(PFKFB3|K01103);LOC106038907(LOC106038907|K00850);LOC106030919(LOC106030919|K00011);LOC106045370(LOC106045370|K03841);TKFC(TKFC|K00863);KHK(KHK|K00846);LOC125181452(LOC125181452|K00850);LOC106030908(LOC106030908|K00844)	LOC106030918(LOC106030918|K00011);LOC106031036(LOC106031036|K00011)	http://www.kegg.jp/kegg-bin/show_pathway?map=map00051&multi_query=K19029+%23FFFFFF,red%0d%0aK01623+%23FFFFFF,red%0d%0aK01103+%23FFFFFF,red%0d%0aK00850+%23FFFFFF,red%0d%0aK03841+%23FFFFFF,red%0d%0aK00863+%23FFFFFF,red%0d%0aK00846+%23FFFFFF,red%0d%0aK00844+%23FFFFFF,red%0d%0aK00011+%23FFFFFF,purple	12/1426	34/5923	0.352941
map00920	Sulfur metabolism	Metabolism	Energy metabolism	2	3	5	11	0.100132	0.449243	LOC106049835(LOC106049835|K17285);LOC106049261(LOC106049261|K17285)	BPNT1(BPNT1|K01082);TST(TST|K01011);MPST(MPST|K01011)	http://www.kegg.jp/kegg-bin/show_pathway?map=map00920&multi_query=K17285+%23FFFFFF,red%0d%0aK01082+%23FFFFFF,green%0d%0aK01011+%23FFFFFF,green	5/1426	11/5923	0.454545
map04151	PI3K-Akt signaling pathway	Environmental Information Processing	Signal transduction	57	32	89	328	0.103659	0.449243	PIK3R5(PIK3R5|K02649);TLR4(TLR4|K10160);IL2RG(IL2RG|K05070);SYK(SYK|K05855);CSF1R(CSF1R|K05090);FN1(FN1|K05717);PIK3AP1(PIK3AP1|K12230);LAMA3(LAMA3|K06240);PIK3CG(PIK3CG|K00922);FGF10(FGF10|K04358);GNG10(GNG10|K04545);ITGAV(ITGAV|K06487);TNC(TNC|K06252);ITGB5(ITGB5|K06588);SPP1(SPP1|K06250);PPP2R2B(PPP2R2B|K04354);ATF4(ATF4|K04374);VEGFC(VEGFC|K05449);FGF16(FGF16|K04358);AREG(AREG|K09782);PIK3CD(…	MAP2K2(MAP2K2|K04369);FGFR4(FGFR4|K05095);FGF12(FGF12|K04358);LOC106045491(LOC106045491|K05439);ITGA9(ITGA9|K06585);LOC125180955(LOC125180955|K02583);ERBB2(ERBB2|K05083);COL2A1(COL2A1|K19719);PHLPP1(PHLPP1|K16340);THBS4(THBS4|K04659);PPP2R2C(PPP2R2C|K04354);KDR(KDR|K05098);COL9A1(COL9A1|K08131);IL6(IL6|K05405);MYC(MYC|K04377);PDGFC(PDGFC|K05450);THBS3(THBS3|K04659);ANGPT2(ANGPT2|K05466);COL9A2(CO…	http://www.kegg.jp/kegg-bin/show_pathway?map=map04151&multi_query=K10160+%23FFFFFF,red%0d%0aK05070+%23FFFFFF,red%0d%0aK05855+%23FFFFFF,red%0d%0aK05090+%23FFFFFF,red%0d%0aK05717+%23FFFFFF,red%0d%0aK12230+%23FFFFFF,red%0d%0aK06240+%23FFFFFF,red%0d%0aK00922+%23FFFFFF,red%0d%0aK04545+%23FFFFFF,red%0d%0aK06487+%23FFFFFF,red%0d%0aK06252+%23FFFFFF,red%0d%0aK06588+%23FFFFFF,red%0d%0aK06250+%23FFFFFF,red%…	89/1426	328/5923	0.271341
map04022	cGMP-PKG signaling pathway	Environmental Information Processing	Signal transduction	25	20	45	157	0.103897	0.449243	PRKG2(PRKG2|K19477);PPP3CA(PPP3CA|K04348);LOC106049906(LOC106049906|K19477);IRS2(IRS2|K07187);PLN(PLN|K05852);ATF4(ATF4|K04374);ATP2A3(ATP2A3|K05853);NFATC1(NFATC1|K04446);NFATC2(NFATC2|K17332);CACNA1D(CACNA1D|K04851);ATP1B3(ATP1B3|K01540);MYH7B(MYH7B|K17751);LOC106044678(LOC106044678|K04513);ATP2B2(ATP2B2|K05850);PDE2A(PDE2A|K18283);LOC106029333(LOC106029333|K01539);RGS2(RGS2|K18154);CREB3(CREB3…	ATP2B1(ATP2B1|K05850);MAP2K2(MAP2K2|K04369);PPP1CB(PPP1CB|K06269);SLC8A3(SLC8A3|K05849);TRPC6(TRPC6|K04969);PDE5A(PDE5A|K13762);GUCY1B1(GUCY1B1|K12319);ADCY2(ADCY2|K08042);IRAG1(IRAG1|K12337);ATP2A2(ATP2A2|K05853);SRF(SRF|K04378);GUCY1A1(GUCY1A1|K12318);ADRA1D(ADRA1D|K04137);PDE3A(PDE3A|K19021);ADORA1(ADORA1|K04265);GTF2IRD1(GTF2IRD1|K03121);GUCY1A2(GUCY1A2|K12318);KCNMB1(KCNMB1|K04937);ADRA1A(AD…	http://www.kegg.jp/kegg-bin/show_pathway?map=map04022&multi_query=K19477+%23FFFFFF,red%0d%0aK04348+%23FFFFFF,red%0d%0aK07187+%23FFFFFF,red%0d%0aK05852+%23FFFFFF,red%0d%0aK04374+%23FFFFFF,red%0d%0aK04446+%23FFFFFF,red%0d%0aK17332+%23FFFFFF,red%0d%0aK04851+%23FFFFFF,red%0d%0aK01540+%23FFFFFF,red%0d%0aK17751+%23FFFFFF,red%0d%0aK04513+%23FFFFFF,red%0d%0aK18283+%23FFFFFF,red%0d%0aK01539+%23FFFFFF,red%…	45/1426	157/5923	0.286624
map04110	Cell cycle	Cellular Processes	Cell growth and death	10	25	35	119	0.104224	0.449243	CDKN2B(CDKN2B|K04685);LOC106035824(LOC106035824|K04498);CDKN1C(CDKN1C|K09993);CDKN1A(CDKN1A|K06625);TGFB2(TGFB2|K13376);GADD45B(GADD45B|K04402);CCND1(CCND1|K04503);ANAPC10(ANAPC10|K03357);CDC26(CDC26|K03359);MDM2(MDM2|K06643)	CCNB1(CCNB1|K05868);E2F2(E2F2|K09389);CDKN2C(CDKN2C|K06622);RB1(RB1|K06618);SFN(SFN|K06644);PLK1(PLK1|K06631);BUB1B(BUB1B|K06637);CCNB3(CCNB3|K05868);BUB1(BUB1|K02178);CCNA2(CCNA2|K06627);PTTG1(PTTG1|K06635);CCNB2(CCNB2|K05868);TTK(TTK|K08866);CDK1(CDK1|K02087);CDC20(CDC20|K03363);MAD2L1(MAD2L1|K02537);TFDP1(TFDP1|K04683);BUB3(BUB3|K02180);MYC(MYC|K04377);CDC7(CDC7|K02214);CDC45(CDC45|K06628);MCM…	http://www.kegg.jp/kegg-bin/show_pathway?map=map04110&multi_query=K04685+%23FFFFFF,red%0d%0aK04498+%23FFFFFF,red%0d%0aK09993+%23FFFFFF,red%0d%0aK06625+%23FFFFFF,red%0d%0aK13376+%23FFFFFF,red%0d%0aK04402+%23FFFFFF,red%0d%0aK04503+%23FFFFFF,red%0d%0aK03357+%23FFFFFF,red%0d%0aK03359+%23FFFFFF,red%0d%0aK06643+%23FFFFFF,red%0d%0aK05868+%23FFFFFF,green%0d%0aK09389+%23FFFFFF,green%0d%0aK06622+%23FFFFFF,…	35/1426	119/5923	0.294118
map04921	Oxytocin signaling pathway	Organismal Systems	Endocrine system	28	14	42	146	0.108058	0.457872	PRKCB(PRKCB|K19662);PPP3CA(PPP3CA|K04348);RYR3(RYR3|K04963);PLA2G4F(PLA2G4F|K16342);NFATC1(NFATC1|K04446);CDKN1A(CDKN1A|K06625);CAMK1G(CAMK1G|K08794);CACNB2(CACNB2|K04863);NFATC2(NFATC2|K17332);CACNA1D(CACNA1D|K04851);HRAS(HRAS|K02833);CCND1(CCND1|K04503);LOC106032092(LOC106032092|K05005);LOC106044678(LOC106044678|K04513);CACNA2D1(CACNA2D1|K04858);GNAO1(GNAO1|K04534);CAMK1D(CAMK1D|K08794);CACNG3(…	MAP2K2(MAP2K2|K04369);PPP1CB(PPP1CB|K06269);FOS(FOS|K04379);KCNJ3(KCNJ3|K04997);GUCY1B1(GUCY1B1|K12319);ADCY2(ADCY2|K08042);GUCY1A1(GUCY1A1|K12318);LOC106042978(LOC106042978|K16342);TRPM2(TRPM2|K04977);LOC106042968(LOC106042968|K16342);LOC106042972(LOC106042972|K16342);GUCY1A2(GUCY1A2|K12318);KCNJ5(KCNJ5|K04999);LOC106040722(LOC106040722|K16342)	http://www.kegg.jp/kegg-bin/show_pathway?map=map04921&multi_query=K19662+%23FFFFFF,red%0d%0aK04348+%23FFFFFF,red%0d%0aK04963+%23FFFFFF,red%0d%0aK04446+%23FFFFFF,red%0d%0aK06625+%23FFFFFF,red%0d%0aK08794+%23FFFFFF,red%0d%0aK04863+%23FFFFFF,red%0d%0aK17332+%23FFFFFF,red%0d%0aK04851+%23FFFFFF,red%0d%0aK02833+%23FFFFFF,red%0d%0aK04503+%23FFFFFF,red%0d%0aK05005+%23FFFFFF,red%0d%0aK04513+%23FFFFFF,red%…	42/1426	146/5923	0.287671
map04360	Axon guidance	Organismal Systems	Development and regeneration	32	19	51	181	0.111946	0.460265	PIK3R5(PIK3R5|K02649);PLCG2(PLCG2|K05859);RAC2(RAC2|K07860);PIK3CG(PIK3CG|K00922);FES(FES|K07527);NTN4(NTN4|K06845);UNC5B(UNC5B|K07521);PPP3CA(PPP3CA|K04348);EPHA4(EPHA4|K05105);PIK3CD(PIK3CD|K00922);LOC106042354(LOC106042354|K05462);WNT5B(WNT5B|K00444);SEMA4A(SEMA4A|K06521);SEMA3B(SEMA3B|K06840);PAK5(PAK5|K05736);UNC5D(UNC5D|K07521);TRPC4(TRPC4|K04967);CXCR4(CXCR4|K04189);TRPC3(TRPC3|K04966);NFA…	PLXNA2(PLXNA2|K06820);SEMA3G(SEMA3G|K06840);SEMA6B(SEMA6B|K06842);TRPC6(TRPC6|K04969);SEMA6A(SEMA6A|K06842);ENAH(ENAH|K05746);PTCH1(PTCH1|K06225);PLXNA1(PLXNA1|K06820);SEMA5B(SEMA5B|K06841);PARD6G(PARD6G|K06093);PAK3(PAK3|K05733);BMPR1B(BMPR1B|K13578);SEMA6D(SEMA6D|K06842);FZD3(FZD3|K02329);PAK6(PAK6|K05735);PIK3R1(PIK3R1|K02649);MET(MET|K05099);LOC106048723(LOC106048723|K05111);NTN3(NTN3|K06843)	http://www.kegg.jp/kegg-bin/show_pathway?map=map04360&multi_query=K05859+%23FFFFFF,red%0d%0aK07860+%23FFFFFF,red%0d%0aK00922+%23FFFFFF,red%0d%0aK07527+%23FFFFFF,red%0d%0aK06845+%23FFFFFF,red%0d%0aK07521+%23FFFFFF,red%0d%0aK04348+%23FFFFFF,red%0d%0aK05105+%23FFFFFF,red%0d%0aK05462+%23FFFFFF,red%0d%0aK00444+%23FFFFFF,red%0d%0aK06521+%23FFFFFF,red%0d%0aK05736+%23FFFFFF,red%0d%0aK04967+%23FFFFFF,red%…	51/1426	181/5923	0.281768
map04270	Vascular smooth muscle contraction	Organismal Systems	Circulatory system	20	19	39	135	0.112305	0.460265	PRKCB(PRKCB|K19662);PLA2G4F(PLA2G4F|K16342);EDN3(EDN3|K05227);RAMP2(RAMP2|K08448);LOC125181632(LOC125181632|K10352);LOC106047198(LOC106047198|K10352);CACNA1D(CACNA1D|K04851);LOC106047196(LOC106047196|K10352);CALD1(CALD1|K12327);LOC106044678(LOC106044678|K04513);MYH11(MYH11|K10352);PLA2G4C(PLA2G4C|K16342);LOC106047202(LOC106047202|K10352);LOC106040202(LOC106040202|K12334);PLCB1(PLCB1|K05858);ITPR3…	MAP2K2(MAP2K2|K04369);PPP1CB(PPP1CB|K06269);ADORA2A(ADORA2A|K04266);GUCY1B1(GUCY1B1|K12319);LOC106048736(LOC106048736|K08449);ADCY2(ADCY2|K08042);IRAG1(IRAG1|K12337);GUCY1A1(GUCY1A1|K12318);LOC106042978(LOC106042978|K16342);ADRA1D(ADRA1D|K04137);LOC125179675(LOC125179675|K10352);LOC106042968(LOC106042968|K16342);LOC106047210(LOC106047210|K10352);LOC106047203(LOC106047203|K10352);LOC106042972(LOC1…	http://www.kegg.jp/kegg-bin/show_pathway?map=map04270&multi_query=K19662+%23FFFFFF,red%0d%0aK05227+%23FFFFFF,red%0d%0aK08448+%23FFFFFF,red%0d%0aK04851+%23FFFFFF,red%0d%0aK12327+%23FFFFFF,red%0d%0aK04513+%23FFFFFF,red%0d%0aK12334+%23FFFFFF,red%0d%0aK05858+%23FFFFFF,red%0d%0aK04960+%23FFFFFF,red%0d%0aK16366+%23FFFFFF,red%0d%0aK04369+%23FFFFFF,green%0d%0aK06269+%23FFFFFF,green%0d%0aK04266+%23FFFFFF,…	39/1426	135/5923	0.288889
map04640	Hematopoietic cell lineage	Organismal Systems	Immune system	15	5	20	65	0.131653	0.522431	CSF1R(CSF1R|K05090);CR1(CR1|K04011);LOC106045666(LOC106045666|K06261);CD36(CD36|K06259);CD2(CD2|K06449);LOC106041632(LOC106041632|K04387);LOC106049922(LOC106049922|K06752);LOC106048649(LOC106048649|K11140);LOC106049857(LOC106049857|K06448);LOC106032161(LOC106032161|K06854);LOC106049641(LOC106049641|K04391);CD59(CD59|K04008);CSF3R(CSF3R|K05061);KIT(KIT|K05091);CD9(CD9|K06460)	MME(MME|K01389);CD5(CD5|K06455);IL6(IL6|K05405);LOC106049853(LOC106049853|K06448);FLT3(FLT3|K05092)	http://www.kegg.jp/kegg-bin/show_pathway?map=map04640&multi_query=K05090+%23FFFFFF,red%0d%0aK04011+%23FFFFFF,red%0d%0aK06261+%23FFFFFF,red%0d%0aK06259+%23FFFFFF,red%0d%0aK06449+%23FFFFFF,red%0d%0aK04387+%23FFFFFF,red%0d%0aK06752+%23FFFFFF,red%0d%0aK11140+%23FFFFFF,red%0d%0aK06854+%23FFFFFF,red%0d%0aK04391+%23FFFFFF,red%0d%0aK04008+%23FFFFFF,red%0d%0aK05061+%23FFFFFF,red%0d%0aK05091+%23FFFFFF,red%…	20/1426	65/5923	0.307692
map04924	Renin secretion	Organismal Systems	Endocrine system	13	7	20	65	0.131653	0.522431	CTSB(CTSB|K01363);PRKG2(PRKG2|K19477);PPP3CA(PPP3CA|K04348);LOC106049906(LOC106049906|K19477);EDN3(EDN3|K05227);ADCYAP1(ADCYAP1|K05262);CACNA1D(CACNA1D|K04851);LOC106040202(LOC106040202|K12334);PLCB1(PLCB1|K05858);ITPR3(ITPR3|K04960);EDN1(EDN1|K16366);PLCB4(PLCB4|K05858);LOC106036260(LOC106036260|K12319)	GUCY1B1(GUCY1B1|K12319);GUCY1A1(GUCY1A1|K12318);LOC106034001(LOC106034001|K05028);PDE3A(PDE3A|K19021);ADORA1(ADORA1|K04265);GUCY1A2(GUCY1A2|K12318);LOC106034007(LOC106034007|K05030)	http://www.kegg.jp/kegg-bin/show_pathway?map=map04924&multi_query=K01363+%23FFFFFF,red%0d%0aK19477+%23FFFFFF,red%0d%0aK04348+%23FFFFFF,red%0d%0aK05227+%23FFFFFF,red%0d%0aK05262+%23FFFFFF,red%0d%0aK04851+%23FFFFFF,red%0d%0aK12334+%23FFFFFF,red%0d%0aK05858+%23FFFFFF,red%0d%0aK04960+%23FFFFFF,red%0d%0aK16366+%23FFFFFF,red%0d%0aK12318+%23FFFFFF,green%0d%0aK05028+%23FFFFFF,green%0d%0aK19021+%23FFFFFF,…	20/1426	65/5923	0.307692
map00330	Arginine and proline metabolism	Metabolism	Amino acid metabolism	8	6	14	44	0.151831	0.593091	SAT1(SAT1|K00657);CKMT2(CKMT2|K00933);P4HA2(P4HA2|K00472);SMOX(SMOX|K12259);CNDP1(CNDP1|K05604);GATM(GATM|K00613);LOC106048637(LOC106048637|K00933);ALDH3A2(ALDH3A2|K00128)	ALDH4A1(ALDH4A1|K00294);LOC106036048(LOC106036048|K00274);SMS(SMS|K00802);LOC106036047(LOC106036047|K00274);CKB(CKB|K00933);CARNS1(CARNS1|K14755)	http://www.kegg.jp/kegg-bin/show_pathway?map=map00330&multi_query=K00657+%23FFFFFF,red%0d%0aK00472+%23FFFFFF,red%0d%0aK12259+%23FFFFFF,red%0d%0aK05604+%23FFFFFF,red%0d%0aK00613+%23FFFFFF,red%0d%0aK00128+%23FFFFFF,red%0d%0aK00294+%23FFFFFF,green%0d%0aK00274+%23FFFFFF,green%0d%0aK00802+%23FFFFFF,green%0d%0aK14755+%23FFFFFF,green%0d%0aK00933+%23FFFFFF,purple	14/1426	44/5923	0.318182
map04012	ErbB signaling pathway	Environmental Information Processing	Signal transduction	12	12	24	82	0.163776	0.620913	PIK3R5(PIK3R5|K02649);PRKCB(PRKCB|K19662);PLCG2(PLCG2|K05859);PIK3CG(PIK3CG|K00922);AREG(AREG|K09782);PIK3CD(PIK3CD|K00922);CDKN1A(CDKN1A|K06625);PAK5(PAK5|K05736);NRG4(NRG4|K05458);NRG3(NRG3|K05457);HRAS(HRAS|K02833);EGF(EGF|K04357)	NRG1(NRG1|K05455);MAP2K2(MAP2K2|K04369);ABL2(ABL2|K08887);ERBB2(ERBB2|K05083);PAK3(PAK3|K05733);SHC4(SHC4|K17449);MYC(MYC|K04377);PAK6(PAK6|K05735);PIK3R1(PIK3R1|K02649);LOC125181265(LOC125181265|K05084);ERBB4(ERBB4|K05085);SHC3(SHC3|K17448)	http://www.kegg.jp/kegg-bin/show_pathway?map=map04012&multi_query=K19662+%23FFFFFF,red%0d%0aK05859+%23FFFFFF,red%0d%0aK00922+%23FFFFFF,red%0d%0aK09782+%23FFFFFF,red%0d%0aK06625+%23FFFFFF,red%0d%0aK05736+%23FFFFFF,red%0d%0aK05458+%23FFFFFF,red%0d%0aK05457+%23FFFFFF,red%0d%0aK02833+%23FFFFFF,red%0d%0aK04357+%23FFFFFF,red%0d%0aK05455+%23FFFFFF,green%0d%0aK04369+%23FFFFFF,green%0d%0aK08887+%23FFFFFF,…	24/1426	82/5923	0.292683
map00591	Linoleic acid metabolism	Metabolism	Lipid metabolism	6	4	10	30	0.163921	0.620913	LOC106032071(LOC106032071|K07424);LOC106032170(LOC106032170|K07424);PLA2G4F(PLA2G4F|K16342);LOC106033102(LOC106033102|K07418);PLA2G4C(PLA2G4C|K16342);LOC106042961(LOC106042961|K16342)	LOC106042978(LOC106042978|K16342);LOC106042968(LOC106042968|K16342);LOC106042972(LOC106042972|K16342);LOC106040722(LOC106040722|K16342)	http://www.kegg.jp/kegg-bin/show_pathway?map=map00591&multi_query=K07424+%23FFFFFF,red%0d%0aK07418+%23FFFFFF,red%0d%0aK16342+%23FFFFFF,purple	10/1426	30/5923	0.333333
map04115	p53 signaling pathway	Cellular Processes	Cell growth and death	12	9	21	71	0.170018	0.634396	CDKN1A(CDKN1A|K06625);LOC106032520(LOC106032520|K10136);ZMAT3(ZMAT3|K10137);GADD45B(GADD45B|K04402);CCND1(CCND1|K04503);SESN2(SESN2|K20394);RPRM(RPRM|K10128);CD82(CD82|K06509);SESN1(SESN1|K10141);LOC106049708(LOC106049708|K04722);MDM2(MDM2|K06643);PMAIP1(PMAIP1|K10131)	CCNB1(CCNB1|K05868);SFN(SFN|K06644);CCNB3(CCNB3|K05868);CASP3(CASP3|K02187);GTSE1(GTSE1|K10129);CCNB2(CCNB2|K05868);CDK1(CDK1|K02087);BID(BID|K04726);ADGRB1(ADGRB1|K04596)	http://www.kegg.jp/kegg-bin/show_pathway?map=map04115&multi_query=K06625+%23FFFFFF,red%0d%0aK10136+%23FFFFFF,red%0d%0aK10137+%23FFFFFF,red%0d%0aK04402+%23FFFFFF,red%0d%0aK04503+%23FFFFFF,red%0d%0aK20394+%23FFFFFF,red%0d%0aK10128+%23FFFFFF,red%0d%0aK06509+%23FFFFFF,red%0d%0aK10141+%23FFFFFF,red%0d%0aK04722+%23FFFFFF,red%0d%0aK06643+%23FFFFFF,red%0d%0aK10131+%23FFFFFF,red%0d%0aK05868+%23FFFFFF,gree…	21/1426	71/5923	0.295775
map04914	Progesterone-mediated oocyte maturation	Organismal Systems	Endocrine system	11	12	23	79	0.177282	0.651772	PIK3R5(PIK3R5|K02649);PIK3CG(PIK3CG|K00922);STK10(STK10|K08837);PIK3CD(PIK3CD|K00922);RPS6KA2(RPS6KA2|K04373);CPEB2(CPEB2|K02602);CPEB4(CPEB4|K02602);CPEB3(CPEB3|K02602);ANAPC10(ANAPC10|K03357);CPEB1(CPEB1|K02602);CDC26(CDC26|K03359)	CCNB1(CCNB1|K05868);PLK1(PLK1|K06631);CCNB3(CCNB3|K05868);BUB1(BUB1|K02178);CCNA2(CCNA2|K06627);ADCY2(ADCY2|K08042);AURKA(AURKA|K11481);CCNB2(CCNB2|K05868);CDK1(CDK1|K02087);MAD2L1(MAD2L1|K02537);PIK3R1(PIK3R1|K02649);CDC25A(CDC25A|K06645)	http://www.kegg.jp/kegg-bin/show_pathway?map=map04914&multi_query=K00922+%23FFFFFF,red%0d%0aK08837+%23FFFFFF,red%0d%0aK04373+%23FFFFFF,red%0d%0aK02602+%23FFFFFF,red%0d%0aK03357+%23FFFFFF,red%0d%0aK03359+%23FFFFFF,red%0d%0aK05868+%23FFFFFF,green%0d%0aK06631+%23FFFFFF,green%0d%0aK02178+%23FFFFFF,green%0d%0aK06627+%23FFFFFF,green%0d%0aK08042+%23FFFFFF,green%0d%0aK11481+%23FFFFFF,green%0d%0aK02087+%2…	23/1426	79/5923	0.291139
map00511	Other glycan degradation	Metabolism	Glycan biosynthesis and metabolism	6	1	7	20	0.185696	0.657337	HEXB(HEXB|K12373);MANBA(MANBA|K01192);LOC106048534(LOC106048534|K01201);NEU2(NEU2|K12357);LOC106048495(LOC106048495|K01201);HEXA(HEXA|K12373)	NEU4(NEU4|K12357)	http://www.kegg.jp/kegg-bin/show_pathway?map=map00511&multi_query=K12373+%23FFFFFF,red%0d%0aK01192+%23FFFFFF,red%0d%0aK01201+%23FFFFFF,red%0d%0aK12357+%23FFFFFF,purple	7/1426	20/5923	0.35
map04919	Thyroid hormone signaling pathway	Organismal Systems	Endocrine system	26	8	34	122	0.187459	0.657337	PIK3R5(PIK3R5|K02649);PRKCB(PRKCB|K19662);PLCG2(PLCG2|K05859);PFKFB2(PFKFB2|K19029);PIK3CG(PIK3CG|K00922);ITGAV(ITGAV|K06487);LOC106035824(LOC106035824|K04498);PLN(PLN|K05852);ATP2A3(ATP2A3|K05853);PIK3CD(PIK3CD|K00922);KAT2B(KAT2B|K06062);SLC2A1(SLC2A1|K07299);BMP2(BMP2|K04662);LOC106038907(LOC106038907|K00850);ATP1B3(ATP1B3|K01540);HRAS(HRAS|K02833);CCND1(CCND1|K04503);MYH7B(MYH7B|K17751);THRB(…	MAP2K2(MAP2K2|K04369);NOTCH1(NOTCH1|K02599);ATP2A2(ATP2A2|K05853);MYC(MYC|K04377);DIO2(DIO2|K17904);PIK3R1(PIK3R1|K02649);LOC106045458(LOC106045458|K08747);LOC106029545(LOC106029545|K05853)	http://www.kegg.jp/kegg-bin/show_pathway?map=map04919&multi_query=K19662+%23FFFFFF,red%0d%0aK05859+%23FFFFFF,red%0d%0aK19029+%23FFFFFF,red%0d%0aK00922+%23FFFFFF,red%0d%0aK06487+%23FFFFFF,red%0d%0aK04498+%23FFFFFF,red%0d%0aK05852+%23FFFFFF,red%0d%0aK06062+%23FFFFFF,red%0d%0aK07299+%23FFFFFF,red%0d%0aK04662+%23FFFFFF,red%0d%0aK00850+%23FFFFFF,red%0d%0aK01540+%23FFFFFF,red%0d%0aK02833+%23FFFFFF,red%…	34/1426	122/5923	0.278689
map04611	Platelet activation	Organismal Systems	Immune system	22	13	35	126	0.189063	0.657337	PIK3R5(PIK3R5|K02649);SYK(SYK|K05855);LCP2(LCP2|K07361);PLCG2(PLCG2|K05859);LOC106045666(LOC106045666|K06261);PIK3CG(PIK3CG|K00922);LOC106048100(LOC106048100|K17704);PRKG2(PRKG2|K19477);BTK(BTK|K07370);LOC106049906(LOC106049906|K19477);PLA2G4F(PLA2G4F|K16342);PIK3CD(PIK3CD|K00922);LYN(LYN|K05854);LOC106044678(LOC106044678|K04513);TBXA2R(TBXA2R|K04264);PLA2G4C(PLA2G4C|K16342);PLCB1(PLCB1|K05858);C…	PPP1CB(PPP1CB|K06269);GUCY1B1(GUCY1B1|K12319);ADCY2(ADCY2|K08042);TLN2(TLN2|K06271);GUCY1A1(GUCY1A1|K12318);LOC106042978(LOC106042978|K16342);LOC106042968(LOC106042968|K16342);PTGS1(PTGS1|K00509);F2(F2|K01313);LOC106042972(LOC106042972|K16342);GUCY1A2(GUCY1A2|K12318);PIK3R1(PIK3R1|K02649);LOC106040722(LOC106040722|K16342)	http://www.kegg.jp/kegg-bin/show_pathway?map=map04611&multi_query=K05855+%23FFFFFF,red%0d%0aK07361+%23FFFFFF,red%0d%0aK05859+%23FFFFFF,red%0d%0aK06261+%23FFFFFF,red%0d%0aK00922+%23FFFFFF,red%0d%0aK17704+%23FFFFFF,red%0d%0aK19477+%23FFFFFF,red%0d%0aK07370+%23FFFFFF,red%0d%0aK05854+%23FFFFFF,red%0d%0aK04513+%23FFFFFF,red%0d%0aK04264+%23FFFFFF,red%0d%0aK05858+%23FFFFFF,red%0d%0aK06236+%23FFFFFF,red%…	35/1426	126/5923	0.277778
map00480	Glutathione metabolism	Metabolism	Metabolism of other amino acids	8	5	13	42	0.191264	0.657337	GSTO1(GSTO1|K00799);LOC106048649(LOC106048649|K11140);LOC106030438(LOC106030438|K00799);GGCT(GGCT|K00682);PRDX6(PRDX6|K11188);HPGDS(HPGDS|K04097);GPX3(GPX3|K00432);MGST2(MGST2|K00799)	IDH2(IDH2|K00031);SMS(SMS|K00802);LOC106031443(LOC106031443|K00799);GGT5(GGT5|K18592);RRM1(RRM1|K10807)	http://www.kegg.jp/kegg-bin/show_pathway?map=map00480&multi_query=K11140+%23FFFFFF,red%0d%0aK00682+%23FFFFFF,red%0d%0aK11188+%23FFFFFF,red%0d%0aK04097+%23FFFFFF,red%0d%0aK00432+%23FFFFFF,red%0d%0aK00031+%23FFFFFF,green%0d%0aK00802+%23FFFFFF,green%0d%0aK18592+%23FFFFFF,green%0d%0aK10807+%23FFFFFF,green%0d%0aK00799+%23FFFFFF,purple	13/1426	42/5923	0.309524
map04911	Insulin secretion	Organismal Systems	Endocrine system	18	4	22	76	0.191942	0.657337	PRKCB(PRKCB|K19662);ATF4(ATF4|K04374);SLC2A1(SLC2A1|K07299);ADCYAP1(ADCYAP1|K05262);PCLO(PCLO|K16882);KCNN2(KCNN2|K04943);CACNA1D(CACNA1D|K04851);ATP1B3(ATP1B3|K01540);LOC106029333(LOC106029333|K01539);GPR119(GPR119|K08424);CREB3(CREB3|K09048);LOC125184869(LOC125184869|K04962);PLCB1(PLCB1|K05858);GCK(GCK|K12407);LOC106040258(LOC106040258|K13504);ITPR3(ITPR3|K04960);PLCB4(PLCB4|K05858);GCG(GCG|K05…	ADCY2(ADCY2|K08042);KCNMB1(KCNMB1|K04937);ABCC8(ABCC8|K05032);KCNN1(KCNN1|K04942)	http://www.kegg.jp/kegg-bin/show_pathway?map=map04911&multi_query=K19662+%23FFFFFF,red%0d%0aK04374+%23FFFFFF,red%0d%0aK07299+%23FFFFFF,red%0d%0aK05262+%23FFFFFF,red%0d%0aK16882+%23FFFFFF,red%0d%0aK04943+%23FFFFFF,red%0d%0aK04851+%23FFFFFF,red%0d%0aK01540+%23FFFFFF,red%0d%0aK01539+%23FFFFFF,red%0d%0aK08424+%23FFFFFF,red%0d%0aK09048+%23FFFFFF,red%0d%0aK04962+%23FFFFFF,red%0d%0aK05858+%23FFFFFF,red%…	22/1426	76/5923	0.289474
map04014	Ras signaling pathway	Environmental Information Processing	Signal transduction	36	24	60	225	0.197398	0.666886	PIK3R5(PIK3R5|K02649);CSF1R(CSF1R|K05090);PRKCB(PRKCB|K19662);PLCG2(PLCG2|K05859);RAC2(RAC2|K07860);PIK3CG(PIK3CG|K00922);FGF10(FGF10|K04358);GNG10(GNG10|K04545);TIAM1(TIAM1|K05731);HTR7(HTR7|K04163);PLA2G4F(PLA2G4F|K16342);VEGFC(VEGFC|K05449);LOC106041406(LOC106041406|K17630);RASGRF1(RASGRF1|K04349);FGF16(FGF16|K04358);ETS2(ETS2|K02678);PIK3CD(PIK3CD|K00922);LOC106042354(LOC106042354|K05462);PAK…	MAP2K2(MAP2K2|K04369);FGFR4(FGFR4|K05095);ABL2(ABL2|K08887);FGF12(FGF12|K04358);GRIN2B(GRIN2B|K05210);ETS1(ETS1|K02678);LOC125180955(LOC125180955|K02583);PAK3(PAK3|K05733);SHC4(SHC4|K17449);LOC106042978(LOC106042978|K16342);KDR(KDR|K05098);LOC106042968(LOC106042968|K16342);PDGFC(PDGFC|K05450);PAK6(PAK6|K05735);ANGPT2(ANGPT2|K05466);LOC106042972(LOC106042972|K16342);PIK3R1(PIK3R1|K02649);MET(MET|K…	http://www.kegg.jp/kegg-bin/show_pathway?map=map04014&multi_query=K05090+%23FFFFFF,red%0d%0aK19662+%23FFFFFF,red%0d%0aK05859+%23FFFFFF,red%0d%0aK07860+%23FFFFFF,red%0d%0aK00922+%23FFFFFF,red%0d%0aK04545+%23FFFFFF,red%0d%0aK05731+%23FFFFFF,red%0d%0aK04163+%23FFFFFF,red%0d%0aK05449+%23FFFFFF,red%0d%0aK17630+%23FFFFFF,red%0d%0aK04349+%23FFFFFF,red%0d%0aK05462+%23FFFFFF,red%0d%0aK05736+%23FFFFFF,red%…	60/1426	225/5923	0.266667
map04620	Toll-like receptor signaling pathway	Organismal Systems	Immune system	20	5	25	88	0.200751	0.669171	PIK3R5(PIK3R5|K02649);LOC106041492(LOC106041492|K12499);TLR4(TLR4|K10160);CD80(CD80|K05412);PIK3CG(PIK3CG|K00922);TLR5(TLR5|K10168);LY96(LY96|K05400);LOC125183261(LOC125183261|K12499);TLR7(TLR7|K05404);CD86(CD86|K05413);LOC106041041(LOC106041041|K12964);SPP1(SPP1|K06250);CTSK(CTSK|K01371);LOC106041040(LOC106041040|K12499);PIK3CD(PIK3CD|K00922);LOC106049641(LOC106049641|K04391);LOC106041089(LOC106…	MAP2K2(MAP2K2|K04369);FOS(FOS|K04379);IL6(IL6|K05405);LOC106041042(LOC106041042|K12964);PIK3R1(PIK3R1|K02649)	http://www.kegg.jp/kegg-bin/show_pathway?map=map04620&multi_query=K12499+%23FFFFFF,red%0d%0aK10160+%23FFFFFF,red%0d%0aK05412+%23FFFFFF,red%0d%0aK00922+%23FFFFFF,red%0d%0aK10168+%23FFFFFF,red%0d%0aK05400+%23FFFFFF,red%0d%0aK05404+%23FFFFFF,red%0d%0aK05413+%23FFFFFF,red%0d%0aK06250+%23FFFFFF,red%0d%0aK01371+%23FFFFFF,red%0d%0aK04391+%23FFFFFF,red%0d%0aK05408+%23FFFFFF,red%0d%0aK10159+%23FFFFFF,red%…	25/1426	88/5923	0.284091
map00040	Pentose and glucuronate interconversions	Metabolism	Carbohydrate metabolism	4	2	6	17	0.206828	0.671262	UGP2(UGP2|K00963);GUSB(GUSB|K01195);LOC106030919(LOC106030919|K00011);CRYL1(CRYL1|K13247)	LOC106030918(LOC106030918|K00011);LOC106031036(LOC106031036|K00011)	http://www.kegg.jp/kegg-bin/show_pathway?map=map00040&multi_query=K00963+%23FFFFFF,red%0d%0aK01195+%23FFFFFF,red%0d%0aK13247+%23FFFFFF,red%0d%0aK00011+%23FFFFFF,purple	6/1426	17/5923	0.352941
map00360	Phenylalanine metabolism	Metabolism	Amino acid metabolism	4	2	6	17	0.206828	0.671262	IL4I1(IL4I1|K03334);PAH(PAH|K00500);HPD(HPD|K00457);LOC125179647(LOC125179647|K01593)	LOC106036048(LOC106036048|K00274);LOC106036047(LOC106036047|K00274)	http://www.kegg.jp/kegg-bin/show_pathway?map=map00360&multi_query=K03334+%23FFFFFF,red%0d%0aK00500+%23FFFFFF,red%0d%0aK00457+%23FFFFFF,red%0d%0aK01593+%23FFFFFF,red%0d%0aK00274+%23FFFFFF,green	6/1426	17/5923	0.352941
map04072	Phospholipase D signaling pathway	Environmental Information Processing	Signal transduction	27	13	40	147	0.209434	0.671262	PIK3R5(PIK3R5|K02649);SYK(SYK|K05855);PLCG2(PLCG2|K05859);PIK3CG(PIK3CG|K00922);CYTH4(CYTH4|K18441);AGPAT2(AGPAT2|K13509);PLA2G4F(PLA2G4F|K16342);PIK3CD(PIK3CD|K00922);PTK2B(PTK2B|K05871);LPAR6(LPAR6|K04273);HRAS(HRAS|K02833);LOC106046903(LOC106046903|K13509);GRM4(GRM4|K04607);KIT(KIT|K05091);AGPAT4(AGPAT4|K13523);PDGFB(PDGFB|K17386);GRM7(GRM7|K04608);PLPP1(PLPP1|K01080);LOC106044678(LOC106044678…	MAP2K2(MAP2K2|K04369);ADCY2(ADCY2|K08042);GRM5(GRM5|K04604);SHC4(SHC4|K17449);PIP5K1B(PIP5K1B|K00889);LOC106042978(LOC106042978|K16342);LOC106042968(LOC106042968|K16342);PDGFC(PDGFC|K05450);F2(F2|K01313);LOC106042972(LOC106042972|K16342);PIK3R1(PIK3R1|K02649);LOC106040722(LOC106040722|K16342);SHC3(SHC3|K17448)	http://www.kegg.jp/kegg-bin/show_pathway?map=map04072&multi_query=K05855+%23FFFFFF,red%0d%0aK05859+%23FFFFFF,red%0d%0aK00922+%23FFFFFF,red%0d%0aK18441+%23FFFFFF,red%0d%0aK13509+%23FFFFFF,red%0d%0aK05871+%23FFFFFF,red%0d%0aK04273+%23FFFFFF,red%0d%0aK02833+%23FFFFFF,red%0d%0aK04607+%23FFFFFF,red%0d%0aK05091+%23FFFFFF,red%0d%0aK13523+%23FFFFFF,red%0d%0aK17386+%23FFFFFF,red%0d%0aK04608+%23FFFFFF,red%…	40/1426	147/5923	0.272109
map00514	Other types of O-glycan biosynthesis	Metabolism	Glycan biosynthesis and metabolism	9	4	13	43	0.21733	0.679157	POFUT2(POFUT2|K03691);MFNG(MFNG|K05948);GXYLT2(GXYLT2|K13676);GALNT6(GALNT6|K00710);GALNT5(GALNT5|K00710);GALNT16(GALNT16|K00710);GALNTL6(GALNTL6|K00710);B4GALT3(B4GALT3|K07968);GALNT13(GALNT13|K00710)	ST6GAL2(ST6GAL2|K00779);B4GALT2(B4GALT2|K07967);GALNT14(GALNT14|K00710);COLGALT2(COLGALT2|K11703)	http://www.kegg.jp/kegg-bin/show_pathway?map=map00514&multi_query=K03691+%23FFFFFF,red%0d%0aK05948+%23FFFFFF,red%0d%0aK13676+%23FFFFFF,red%0d%0aK07968+%23FFFFFF,red%0d%0aK00779+%23FFFFFF,green%0d%0aK07967+%23FFFFFF,green%0d%0aK11703+%23FFFFFF,green%0d%0aK00710+%23FFFFFF,purple	13/1426	43/5923	0.302326
map04612	Antigen processing and presentation	Organismal Systems	Immune system	13	0	13	43	0.21733	0.679157	CD74(CD74|K06505);IFI30(IFI30|K08059);CTSB(CTSB|K01363);CTSS(CTSS|K01368);B2M(B2M|K08055);LOC106049922(LOC106049922|K06752);LGMN(LGMN|K01369);HSPA2(HSPA2|K03283);CTSL(CTSL|K01365);LOC125181435(LOC125181435|K06751);HSPA5(HSPA5|K09490);LOC106029505(LOC106029505|K06751);CIITA(CIITA|K08060)	-	http://www.kegg.jp/kegg-bin/show_pathway?map=map04612&multi_query=K06505+%23FFFFFF,red%0d%0aK08059+%23FFFFFF,red%0d%0aK01363+%23FFFFFF,red%0d%0aK01368+%23FFFFFF,red%0d%0aK08055+%23FFFFFF,red%0d%0aK06752+%23FFFFFF,red%0d%0aK01369+%23FFFFFF,red%0d%0aK03283+%23FFFFFF,red%0d%0aK01365+%23FFFFFF,red%0d%0aK06751+%23FFFFFF,red%0d%0aK09490+%23FFFFFF,red%0d%0aK08060+%23FFFFFF,red	13/1426	43/5923	0.302326
map04215	Apoptosis - multiple species	Cellular Processes	Cell growth and death	4	6	10	32	0.223557	0.685517	BCL2L11(BCL2L11|K16341);BIRC2(BIRC2|K16060);PMAIP1(PMAIP1|K10131);SEPTIN4(SEPTIN4|K16943)	BOK(BOK|K02561);CASP3(CASP3|K02187);LOC125180955(LOC125180955|K02583);BIRC5(BIRC5|K08731);BID(BID|K04726);CASP7(CASP7|K04397)	http://www.kegg.jp/kegg-bin/show_pathway?map=map04215&multi_query=K16341+%23FFFFFF,red%0d%0aK16060+%23FFFFFF,red%0d%0aK10131+%23FFFFFF,red%0d%0aK16943+%23FFFFFF,red%0d%0aK02561+%23FFFFFF,green%0d%0aK02187+%23FFFFFF,green%0d%0aK02583+%23FFFFFF,green%0d%0aK08731+%23FFFFFF,green%0d%0aK04726+%23FFFFFF,green%0d%0aK04397+%23FFFFFF,green	10/1426	32/5923	0.3125
map04668	TNF signaling pathway	Environmental Information Processing	Signal transduction	16	12	28	101	0.22485	0.685517	PIK3R5(PIK3R5|K02649);LOC106041492(LOC106041492|K12499);PIK3CG(PIK3CG|K00922);LOC125183261(LOC125183261|K12499);ATF4(ATF4|K04374);VEGFC(VEGFC|K05449);MLKL(MLKL|K08849);LOC106041040(LOC106041040|K12499);PIK3CD(PIK3CD|K00922);BIRC2(BIRC2|K16060);CCL20(CCL20|K14625);TRADD(TRADD|K03171);TRAF1(TRAF1|K03172);CREB3(CREB3|K09048);EDN1(EDN1|K16366);LOC125180135(LOC125180135|K05415)	FOS(FOS|K04379);CASP3(CASP3|K02187);LOC106040660(LOC106040660|K19901);SELE(SELE|K06494);JAG2(JAG2|K06052);IL6(IL6|K05405);CX3CL1(CX3CL1|K05508);SOCS3(SOCS3|K04696);PIK3R1(PIK3R1|K02649);VCAM1(VCAM1|K06527);CASP7(CASP7|K04397);LOC106034136(LOC106034136|K01394)	http://www.kegg.jp/kegg-bin/show_pathway?map=map04668&multi_query=K12499+%23FFFFFF,red%0d%0aK00922+%23FFFFFF,red%0d%0aK04374+%23FFFFFF,red%0d%0aK05449+%23FFFFFF,red%0d%0aK08849+%23FFFFFF,red%0d%0aK16060+%23FFFFFF,red%0d%0aK14625+%23FFFFFF,red%0d%0aK03171+%23FFFFFF,red%0d%0aK03172+%23FFFFFF,red%0d%0aK09048+%23FFFFFF,red%0d%0aK16366+%23FFFFFF,red%0d%0aK05415+%23FFFFFF,red%0d%0aK04379+%23FFFFFF,gree…	28/1426	101/5923	0.277228
map04915	Estrogen signaling pathway	Organismal Systems	Endocrine system	16	14	30	109	0.228097	0.687038	PIK3R5(PIK3R5|K02649);PIK3CG(PIK3CG|K00922);CTSD(CTSD|K01379);MMP2(MMP2|K01398);ATF4(ATF4|K04374);PIK3CD(PIK3CD|K00922);HSPA2(HSPA2|K03283);HRAS(HRAS|K02833);GABBR2(GABBR2|K04615);FKBP5(FKBP5|K09571);GNAO1(GNAO1|K04534);CREB3(CREB3|K09048);OPRM1(OPRM1|K04215);PLCB1(PLCB1|K05858);ITPR3(ITPR3|K04960);PLCB4(PLCB4|K05858)	MAP2K2(MAP2K2|K04369);LOC106047978(LOC106047978|K07604);FOS(FOS|K04379);KCNJ3(KCNJ3|K04997);ADCY2(ADCY2|K08042);LOC106048009(LOC106048009|K07604);LOC125180860(LOC125180860|K07604);LOC106047979(LOC106047979|K07604);SHC4(SHC4|K17449);FKBP4(FKBP4|K09571);LOC106048013(LOC106048013|K07604);PIK3R1(PIK3R1|K02649);KCNJ5(KCNJ5|K04999);SHC3(SHC3|K17448)	http://www.kegg.jp/kegg-bin/show_pathway?map=map04915&multi_query=K00922+%23FFFFFF,red%0d%0aK01379+%23FFFFFF,red%0d%0aK01398+%23FFFFFF,red%0d%0aK04374+%23FFFFFF,red%0d%0aK03283+%23FFFFFF,red%0d%0aK02833+%23FFFFFF,red%0d%0aK04615+%23FFFFFF,red%0d%0aK04534+%23FFFFFF,red%0d%0aK09048+%23FFFFFF,red%0d%0aK04215+%23FFFFFF,red%0d%0aK05858+%23FFFFFF,red%0d%0aK04960+%23FFFFFF,red%0d%0aK04369+%23FFFFFF,gree…	30/1426	109/5923	0.275229
map00730	Thiamine metabolism	Metabolism	Metabolism of cofactors and vitamins	1	4	5	14	0.231645	0.689421	AK4(AK4|K00939)	LOC106046413(LOC106046413|K00949);LOC125180983(LOC125180983|K00949);LOC106044775(LOC106044775|K01077);ALPL(ALPL|K01077)	http://www.kegg.jp/kegg-bin/show_pathway?map=map00730&multi_query=K00939+%23FFFFFF,red%0d%0aK00949+%23FFFFFF,green%0d%0aK01077+%23FFFFFF,green	5/1426	14/5923	0.357143
map04064	NF-kappa B signaling pathway	Environmental Information Processing	Signal transduction	23	2	25	90	0.237632	0.698919	TLR4(TLR4|K10160);SYK(SYK|K05855);PRKCB(PRKCB|K19662);PLCG2(PLCG2|K05859);LY96(LY96|K05400);CARD11(CARD11|K07367);BTK(BTK|K07370);LOC106041041(LOC106041041|K12964);BLNK(BLNK|K07371);EDA2R(EDA2R|K05163);BCL2A1(BCL2A1|K02162);LOC106047451(LOC106047451|K07369);BIRC2(BIRC2|K16060);EDA(EDA|K05480);LOC106049641(LOC106049641|K04391);LYN(LYN|K05854);TNFRSF11A(TNFRSF11A|K05147);TRADD(TRADD|K03171);GADD45B…	LOC106041042(LOC106041042|K12964);VCAM1(VCAM1|K06527)	http://www.kegg.jp/kegg-bin/show_pathway?map=map04064&multi_query=K10160+%23FFFFFF,red%0d%0aK05855+%23FFFFFF,red%0d%0aK19662+%23FFFFFF,red%0d%0aK05859+%23FFFFFF,red%0d%0aK05400+%23FFFFFF,red%0d%0aK07367+%23FFFFFF,red%0d%0aK07370+%23FFFFFF,red%0d%0aK07371+%23FFFFFF,red%0d%0aK05163+%23FFFFFF,red%0d%0aK02162+%23FFFFFF,red%0d%0aK07369+%23FFFFFF,red%0d%0aK16060+%23FFFFFF,red%0d%0aK05480+%23FFFFFF,red%…	25/1426	90/5923	0.277778
map00523	Polyketide sugar unit biosynthesis	Metabolism	Metabolism of terpenoids and polyketides	1	0	1	1	0.240756	0.699873	TGDS(TGDS|K01710)	-	http://www.kegg.jp/kegg-bin/show_pathway?map=map00523&multi_query=K01710+%23FFFFFF,red	1/1426	1/5923	1
map00982	Drug metabolism - cytochrome P450	Metabolism	Xenobiotics biodegradation and metabolism	4	5	9	29	0.247772	0.711074	GSTO1(GSTO1|K00799);LOC106030438(LOC106030438|K00799);HPGDS(HPGDS|K04097);MGST2(MGST2|K00799)	LOC106036048(LOC106036048|K00274);LOC106036047(LOC106036047|K00274);LOC106041532(LOC106041532|K00485);LOC106031443(LOC106031443|K00799);LOC106041548(LOC106041548|K00485)	http://www.kegg.jp/kegg-bin/show_pathway?map=map00982&multi_query=K04097+%23FFFFFF,red%0d%0aK00274+%23FFFFFF,green%0d%0aK00485+%23FFFFFF,green%0d%0aK00799+%23FFFFFF,purple	9/1426	29/5923	0.310345
map04261	Adrenergic signaling in cardiomyocytes	Organismal Systems	Circulatory system	24	11	35	130	0.250298	0.711074	LOC106036876(LOC106036876|K12749);PLN(PLN|K05852);PPP2R2B(PPP2R2B|K04354);ATF4(ATF4|K04374);ATP2A3(ATP2A3|K05853);KCNE1(KCNE1|K04894);MYL10(MYL10|K10351);CACNB2(CACNB2|K04863);KCNQ1(KCNQ1|K04926);CACNA1D(CACNA1D|K04851);ATP1B3(ATP1B3|K01540);MYH7B(MYH7B|K17751);CACNA2D1(CACNA2D1|K04858);ATP2B2(ATP2B2|K05850);LOC106029333(LOC106029333|K01539);CACNG3(CACNG3|K04868);MYL2(MYL2|K10351);CREB3(CREB3|K09…	MYL4(MYL4|K12750);ATP2B1(ATP2B1|K05850);PPP1CB(PPP1CB|K06269);SLC8A3(SLC8A3|K05849);ADCY2(ADCY2|K08042);ATP2A2(ATP2A2|K05853);PPP2R2C(PPP2R2C|K04354);ADRA1D(ADRA1D|K04137);ACTC1(ACTC1|K12314);ADRA1A(ADRA1A|K04135);LOC106029545(LOC106029545|K05853)	http://www.kegg.jp/kegg-bin/show_pathway?map=map04261&multi_query=K12749+%23FFFFFF,red%0d%0aK05852+%23FFFFFF,red%0d%0aK04374+%23FFFFFF,red%0d%0aK04894+%23FFFFFF,red%0d%0aK10351+%23FFFFFF,red%0d%0aK04863+%23FFFFFF,red%0d%0aK04926+%23FFFFFF,red%0d%0aK04851+%23FFFFFF,red%0d%0aK01540+%23FFFFFF,red%0d%0aK17751+%23FFFFFF,red%0d%0aK04858+%23FFFFFF,red%0d%0aK01539+%23FFFFFF,red%0d%0aK04868+%23FFFFFF,red%…	35/1426	130/5923	0.269231
map04972	Pancreatic secretion	Organismal Systems	Digestive system	17	7	24	87	0.255462	0.716921	PRKCB(PRKCB|K19662);TPCN2(TPCN2|K14077);ATP2A3(ATP2A3|K05853);LOC106030632(LOC106030632|K18245);KCNQ1(KCNQ1|K04926);SLC4A4(SLC4A4|K13575);BST1(BST1|K18152);ATP1B3(ATP1B3|K01540);SLC4A2(SLC4A2|K13855);LOC106044678(LOC106044678|K04513);ATP2B2(ATP2B2|K05850);LOC106029333(LOC106029333|K01539);LOC106048960(LOC106048960|K07904);LOC125184869(LOC125184869|K04962);PLCB1(PLCB1|K05858);ITPR3(ITPR3|K04960);P…	ATP2B1(ATP2B1|K05850);ADCY2(ADCY2|K08042);ATP2A2(ATP2A2|K05853);SLC12A2(SLC12A2|K10951);LOC106034001(LOC106034001|K05028);LOC106034007(LOC106034007|K05030);LOC106029545(LOC106029545|K05853)	http://www.kegg.jp/kegg-bin/show_pathway?map=map04972&multi_query=K19662+%23FFFFFF,red%0d%0aK14077+%23FFFFFF,red%0d%0aK18245+%23FFFFFF,red%0d%0aK04926+%23FFFFFF,red%0d%0aK13575+%23FFFFFF,red%0d%0aK18152+%23FFFFFF,red%0d%0aK01540+%23FFFFFF,red%0d%0aK13855+%23FFFFFF,red%0d%0aK04513+%23FFFFFF,red%0d%0aK01539+%23FFFFFF,red%0d%0aK07904+%23FFFFFF,red%0d%0aK04962+%23FFFFFF,red%0d%0aK05858+%23FFFFFF,red%…	24/1426	87/5923	0.275862
map04923	Regulation of lipolysis in adipocytes	Organismal Systems	Endocrine system	10	6	16	56	0.258091	0.716921	PIK3R5(PIK3R5|K02649);PIK3CG(PIK3CG|K00922);PRKG2(PRKG2|K19477);PNPLA2(PNPLA2|K16816);LOC106049906(LOC106049906|K19477);IRS2(IRS2|K07187);LOC106030656(LOC106030656|K08753);PIK3CD(PIK3CD|K00922);ABHD5(ABHD5|K13699);LOC106040202(LOC106040202|K12334)	ADCY2(ADCY2|K08042);LOC106038244(LOC106038244|K16816);PTGER3(PTGER3|K04260);PTGS1(PTGS1|K00509);ADORA1(ADORA1|K04265);PIK3R1(PIK3R1|K02649)	http://www.kegg.jp/kegg-bin/show_pathway?map=map04923&multi_query=K00922+%23FFFFFF,red%0d%0aK19477+%23FFFFFF,red%0d%0aK07187+%23FFFFFF,red%0d%0aK08753+%23FFFFFF,red%0d%0aK13699+%23FFFFFF,red%0d%0aK12334+%23FFFFFF,red%0d%0aK08042+%23FFFFFF,green%0d%0aK04260+%23FFFFFF,green%0d%0aK00509+%23FFFFFF,green%0d%0aK04265+%23FFFFFF,green%0d%0aK02649+%23FFFFFF,purple%0d%0aK16816+%23FFFFFF,purple	16/1426	56/5923	0.285714
map04728	Dopaminergic synapse	Organismal Systems	Nervous system	18	13	31	115	0.26413	0.72024	PRKCB(PRKCB|K19662);GNG10(GNG10|K04545);PPP3CA(PPP3CA|K04348);COMT(COMT|K00545);PPP2R2B(PPP2R2B|K04354);ATF4(ATF4|K04374);GRIA2(GRIA2|K05198);CACNA1D(CACNA1D|K04851);GRIN2A(GRIN2A|K05209);SLC18A1(SLC18A1|K08155);CACNA1B(CACNA1B|K04849);GNAO1(GNAO1|K04534);GNGT2(GNGT2|K04549);CREB3(CREB3|K09048);LOC125179647(LOC125179647|K01593);PLCB1(PLCB1|K05858);ITPR3(ITPR3|K04960);PLCB4(PLCB4|K05858)	PPP1CB(PPP1CB|K06269);GRIA3(GRIA3|K05199);GRIN2B(GRIN2B|K05210);FOS(FOS|K04379);KCNJ3(KCNJ3|K04997);LOC106036048(LOC106036048|K00274);PPP2R2C(PPP2R2C|K04354);LOC106036047(LOC106036047|K00274);DRD3(DRD3|K04146);DRD2(DRD2|K04145);KCNJ5(KCNJ5|K04999);GNG4(GNG4|K04541);DRD4(DRD4|K04147)	http://www.kegg.jp/kegg-bin/show_pathway?map=map04728&multi_query=K19662+%23FFFFFF,red%0d%0aK04545+%23FFFFFF,red%0d%0aK04348+%23FFFFFF,red%0d%0aK00545+%23FFFFFF,red%0d%0aK04374+%23FFFFFF,red%0d%0aK05198+%23FFFFFF,red%0d%0aK04851+%23FFFFFF,red%0d%0aK05209+%23FFFFFF,red%0d%0aK08155+%23FFFFFF,red%0d%0aK04849+%23FFFFFF,red%0d%0aK04534+%23FFFFFF,red%0d%0aK04549+%23FFFFFF,red%0d%0aK09048+%23FFFFFF,red%…	31/1426	115/5923	0.269565
map00340	Histidine metabolism	Metabolism	Amino acid metabolism	4	3	7	22	0.265048	0.72024	CNDP1(CNDP1|K05604);ASPA(ASPA|K01437);ALDH3A2(ALDH3A2|K00128);HDC(HDC|K01590)	LOC106036048(LOC106036048|K00274);LOC106036047(LOC106036047|K00274);CARNS1(CARNS1|K14755)	http://www.kegg.jp/kegg-bin/show_pathway?map=map00340&multi_query=K05604+%23FFFFFF,red%0d%0aK01437+%23FFFFFF,red%0d%0aK00128+%23FFFFFF,red%0d%0aK01590+%23FFFFFF,red%0d%0aK00274+%23FFFFFF,green%0d%0aK14755+%23FFFFFF,green	7/1426	22/5923	0.318182
map00500	Starch and sucrose metabolism	Metabolism	Carbohydrate metabolism	7	2	9	30	0.283708	0.753035	UGP2(UGP2|K00963);GBE1(GBE1|K00700);GYG1(GYG1|K00750);PGM2L1(PGM2L1|K11809);GCK(GCK|K12407);ENPP3(ENPP3|K01513);LOC106030908(LOC106030908|K00844)	GPI(GPI|K01810);G6PC1(G6PC1|K01084)	http://www.kegg.jp/kegg-bin/show_pathway?map=map00500&multi_query=K00963+%23FFFFFF,red%0d%0aK00700+%23FFFFFF,red%0d%0aK00750+%23FFFFFF,red%0d%0aK11809+%23FFFFFF,red%0d%0aK12407+%23FFFFFF,red%0d%0aK01513+%23FFFFFF,red%0d%0aK00844+%23FFFFFF,red%0d%0aK01810+%23FFFFFF,green%0d%0aK01084+%23FFFFFF,green	9/1426	30/5923	0.3
map04350	TGF-beta signaling pathway	Environmental Information Processing	Signal transduction	14	10	24	89	0.297081	0.753035	CDKN2B(CDKN2B|K04685);LOC106035824(LOC106035824|K04498);FST(FST|K04661);ID4(ID4|K17695);BMP2(BMP2|K04662);TGFB2(TGFB2|K13376);GDF6(GDF6|K20012);INHBB(INHBB|K04667);LOC125180218(LOC125180218|K04677);LTBP1(LTBP1|K19559);LOC106044678(LOC106044678|K04513);LOC106029586(LOC106029586|K19559);NBL1(NBL1|K19558);ACVR1C(ACVR1C|K13568)	SMAD9(SMAD9|K16791);SMAD1(SMAD1|K04676);TGIF2(TGIF2|K19553);ACVR2B(ACVR2B|K13596);BMPR1B(BMPR1B|K13578);TFDP1(TFDP1|K04683);MYC(MYC|K04377);NODAL(NODAL|K04666);PITX2(PITX2|K04686);LOC106037882(LOC106037882|K16622)	http://www.kegg.jp/kegg-bin/show_pathway?map=map04350&multi_query=K04685+%23FFFFFF,red%0d%0aK04498+%23FFFFFF,red%0d%0aK04661+%23FFFFFF,red%0d%0aK17695+%23FFFFFF,red%0d%0aK04662+%23FFFFFF,red%0d%0aK13376+%23FFFFFF,red%0d%0aK20012+%23FFFFFF,red%0d%0aK04667+%23FFFFFF,red%0d%0aK04677+%23FFFFFF,red%0d%0aK19559+%23FFFFFF,red%0d%0aK04513+%23FFFFFF,red%0d%0aK19558+%23FFFFFF,red%0d%0aK13568+%23FFFFFF,red%…	24/1426	89/5923	0.269663
map04614	Renin-angiotensin system	Organismal Systems	Endocrine system	4	2	6	19	0.297604	0.753035	CTSA(CTSA|K13289);LOC106048649(LOC106048649|K11140);ATP6AP2(ATP6AP2|K19514);LOC106048041(LOC106048041|K01285)	MME(MME|K01389);LOC106038675(LOC106038675|K11141)	http://www.kegg.jp/kegg-bin/show_pathway?map=map04614&multi_query=K13289+%23FFFFFF,red%0d%0aK11140+%23FFFFFF,red%0d%0aK19514+%23FFFFFF,red%0d%0aK01285+%23FFFFFF,red%0d%0aK01389+%23FFFFFF,green%0d%0aK11141+%23FFFFFF,green	6/1426	19/5923	0.315789
map04066	HIF-1 signaling pathway	Environmental Information Processing	Signal transduction	21	6	27	101	0.299177	0.753035	PIK3R5(PIK3R5|K02649);TLR4(TLR4|K10160);ENO2(ENO2|K01689);PRKCB(PRKCB|K19662);PLCG2(PLCG2|K05859);PIK3CG(PIK3CG|K00922);TF(TF|K14736);LOC106035824(LOC106035824|K04498);PIK3CD(PIK3CD|K00922);CDKN1A(CDKN1A|K06625);ALDOC(ALDOC|K01623);EGLN3(EGLN3|K09592);PFKFB3(PFKFB3|K01103);SLC2A1(SLC2A1|K07299);VEGFA(VEGFA|K05448);LOC106038907(LOC106038907|K00850);LOC106040202(LOC106040202|K12334);EGF(EGF|K04357)…	MAP2K2(MAP2K2|K04369);PDHA1(PDHA1|K00161);ERBB2(ERBB2|K05083);IL6(IL6|K05405);ANGPT2(ANGPT2|K05466);PIK3R1(PIK3R1|K02649)	http://www.kegg.jp/kegg-bin/show_pathway?map=map04066&multi_query=K10160+%23FFFFFF,red%0d%0aK01689+%23FFFFFF,red%0d%0aK19662+%23FFFFFF,red%0d%0aK05859+%23FFFFFF,red%0d%0aK00922+%23FFFFFF,red%0d%0aK14736+%23FFFFFF,red%0d%0aK04498+%23FFFFFF,red%0d%0aK06625+%23FFFFFF,red%0d%0aK01623+%23FFFFFF,red%0d%0aK09592+%23FFFFFF,red%0d%0aK01103+%23FFFFFF,red%0d%0aK07299+%23FFFFFF,red%0d%0aK05448+%23FFFFFF,red%…	27/1426	101/5923	0.267327
map02010	ABC transporters	Environmental Information Processing	Membrane transport	9	3	12	42	0.299675	0.753035	RBM11(RBM11|K05670);ABCD2(ABCD2|K05676);ABCG2(ABCG2|K05681);ABCB9(ABCB9|K05656);ABCC2(ABCC2|K05666);ABCC4(ABCC4|K05673);ABCA3(ABCA3|K05643);ABCC5(ABCC5|K05668);ABCB11(ABCB11|K05664)	LOC125182842(LOC125182842|K05651);ABCC8(ABCC8|K05032);LOC125182843(LOC125182843|K05651)	http://www.kegg.jp/kegg-bin/show_pathway?map=map02010&multi_query=K05670+%23FFFFFF,red%0d%0aK05676+%23FFFFFF,red%0d%0aK05681+%23FFFFFF,red%0d%0aK05656+%23FFFFFF,red%0d%0aK05666+%23FFFFFF,red%0d%0aK05673+%23FFFFFF,red%0d%0aK05643+%23FFFFFF,red%0d%0aK05668+%23FFFFFF,red%0d%0aK05664+%23FFFFFF,red%0d%0aK05651+%23FFFFFF,green%0d%0aK05032+%23FFFFFF,green	12/1426	42/5923	0.285714
map04975	Fat digestion and absorption	Organismal Systems	Digestive system	9	3	12	42	0.299675	0.753035	CD36(CD36|K06259);AGPAT2(AGPAT2|K13509);APOB(APOB|K14462);LOC106046903(LOC106046903|K13509);PLPP1(PLPP1|K01080);SLC27A4(SLC27A4|K08745);DGAT1(DGAT1|K11155);LOC106048110(LOC106048110|K14463);DGAT2(DGAT2|K11160)	SCARB1(SCARB1|K13885);LOC106030713(LOC106030713|K14463);FABP2(FABP2|K08751)	http://www.kegg.jp/kegg-bin/show_pathway?map=map04975&multi_query=K06259+%23FFFFFF,red%0d%0aK13509+%23FFFFFF,red%0d%0aK14462+%23FFFFFF,red%0d%0aK01080+%23FFFFFF,red%0d%0aK08745+%23FFFFFF,red%0d%0aK11155+%23FFFFFF,red%0d%0aK11160+%23FFFFFF,red%0d%0aK13885+%23FFFFFF,green%0d%0aK08751+%23FFFFFF,green%0d%0aK14463+%23FFFFFF,purple	12/1426	42/5923	0.285714
map04978	Mineral absorption	Organismal Systems	Digestive system	10	2	12	42	0.299675	0.753035	HEPH(HEPH|K14735);SLC46A3(SLC46A3|K14613);TF(TF|K14736);FTH1(FTH1|K00522);SLC40A1(SLC40A1|K14685);VDR(VDR|K08539);LOC106029992(LOC106029992|K08370);ATP1B3(ATP1B3|K01540);ATP2B2(ATP2B2|K05850);LOC106029333(LOC106029333|K01539)	ATP2B1(ATP2B1|K05850);SLC8A3(SLC8A3|K05849)	http://www.kegg.jp/kegg-bin/show_pathway?map=map04978&multi_query=K14735+%23FFFFFF,red%0d%0aK14613+%23FFFFFF,red%0d%0aK14736+%23FFFFFF,red%0d%0aK00522+%23FFFFFF,red%0d%0aK14685+%23FFFFFF,red%0d%0aK08539+%23FFFFFF,red%0d%0aK08370+%23FFFFFF,red%0d%0aK01540+%23FFFFFF,red%0d%0aK01539+%23FFFFFF,red%0d%0aK05849+%23FFFFFF,green%0d%0aK05850+%23FFFFFF,purple	12/1426	42/5923	0.285714
map04630	JAK-STAT signaling pathway	Environmental Information Processing	Signal transduction	22	14	36	137	0.301214	0.753035	PIK3R5(PIK3R5|K02649);IL2RG(IL2RG|K05070);LOC106035885(LOC106035885|K04738);PIK3CG(PIK3CG|K00922);LOC106035824(LOC106035824|K04498);PTPN6(PTPN6|K05697);FHL1(FHL1|K14365);PIK3CD(PIK3CD|K00922);CDKN1A(CDKN1A|K06625);LOC106032161(LOC106032161|K06854);OSMR(OSMR|K05057);LOC106041298(LOC106041298|K05444);IL22RA1(IL22RA1|K05138);CSF3R(CSF3R|K05061);HRAS(HRAS|K02833);STAT6(STAT6|K11225);CCND1(CCND1|K0450…	LOC106045491(LOC106045491|K05439);CNTF(CNTF|K05420);CISH(CISH|K04701);SOCS1(SOCS1|K04694);SOCS2(SOCS2|K04695);IL6(IL6|K05405);IL12RB2(IL12RB2|K05064);MYC(MYC|K04377);IL13RA2(IL13RA2|K05077);SOCS3(SOCS3|K04696);PIK3R1(PIK3R1|K02649);LOC106046917(LOC106046917|K05640);IL17D(IL17D|K05492);IFNLR1(IFNLR1|K05140)	http://www.kegg.jp/kegg-bin/show_pathway?map=map04630&multi_query=K05070+%23FFFFFF,red%0d%0aK04738+%23FFFFFF,red%0d%0aK00922+%23FFFFFF,red%0d%0aK04498+%23FFFFFF,red%0d%0aK05697+%23FFFFFF,red%0d%0aK14365+%23FFFFFF,red%0d%0aK06625+%23FFFFFF,red%0d%0aK06854+%23FFFFFF,red%0d%0aK05057+%23FFFFFF,red%0d%0aK05444+%23FFFFFF,red%0d%0aK05138+%23FFFFFF,red%0d%0aK05061+%23FFFFFF,red%0d%0aK02833+%23FFFFFF,red%…	36/1426	137/5923	0.262774
map04917	Prolactin signaling pathway	Organismal Systems	Endocrine system	8	11	19	70	0.315091	0.775047	PIK3R5(PIK3R5|K02649);PIK3CG(PIK3CG|K00922);PIK3CD(PIK3CD|K00922);TNFRSF11A(TNFRSF11A|K05147);HRAS(HRAS|K02833);TNFSF11(TNFSF11|K05473);CCND1(CCND1|K04503);GCK(GCK|K12407)	MAP2K2(MAP2K2|K04369);LOC106045491(LOC106045491|K05439);FOS(FOS|K04379);CISH(CISH|K04701);SOCS1(SOCS1|K04694);SOCS2(SOCS2|K04695);SHC4(SHC4|K17449);LOC106031836(LOC106031836|K00512);SOCS3(SOCS3|K04696);PIK3R1(PIK3R1|K02649);SHC3(SHC3|K17448)	http://www.kegg.jp/kegg-bin/show_pathway?map=map04917&multi_query=K00922+%23FFFFFF,red%0d%0aK05147+%23FFFFFF,red%0d%0aK02833+%23FFFFFF,red%0d%0aK05473+%23FFFFFF,red%0d%0aK04503+%23FFFFFF,red%0d%0aK12407+%23FFFFFF,red%0d%0aK04369+%23FFFFFF,green%0d%0aK05439+%23FFFFFF,green%0d%0aK04379+%23FFFFFF,green%0d%0aK04701+%23FFFFFF,green%0d%0aK04694+%23FFFFFF,green%0d%0aK04695+%23FFFFFF,green%0d%0aK17449+%2…	19/1426	70/5923	0.271429
map04925	Aldosterone synthesis and secretion	Organismal Systems	Endocrine system	16	6	22	82	0.317671	0.775047	PRKCB(PRKCB|K19662);ATF4(ATF4|K04374);CAMK1G(CAMK1G|K08794);CACNA1D(CACNA1D|K04851);ATP1B3(ATP1B3|K01540);ATP2B2(ATP2B2|K05850);PDE2A(PDE2A|K18283);LOC106029333(LOC106029333|K01539);CAMK1D(CAMK1D|K08794);CREB3(CREB3|K09048);LOC106040202(LOC106040202|K12334);PLCB1(PLCB1|K05858);NR4A1(NR4A1|K04465);ITPR3(ITPR3|K04960);PLCB4(PLCB4|K05858);NR4A2(NR4A2|K08558)	ATP2B1(ATP2B1|K05850);KCNK9(KCNK9|K04919);CACNA1H(CACNA1H|K04855);ADCY2(ADCY2|K08042);SCARB1(SCARB1|K13885);KCNJ5(KCNJ5|K04999)	http://www.kegg.jp/kegg-bin/show_pathway?map=map04925&multi_query=K19662+%23FFFFFF,red%0d%0aK04374+%23FFFFFF,red%0d%0aK08794+%23FFFFFF,red%0d%0aK04851+%23FFFFFF,red%0d%0aK01540+%23FFFFFF,red%0d%0aK18283+%23FFFFFF,red%0d%0aK01539+%23FFFFFF,red%0d%0aK09048+%23FFFFFF,red%0d%0aK12334+%23FFFFFF,red%0d%0aK05858+%23FFFFFF,red%0d%0aK04465+%23FFFFFF,red%0d%0aK04960+%23FFFFFF,red%0d%0aK08558+%23FFFFFF,red%…	22/1426	82/5923	0.268293
map00564	Glycerophospholipid metabolism	Metabolism	Lipid metabolism	21	5	26	98	0.319319	0.775047	LOC106029917(LOC106029917|K00006);AGPAT2(AGPAT2|K13509);PLA2G4F(PLA2G4F|K16342);LPCAT2(LPCAT2|K13510);PLD3(PLD3|K16860);CHKA(CHKA|K14156);PLA2G15(PLA2G15|K06129);LOC106038406(LOC106038406|K00993);PHOSPHO1(PHOSPHO1|K06124);LOC106046903(LOC106046903|K13509);LCAT(LCAT|K00650);AGPAT4(AGPAT4|K13523);PLPP1(PLPP1|K01080);LPIN1(LPIN1|K15728);LOC106048995(LOC106048995|K01613);ETNPPL(ETNPPL|K14286);PLA2G4C…	LOC106042978(LOC106042978|K16342);LOC106042968(LOC106042968|K16342);LOC106042972(LOC106042972|K16342);LOC106040722(LOC106040722|K16342);PLA1A(PLA1A|K13618)	http://www.kegg.jp/kegg-bin/show_pathway?map=map00564&multi_query=K00006+%23FFFFFF,red%0d%0aK13509+%23FFFFFF,red%0d%0aK13510+%23FFFFFF,red%0d%0aK16860+%23FFFFFF,red%0d%0aK14156+%23FFFFFF,red%0d%0aK06129+%23FFFFFF,red%0d%0aK00993+%23FFFFFF,red%0d%0aK06124+%23FFFFFF,red%0d%0aK00650+%23FFFFFF,red%0d%0aK13523+%23FFFFFF,red%0d%0aK01080+%23FFFFFF,red%0d%0aK15728+%23FFFFFF,red%0d%0aK01613+%23FFFFFF,red%…	26/1426	98/5923	0.265306
map04218	Cellular senescence	Cellular Processes	Cell growth and death	20	17	37	143	0.335939	0.802148	PIK3R5(PIK3R5|K02649);PIK3CG(PIK3CG|K00922);CDKN2B(CDKN2B|K04685);PPP3CA(PPP3CA|K04348);CAPN2(CAPN2|K03853);SQSTM1(SQSTM1|K14381);NFATC1(NFATC1|K04446);ETS2(ETS2|K02678);PIK3CD(PIK3CD|K00922);CDKN1A(CDKN1A|K06625);TGFB2(TGFB2|K13376);NFATC2(NFATC2|K17332);GADD45B(GADD45B|K04402);CACNA1D(CACNA1D|K04851);HRAS(HRAS|K02833);CCND1(CCND1|K04503);LOC125181435(LOC125181435|K06751);LOC106029505(LOC1060295…	MAP2K2(MAP2K2|K04369);CCNB1(CCNB1|K05868);E2F2(E2F2|K09389);PPP1CB(PPP1CB|K06269);RB1(RB1|K06618);ETS1(ETS1|K02678);CCNB3(CCNB3|K05868);CCNA2(CCNA2|K06627);HUS1(HUS1|K10903);CCNB2(CCNB2|K05868);HIPK3(HIPK3|K08826);CDK1(CDK1|K02087);FOXM1(FOXM1|K09406);IL6(IL6|K05405);MYC(MYC|K04377);PIK3R1(PIK3R1|K02649);CDC25A(CDC25A|K06645)	http://www.kegg.jp/kegg-bin/show_pathway?map=map04218&multi_query=K00922+%23FFFFFF,red%0d%0aK04685+%23FFFFFF,red%0d%0aK04348+%23FFFFFF,red%0d%0aK03853+%23FFFFFF,red%0d%0aK14381+%23FFFFFF,red%0d%0aK04446+%23FFFFFF,red%0d%0aK06625+%23FFFFFF,red%0d%0aK13376+%23FFFFFF,red%0d%0aK17332+%23FFFFFF,red%0d%0aK04402+%23FFFFFF,red%0d%0aK04851+%23FFFFFF,red%0d%0aK02833+%23FFFFFF,red%0d%0aK04503+%23FFFFFF,red%…	37/1426	143/5923	0.258741
map00983	Drug metabolism - other enzymes	Metabolism	Xenobiotics biodegradation and metabolism	9	6	15	55	0.336902	0.802148	GUSB(GUSB|K01195);GSTO1(GSTO1|K00799);LOC106033238(LOC106033238|K01044);DPYD(DPYD|K00207);LOC106030438(LOC106030438|K00799);LOC106044861(LOC106044861|K00622);UPP1(UPP1|K00757);LOC106044862(LOC106044862|K00622);MGST2(MGST2|K00799)	DUT(DUT|K01520);TK1(TK1|K00857);UPB1(UPB1|K01431);LOC106031443(LOC106031443|K00799);RRM1(RRM1|K10807);LOC106034733(LOC106034733|K00940)	http://www.kegg.jp/kegg-bin/show_pathway?map=map00983&multi_query=K01195+%23FFFFFF,red%0d%0aK01044+%23FFFFFF,red%0d%0aK00207+%23FFFFFF,red%0d%0aK00622+%23FFFFFF,red%0d%0aK00757+%23FFFFFF,red%0d%0aK01520+%23FFFFFF,green%0d%0aK00857+%23FFFFFF,green%0d%0aK01431+%23FFFFFF,green%0d%0aK10807+%23FFFFFF,green%0d%0aK00940+%23FFFFFF,green%0d%0aK00799+%23FFFFFF,purple	15/1426	55/5923	0.272727
map00232	Caffeine metabolism	Metabolism	Biosynthesis of other secondary metabolites	2	0	2	5	0.347689	0.804835	LOC106044861(LOC106044861|K00622);LOC106044862(LOC106044862|K00622)	-	http://www.kegg.jp/kegg-bin/show_pathway?map=map00232&multi_query=K00622+%23FFFFFF,red	2/1426	5/5923	0.4
map00400	Phenylalanine, tyrosine and tryptophan biosynthesis	Metabolism	Amino acid metabolism	2	0	2	5	0.347689	0.804835	IL4I1(IL4I1|K03334);PAH(PAH|K00500)	-	http://www.kegg.jp/kegg-bin/show_pathway?map=map00400&multi_query=K03334+%23FFFFFF,red%0d%0aK00500+%23FFFFFF,red	2/1426	5/5923	0.4
map00524	Neomycin, kanamycin and gentamicin biosynthesis	Metabolism	Biosynthesis of other secondary metabolites	2	0	2	5	0.347689	0.804835	GCK(GCK|K12407);LOC106030908(LOC106030908|K00844)	-	http://www.kegg.jp/kegg-bin/show_pathway?map=map00524&multi_query=K12407+%23FFFFFF,red%0d%0aK00844+%23FFFFFF,red	2/1426	5/5923	0.4
map04320	Dorso-ventral axis formation	Organismal Systems	Development and regeneration	5	2	7	24	0.351644	0.806523	ETS2(ETS2|K02678);CPEB2(CPEB2|K02602);CPEB4(CPEB4|K02602);CPEB3(CPEB3|K02602);CPEB1(CPEB1|K02602)	NOTCH1(NOTCH1|K02599);ETS1(ETS1|K02678)	http://www.kegg.jp/kegg-bin/show_pathway?map=map04320&multi_query=K02602+%23FFFFFF,red%0d%0aK02599+%23FFFFFF,green%0d%0aK02678+%23FFFFFF,purple	7/1426	24/5923	0.291667
map00592	alpha-Linolenic acid metabolism	Metabolism	Lipid metabolism	3	5	8	28	0.355936	0.808946	PLA2G4F(PLA2G4F|K16342);PLA2G4C(PLA2G4C|K16342);LOC106042961(LOC106042961|K16342)	LOC106033870(LOC106033870|K10226);LOC106042978(LOC106042978|K16342);LOC106042968(LOC106042968|K16342);LOC106042972(LOC106042972|K16342);LOC106040722(LOC106040722|K16342)	http://www.kegg.jp/kegg-bin/show_pathway?map=map00592&multi_query=K10226+%23FFFFFF,green%0d%0aK16342+%23FFFFFF,purple	8/1426	28/5923	0.285714
map00270	Cysteine and methionine metabolism	Metabolism	Amino acid metabolism	1	11	12	44	0.364083	0.816374	IL4I1(IL4I1|K03334)	DNMT3B(DNMT3B|K17399);AHCY(AHCY|K01251);LOC106036144(LOC106036144|K01697);SMS(SMS|K00802);CTH(CTH|K01758);LOC125182841(LOC125182841|K01697);LOC106036081(LOC106036081|K01697);AGXT2(AGXT2|K00827);TST(TST|K01011);MPST(MPST|K01011);LOC106042084(LOC106042084|K00544)	http://www.kegg.jp/kegg-bin/show_pathway?map=map00270&multi_query=K03334+%23FFFFFF,red%0d%0aK17399+%23FFFFFF,green%0d%0aK01251+%23FFFFFF,green%0d%0aK01697+%23FFFFFF,green%0d%0aK00802+%23FFFFFF,green%0d%0aK01758+%23FFFFFF,green%0d%0aK00827+%23FFFFFF,green%0d%0aK01011+%23FFFFFF,green%0d%0aK00544+%23FFFFFF,green	12/1426	44/5923	0.272727
map00310	Lysine degradation	Metabolism	Amino acid metabolism	6	9	15	56	0.365735	0.816374	PLOD2(PLOD2|K13645);PLOD1(PLOD1|K00473);MECOM(MECOM|K04462);SMYD3(SMYD3|K11426);ALDH3A2(ALDH3A2|K00128);DOT1L(DOT1L|K11427)	DLD(DLD|K00382);EZH2(EZH2|K11430);DHTKD1(DHTKD1|K15791);SUV39H1(SUV39H1|K11419);NSD2(NSD2|K11424);GCDH(GCDH|K00252);AASS(AASS|K14157);COLGALT2(COLGALT2|K11703);SMYD1(SMYD1|K11426)	http://www.kegg.jp/kegg-bin/show_pathway?map=map00310&multi_query=K13645+%23FFFFFF,red%0d%0aK00473+%23FFFFFF,red%0d%0aK04462+%23FFFFFF,red%0d%0aK00128+%23FFFFFF,red%0d%0aK11427+%23FFFFFF,red%0d%0aK00382+%23FFFFFF,green%0d%0aK11430+%23FFFFFF,green%0d%0aK15791+%23FFFFFF,green%0d%0aK11419+%23FFFFFF,green%0d%0aK11424+%23FFFFFF,green%0d%0aK00252+%23FFFFFF,green%0d%0aK14157+%23FFFFFF,green%0d%0aK11703+…	15/1426	56/5923	0.267857
map04520	Adherens junction	Cellular Processes	Cellular community - eukaryotes	11	9	20	77	0.390153	0.856845	RAC2(RAC2|K07860);LOC106035824(LOC106035824|K04498);PTPN6(PTPN6|K05697);PTPRM(PTPRM|K05693);NECTIN3(NECTIN3|K06592);LMO7(LMO7|K06084);IQGAP1(IQGAP1|K16848);LOC106044678(LOC106044678|K04513);PTPRJ(PTPRJ|K05698);ACTN2(ACTN2|K05699);CTNNA2(CTNNA2|K05691)	LEF1(LEF1|K04492);YES1(YES1|K05705);PTPRF(PTPRF|K05695);SNAI2(SNAI2|K05706);ERBB2(ERBB2|K05083);TCF7L1(TCF7L1|K04490);LOC106046591(LOC106046591|K05689);MET(MET|K05099);PTPRB(PTPRB|K05694)	http://www.kegg.jp/kegg-bin/show_pathway?map=map04520&multi_query=K07860+%23FFFFFF,red%0d%0aK04498+%23FFFFFF,red%0d%0aK05697+%23FFFFFF,red%0d%0aK05693+%23FFFFFF,red%0d%0aK06592+%23FFFFFF,red%0d%0aK06084+%23FFFFFF,red%0d%0aK16848+%23FFFFFF,red%0d%0aK04513+%23FFFFFF,red%0d%0aK05698+%23FFFFFF,red%0d%0aK05699+%23FFFFFF,red%0d%0aK05691+%23FFFFFF,red%0d%0aK04492+%23FFFFFF,green%0d%0aK05705+%23FFFFFF,gr…	20/1426	77/5923	0.25974
map00533	Glycosaminoglycan biosynthesis - keratan sulfate	Metabolism	Glycan biosynthesis and metabolism	3	2	5	17	0.390721	0.856845	LOC106045430(LOC106045430|K03368);B4GALT3(B4GALT3|K07968);CHST1(CHST1|K01022)	B4GALT2(B4GALT2|K07967);ST3GAL1(ST3GAL1|K00780)	http://www.kegg.jp/kegg-bin/show_pathway?map=map00533&multi_query=K03368+%23FFFFFF,red%0d%0aK07968+%23FFFFFF,red%0d%0aK01022+%23FFFFFF,red%0d%0aK07967+%23FFFFFF,green%0d%0aK00780+%23FFFFFF,green	5/1426	17/5923	0.294118
map00601	Glycosphingolipid biosynthesis - lacto and neolacto series	Metabolism	Glycan biosynthesis and metabolism	3	5	8	29	0.397142	0.863352	B3GNT4(B3GNT4|K07971);FUT7(FUT7|K07635);B4GALT3(B4GALT3|K07968)	B3GALNT1(B3GALNT1|K00719);B4GALT2(B4GALT2|K07967);B3GALT1(B3GALT1|K07819);A4GALT(A4GALT|K01988);ST8SIA1(ST8SIA1|K03371)	http://www.kegg.jp/kegg-bin/show_pathway?map=map00601&multi_query=K07971+%23FFFFFF,red%0d%0aK07635+%23FFFFFF,red%0d%0aK07968+%23FFFFFF,red%0d%0aK00719+%23FFFFFF,green%0d%0aK07967+%23FFFFFF,green%0d%0aK07819+%23FFFFFF,green%0d%0aK01988+%23FFFFFF,green%0d%0aK03371+%23FFFFFF,green	8/1426	29/5923	0.275862
map04530	Tight junction	Cellular Processes	Cellular community - eukaryotes	27	15	42	168	0.417985	0.877215	LOC106048163(LOC106048163|K06106);CLDN5(CLDN5|K06087);LOC106041489(LOC106041489|K16684);LOC125182784(LOC125182784|K06087);TIAM1(TIAM1|K05731);JAM2(JAM2|K06735);LOC106049857(LOC106049857|K06448);PPP2R2B(PPP2R2B|K04354);LOC106047686(LOC106047686|K07374);EZR(EZR|K08007);MYL10(MYL10|K10351);LOC125181632(LOC125181632|K10352);LOC106047198(LOC106047198|K10352);CLDN1(CLDN1|K06087);CACNA1D(CACNA1D|K04851)…	JAM3(JAM3|K06785);ACTR3B(ACTR3B|K18584);DLG2(DLG2|K12075);PATJ(PATJ|K06092);ERBB2(ERBB2|K05083);NEDD4L(NEDD4L|K13305);PARD6G(PARD6G|K06093);PPP2R2C(PPP2R2C|K04354);LOC125179675(LOC125179675|K10352);LOC106049853(LOC106049853|K06448);LOC106047210(LOC106047210|K10352);LOC106047203(LOC106047203|K10352);LOC106045884(LOC106045884|K07374);CLDN25(CLDN25|K06087);LOC106030923(LOC106030923|K07374)	http://www.kegg.jp/kegg-bin/show_pathway?map=map04530&multi_query=K06106+%23FFFFFF,red%0d%0aK16684+%23FFFFFF,red%0d%0aK05731+%23FFFFFF,red%0d%0aK06735+%23FFFFFF,red%0d%0aK08007+%23FFFFFF,red%0d%0aK10351+%23FFFFFF,red%0d%0aK04851+%23FFFFFF,red%0d%0aK04503+%23FFFFFF,red%0d%0aK04513+%23FFFFFF,red%0d%0aK06097+%23FFFFFF,red%0d%0aK06089+%23FFFFFF,red%0d%0aK05699+%23FFFFFF,red%0d%0aK06785+%23FFFFFF,gree…	42/1426	168/5923	0.25
map04976	Bile secretion	Organismal Systems	Digestive system	14	3	17	66	0.420647	0.877215	NCEH1(NCEH1|K14349);ABCG2(ABCG2|K05681);LOC106030632(LOC106030632|K18245);SLC2A1(SLC2A1|K07299);KCNN2(KCNN2|K04943);SLC4A4(SLC4A4|K13575);ABCC2(ABCC2|K05666);ATP1B3(ATP1B3|K01540);SLC4A2(SLC4A2|K13855);SLC51A(SLC51A|K14360);ABCC4(ABCC4|K05673);LOC106029333(LOC106029333|K01539);ABCB11(ABCB11|K05664);AQP9(AQP9|K09877)	ADCY2(ADCY2|K08042);SCARB1(SCARB1|K13885);AQP4(AQP4|K09866)	http://www.kegg.jp/kegg-bin/show_pathway?map=map04976&multi_query=K14349+%23FFFFFF,red%0d%0aK05681+%23FFFFFF,red%0d%0aK18245+%23FFFFFF,red%0d%0aK07299+%23FFFFFF,red%0d%0aK04943+%23FFFFFF,red%0d%0aK13575+%23FFFFFF,red%0d%0aK05666+%23FFFFFF,red%0d%0aK01540+%23FFFFFF,red%0d%0aK13855+%23FFFFFF,red%0d%0aK14360+%23FFFFFF,red%0d%0aK05673+%23FFFFFF,red%0d%0aK01539+%23FFFFFF,red%0d%0aK05664+%23FFFFFF,red%…	17/1426	66/5923	0.257576
map00660	C5-Branched dibasic acid metabolism	Metabolism	Carbohydrate metabolism	1	0	1	2	0.42358	0.877215	ACOD1(ACOD1|K17724)	-	http://www.kegg.jp/kegg-bin/show_pathway?map=map00660&multi_query=K17724+%23FFFFFF,red	1/1426	2/5923	0.5
map04071	Sphingolipid signaling pathway	Environmental Information Processing	Signal transduction	20	8	28	111	0.423903	0.877215	PIK3R5(PIK3R5|K02649);PRKCB(PRKCB|K19662);ASAH1(ASAH1|K12348);RAC2(RAC2|K07860);PIK3CG(PIK3CG|K00922);CTSD(CTSD|K01379);SGMS2(SGMS2|K04714);PPP2R2B(PPP2R2B|K04354);PIK3CD(PIK3CD|K00922);ASAH2(ASAH2|K12349);TRADD(TRADD|K03171);S1PR5(S1PR5|K04288);SMPD1(SMPD1|K12350);SGPL1(SGPL1|K01634);HRAS(HRAS|K02833);SGMS1(SGMS1|K04714);LOC106044678(LOC106044678|K04513);PLCB1(PLCB1|K05858);PLCB4(PLCB4|K05858);B…	MAP2K2(MAP2K2|K04369);PPP2R2C(PPP2R2C|K04354);BID(BID|K04726);ADORA1(ADORA1|K04265);CERS1(CERS1|K04710);SMPD2(SMPD2|K12351);PIK3R1(PIK3R1|K02649);SGPP2(SGPP2|K04717)	http://www.kegg.jp/kegg-bin/show_pathway?map=map04071&multi_query=K19662+%23FFFFFF,red%0d%0aK12348+%23FFFFFF,red%0d%0aK07860+%23FFFFFF,red%0d%0aK00922+%23FFFFFF,red%0d%0aK01379+%23FFFFFF,red%0d%0aK04714+%23FFFFFF,red%0d%0aK12349+%23FFFFFF,red%0d%0aK03171+%23FFFFFF,red%0d%0aK04288+%23FFFFFF,red%0d%0aK12350+%23FFFFFF,red%0d%0aK01634+%23FFFFFF,red%0d%0aK02833+%23FFFFFF,red%0d%0aK04513+%23FFFFFF,red%…	28/1426	111/5923	0.252252
map00010	Glycolysis / Gluconeogenesis	Metabolism	Carbohydrate metabolism	10	4	14	54	0.426227	0.877215	ENO2(ENO2|K01689);LOC125181622(LOC125181622|K10705);ADPGK(ADPGK|K08074);ALDOC(ALDOC|K01623);LOC106038907(LOC106038907|K00850);LOC106045370(LOC106045370|K03841);ALDH3A2(ALDH3A2|K00128);GCK(GCK|K12407);LOC125181452(LOC125181452|K00850);LOC106030908(LOC106030908|K00844)	DLD(DLD|K00382);PDHA1(PDHA1|K00161);GPI(GPI|K01810);G6PC1(G6PC1|K01084)	http://www.kegg.jp/kegg-bin/show_pathway?map=map00010&multi_query=K01689+%23FFFFFF,red%0d%0aK10705+%23FFFFFF,red%0d%0aK08074+%23FFFFFF,red%0d%0aK01623+%23FFFFFF,red%0d%0aK00850+%23FFFFFF,red%0d%0aK03841+%23FFFFFF,red%0d%0aK00128+%23FFFFFF,red%0d%0aK12407+%23FFFFFF,red%0d%0aK00844+%23FFFFFF,red%0d%0aK00382+%23FFFFFF,green%0d%0aK00161+%23FFFFFF,green%0d%0aK01810+%23FFFFFF,green%0d%0aK01084+%23FFFFF…	14/1426	54/5923	0.259259
map04913	Ovarian steroidogenesis	Organismal Systems	Endocrine system	7	7	14	54	0.426227	0.877215	ALOX5(ALOX5|K00461);PLA2G4F(PLA2G4F|K16342);LOC106044188(LOC106044188|K07408);LOC106033102(LOC106033102|K07418);PLA2G4C(PLA2G4C|K16342);LOC106042961(LOC106042961|K16342);FSHR(FSHR|K04247)	ADCY2(ADCY2|K08042);SCARB1(SCARB1|K13885);LOC106042978(LOC106042978|K16342);LOC106042968(LOC106042968|K16342);LOC106031836(LOC106031836|K00512);LOC106042972(LOC106042972|K16342);LOC106040722(LOC106040722|K16342)	http://www.kegg.jp/kegg-bin/show_pathway?map=map04913&multi_query=K00461+%23FFFFFF,red%0d%0aK07408+%23FFFFFF,red%0d%0aK07418+%23FFFFFF,red%0d%0aK04247+%23FFFFFF,red%0d%0aK08042+%23FFFFFF,green%0d%0aK13885+%23FFFFFF,green%0d%0aK00512+%23FFFFFF,green%0d%0aK16342+%23FFFFFF,purple	14/1426	54/5923	0.259259
map00513	Various types of N-glycan biosynthesis	Metabolism	Glycan biosynthesis and metabolism	7	4	11	42	0.432155	0.877215	HEXB(HEXB|K12373);MAN1B1(MAN1B1|K01230);MGAT4A(MGAT4A|K00738);TUSC3(TUSC3|K12669);MGAT4B(MGAT4B|K00738);B4GALT3(B4GALT3|K07968);HEXA(HEXA|K12373)	B4GALT2(B4GALT2|K07967);B4GALNT3(B4GALNT3|K09656);B4GALNT4(B4GALNT4|K09657);ALG14(ALG14|K07441)	http://www.kegg.jp/kegg-bin/show_pathway?map=map00513&multi_query=K12373+%23FFFFFF,red%0d%0aK01230+%23FFFFFF,red%0d%0aK00738+%23FFFFFF,red%0d%0aK12669+%23FFFFFF,red%0d%0aK07968+%23FFFFFF,red%0d%0aK07967+%23FFFFFF,green%0d%0aK09656+%23FFFFFF,green%0d%0aK09657+%23FFFFFF,green%0d%0aK07441+%23FFFFFF,green	11/1426	42/5923	0.261905
map04010	MAPK signaling pathway	Environmental Information Processing	Signal transduction	44	23	67	272	0.43708	0.877215	CSF1R(CSF1R|K05090);PRKCB(PRKCB|K19662);RAC2(RAC2|K07860);FGF10(FGF10|K04358);PPP3CA(PPP3CA|K04348);PLA2G4F(PLA2G4F|K16342);ATF4(ATF4|K04374);VEGFC(VEGFC|K05449);NFATC1(NFATC1|K04446);RASGRF1(RASGRF1|K04349);FGF16(FGF16|K04358);AREG(AREG|K09782);HSPA2(HSPA2|K03283);LOC106042354(LOC106042354|K05462);RPS6KA2(RPS6KA2|K04373);MECOM(MECOM|K04462);RASGRP3(RASGRP3|K12362);LOC106049641(LOC106049641|K0439…	MAP2K2(MAP2K2|K04369);FGFR4(FGFR4|K05095);FGF12(FGF12|K04358);CACNA1H(CACNA1H|K04855);FOS(FOS|K04379);CASP3(CASP3|K02187);LOC125180955(LOC125180955|K02583);ERBB2(ERBB2|K05083);STMN1(STMN1|K04381);SRF(SRF|K04378);LOC106042978(LOC106042978|K16342);KDR(KDR|K05098);LOC106042968(LOC106042968|K16342);MYC(MYC|K04377);PDGFC(PDGFC|K05450);ANGPT2(ANGPT2|K05466);LOC106042972(LOC106042972|K16342);MET(MET|K05…	http://www.kegg.jp/kegg-bin/show_pathway?map=map04010&multi_query=K05090+%23FFFFFF,red%0d%0aK19662+%23FFFFFF,red%0d%0aK07860+%23FFFFFF,red%0d%0aK04348+%23FFFFFF,red%0d%0aK04374+%23FFFFFF,red%0d%0aK05449+%23FFFFFF,red%0d%0aK04446+%23FFFFFF,red%0d%0aK04349+%23FFFFFF,red%0d%0aK09782+%23FFFFFF,red%0d%0aK03283+%23FFFFFF,red%0d%0aK05462+%23FFFFFF,red%0d%0aK04373+%23FFFFFF,red%0d%0aK04462+%23FFFFFF,red%…	67/1426	272/5923	0.246324
map00410	beta-Alanine metabolism	Metabolism	Metabolism of other amino acids	5	3	8	30	0.438391	0.877215	DPYD(DPYD|K00207);MLYCD(MLYCD|K01578);SMOX(SMOX|K12259);CNDP1(CNDP1|K05604);ALDH3A2(ALDH3A2|K00128)	UPB1(UPB1|K01431);CARNS1(CARNS1|K14755);GAD2(GAD2|K01580)	http://www.kegg.jp/kegg-bin/show_pathway?map=map00410&multi_query=K00207+%23FFFFFF,red%0d%0aK01578+%23FFFFFF,red%0d%0aK12259+%23FFFFFF,red%0d%0aK05604+%23FFFFFF,red%0d%0aK00128+%23FFFFFF,red%0d%0aK01431+%23FFFFFF,green%0d%0aK14755+%23FFFFFF,green%0d%0aK01580+%23FFFFFF,green	8/1426	30/5923	0.266667
map00515	Mannose type O-glycan biosynthesis	Metabolism	Glycan biosynthesis and metabolism	3	3	6	22	0.442533	0.877215	CHST10(CHST10|K09674);B4GALT3(B4GALT3|K07968);MGAT5B(MGAT5B|K09661)	B4GALT2(B4GALT2|K07967);LOC106037591(LOC106037591|K00735);B3GAT2(B3GAT2|K10157)	http://www.kegg.jp/kegg-bin/show_pathway?map=map00515&multi_query=K09674+%23FFFFFF,red%0d%0aK07968+%23FFFFFF,red%0d%0aK09661+%23FFFFFF,red%0d%0aK07967+%23FFFFFF,green%0d%0aK00735+%23FFFFFF,green%0d%0aK10157+%23FFFFFF,green	6/1426	22/5923	0.272727
map00220	Arginine biosynthesis	Metabolism	Amino acid metabolism	5	0	5	18	0.444432	0.877215	LOC106037044(LOC106037044|K01915);GLUD1(GLUD1|K00261);ASS1(ASS1|K01940);GLS(GLS|K01425);ASL(ASL|K01755)	-	http://www.kegg.jp/kegg-bin/show_pathway?map=map00220&multi_query=K01915+%23FFFFFF,red%0d%0aK00261+%23FFFFFF,red%0d%0aK01940+%23FFFFFF,red%0d%0aK01425+%23FFFFFF,red%0d%0aK01755+%23FFFFFF,red	5/1426	18/5923	0.277778
map00562	Inositol phosphate metabolism	Metabolism	Carbohydrate metabolism	12	6	18	71	0.445625	0.877215	PLCG2(PLCG2|K05859);PIK3CG(PIK3CG|K00922);INPP5D(INPP5D|K03084);LOC125184509(LOC125184509|K01858);PIK3CD(PIK3CD|K00922);INPP5K(INPP5K|K01106);INPP1(INPP1|K01107);INPP5J(INPP5J|K01106);SYNJ2(SYNJ2|K20279);PI4K2A(PI4K2A|K13711);PLCB1(PLCB1|K05858);PLCB4(PLCB4|K05858)	PLCH1(PLCH1|K19006);ITPK1(ITPK1|K00913);PIP5K1B(PIP5K1B|K00889);INPP4B(INPP4B|K01109);ISYNA1(ISYNA1|K01858);MTMR7(MTMR7|K18083)	http://www.kegg.jp/kegg-bin/show_pathway?map=map00562&multi_query=K05859+%23FFFFFF,red%0d%0aK00922+%23FFFFFF,red%0d%0aK03084+%23FFFFFF,red%0d%0aK01106+%23FFFFFF,red%0d%0aK01107+%23FFFFFF,red%0d%0aK20279+%23FFFFFF,red%0d%0aK13711+%23FFFFFF,red%0d%0aK05858+%23FFFFFF,red%0d%0aK19006+%23FFFFFF,green%0d%0aK00913+%23FFFFFF,green%0d%0aK00889+%23FFFFFF,green%0d%0aK01109+%23FFFFFF,green%0d%0aK18083+%23FFF…	18/1426	71/5923	0.253521
map04750	Inflammatory mediator regulation of TRP channels	Organismal Systems	Sensory system	17	8	25	100	0.452398	0.88359	PIK3R5(PIK3R5|K02649);PRKCB(PRKCB|K19662);PLCG2(PLCG2|K05859);PIK3CG(PIK3CG|K00922);PLA2G4F(PLA2G4F|K16342);PIK3CD(PIK3CD|K00922);TRPA1(TRPA1|K04984);LOC106033102(LOC106033102|K07418);BDKRB1(BDKRB1|K03915);LOC106045778(LOC106045778|K05222);PLA2G4C(PLA2G4C|K16342);PLCB1(PLCB1|K05858);ITPR3(ITPR3|K04960);PLCB4(PLCB4|K05858);LOC106042961(LOC106042961|K16342);BDKRB2(BDKRB2|K03916);HRH1(HRH1|K04149)	PPP1CB(PPP1CB|K06269);ADCY2(ADCY2|K08042);LOC106042978(LOC106042978|K16342);HTR2A(HTR2A|K04157);LOC106042968(LOC106042968|K16342);LOC106042972(LOC106042972|K16342);PIK3R1(PIK3R1|K02649);LOC106040722(LOC106040722|K16342)	http://www.kegg.jp/kegg-bin/show_pathway?map=map04750&multi_query=K19662+%23FFFFFF,red%0d%0aK05859+%23FFFFFF,red%0d%0aK00922+%23FFFFFF,red%0d%0aK04984+%23FFFFFF,red%0d%0aK07418+%23FFFFFF,red%0d%0aK03915+%23FFFFFF,red%0d%0aK05222+%23FFFFFF,red%0d%0aK05858+%23FFFFFF,red%0d%0aK04960+%23FFFFFF,red%0d%0aK03916+%23FFFFFF,red%0d%0aK04149+%23FFFFFF,red%0d%0aK06269+%23FFFFFF,green%0d%0aK08042+%23FFFFFF,gr…	25/1426	100/5923	0.25
map04390	Hippo signaling pathway	Environmental Information Processing	Signal transduction	20	19	39	158	0.459314	0.890144	ITGB2(ITGB2|K06464);LOC106041489(LOC106041489|K16684);PPP2R2B(PPP2R2B|K04354);AREG(AREG|K09782);WNT3A(WNT3A|K00312);BIRC2(BIRC2|K16060);WNT5B(WNT5B|K00444);NKD1(NKD1|K03213);BMP2(BMP2|K04662);TGFB2(TGFB2|K13376);CSNK1D(CSNK1D|K08959);PARD6B(PARD6B|K06093);CCND1(CCND1|K04503);GDF6(GDF6|K20012);WNT9A(WNT9A|K01064);WNT10A(WNT10A|K01357);WNT6(WNT6|K00445);CTNNA2(CTNNA2|K05691);APC2(APC2|K02085);WNT2(…	LEF1(LEF1|K04492);PPP1CB(PPP1CB|K06269);SNAI2(SNAI2|K05706);SMAD1(SMAD1|K04676);DLG2(DLG2|K12075);PATJ(PATJ|K06092);PARD6G(PARD6G|K06093);GLI2(GLI2|K16798);BIRC5(BIRC5|K08731);BMPR1B(BMPR1B|K13578);PPP2R2C(PPP2R2C|K04354);FZD3(FZD3|K02329);TEAD4(TEAD4|K09448);TCF7L1(TCF7L1|K04490);MYC(MYC|K04377);LOC106046591(LOC106046591|K05689);LOC106041910(LOC106041910|K16144);LOC106037882(LOC106037882|K16622)…	http://www.kegg.jp/kegg-bin/show_pathway?map=map04390&multi_query=K06464+%23FFFFFF,red%0d%0aK16684+%23FFFFFF,red%0d%0aK09782+%23FFFFFF,red%0d%0aK00312+%23FFFFFF,red%0d%0aK16060+%23FFFFFF,red%0d%0aK00444+%23FFFFFF,red%0d%0aK03213+%23FFFFFF,red%0d%0aK04662+%23FFFFFF,red%0d%0aK13376+%23FFFFFF,red%0d%0aK08959+%23FFFFFF,red%0d%0aK04503+%23FFFFFF,red%0d%0aK20012+%23FFFFFF,red%0d%0aK01064+%23FFFFFF,red%…	39/1426	158/5923	0.246835
map04310	Wnt signaling pathway	Environmental Information Processing	Signal transduction	22	12	34	138	0.47126	0.894541	PRKCB(PRKCB|K19662);RAC2(RAC2|K07860);LOC106035824(LOC106035824|K04498);PPP3CA(PPP3CA|K04348);NFATC1(NFATC1|K04446);MMP7(MMP7|K01397);WNT3A(WNT3A|K00312);WNT5B(WNT5B|K00444);SFRP4(SFRP4|K02185);NKD1(NKD1|K03213);NFATC2(NFATC2|K17332);RSPO1(RSPO1|K19471);CCND1(CCND1|K04503);WNT9A(WNT9A|K01064);LOC106044678(LOC106044678|K04513);WNT10A(WNT10A|K01357);PLCB1(PLCB1|K05858);WNT6(WNT6|K00445);PLCB4(PLCB4…	LEF1(LEF1|K04492);SUPT16H(SUPT16H|K04494);RUVBL1(RUVBL1|K04499);DAAM1(DAAM1|K04512);FZD3(FZD3|K02329);DAAM2(DAAM2|K04512);TCF7L1(TCF7L1|K04490);MYC(MYC|K04377);SFRP1(SFRP1|K02166);CER1(CER1|K01645);FZD9(FZD9|K02842);LRP5(LRP5|K03068)	http://www.kegg.jp/kegg-bin/show_pathway?map=map04310&multi_query=K19662+%23FFFFFF,red%0d%0aK07860+%23FFFFFF,red%0d%0aK04498+%23FFFFFF,red%0d%0aK04348+%23FFFFFF,red%0d%0aK04446+%23FFFFFF,red%0d%0aK01397+%23FFFFFF,red%0d%0aK00312+%23FFFFFF,red%0d%0aK00444+%23FFFFFF,red%0d%0aK02185+%23FFFFFF,red%0d%0aK03213+%23FFFFFF,red%0d%0aK17332+%23FFFFFF,red%0d%0aK19471+%23FFFFFF,red%0d%0aK04503+%23FFFFFF,red%…	34/1426	138/5923	0.246377
map04960	Aldosterone-regulated sodium reabsorption	Organismal Systems	Excretory system	6	3	9	35	0.474697	0.894541	PIK3R5(PIK3R5|K02649);PRKCB(PRKCB|K19662);PIK3CG(PIK3CG|K00922);PIK3CD(PIK3CD|K00922);ATP1B3(ATP1B3|K01540);LOC106029333(LOC106029333|K01539)	SFN(SFN|K06644);NEDD4L(NEDD4L|K13305);PIK3R1(PIK3R1|K02649)	http://www.kegg.jp/kegg-bin/show_pathway?map=map04960&multi_query=K19662+%23FFFFFF,red%0d%0aK00922+%23FFFFFF,red%0d%0aK01540+%23FFFFFF,red%0d%0aK01539+%23FFFFFF,red%0d%0aK06644+%23FFFFFF,green%0d%0aK13305+%23FFFFFF,green%0d%0aK02649+%23FFFFFF,purple	9/1426	35/5923	0.257143
map04114	Oocyte meiosis	Cellular Processes	Cell growth and death	9	16	25	101	0.474992	0.894541	PPP3CA(PPP3CA|K04348);RPS6KA2(RPS6KA2|K04373);CPEB2(CPEB2|K02602);CPEB4(CPEB4|K02602);CPEB3(CPEB3|K02602);ANAPC10(ANAPC10|K03357);CPEB1(CPEB1|K02602);CDC26(CDC26|K03359);ITPR3(ITPR3|K04960)	CCNB1(CCNB1|K05868);PPP1CB(PPP1CB|K06269);PLK1(PLK1|K06631);CCNB3(CCNB3|K05868);BUB1(BUB1|K02178);ADCY2(ADCY2|K08042);FBXO5(FBXO5|K10292);PTTG1(PTTG1|K06635);AURKA(AURKA|K11481);CCNB2(CCNB2|K05868);CDK1(CDK1|K02087);CDC20(CDC20|K03363);AR(AR|K08557);MAD2L1(MAD2L1|K02537);SGO1(SGO1|K11580);ESPL1(ESPL1|K02365)	http://www.kegg.jp/kegg-bin/show_pathway?map=map04114&multi_query=K04348+%23FFFFFF,red%0d%0aK04373+%23FFFFFF,red%0d%0aK02602+%23FFFFFF,red%0d%0aK03357+%23FFFFFF,red%0d%0aK03359+%23FFFFFF,red%0d%0aK04960+%23FFFFFF,red%0d%0aK05868+%23FFFFFF,green%0d%0aK06269+%23FFFFFF,green%0d%0aK06631+%23FFFFFF,green%0d%0aK02178+%23FFFFFF,green%0d%0aK08042+%23FFFFFF,green%0d%0aK10292+%23FFFFFF,green%0d%0aK06635+%2…	25/1426	101/5923	0.247525
map04217	Necroptosis	Cellular Processes	Cell growth and death	23	8	31	126	0.479206	0.894541	TLR4(TLR4|K10160);LOC106037044(LOC106037044|K01915);GLUD1(GLUD1|K00261);FTH1(FTH1|K00522);CAPN2(CAPN2|K03853);PLA2G4F(PLA2G4F|K16342);SQSTM1(SQSTM1|K14381);MLKL(MLKL|K08849);LOC106045137(LOC106045137|K11251);BIRC2(BIRC2|K16060);CHMP1B(CHMP1B|K12197);FASLG(FASLG|K04389);LOC106034014(LOC106034014|K12193);TRADD(TRADD|K03171);SMPD1(SMPD1|K12350);STAT6(STAT6|K11225);LOC106045840(LOC106045840|K11251);L…	LOC106048907(LOC106048907|K11251);BID(BID|K04726);LOC106042978(LOC106042978|K16342);HMGB1(HMGB1|K10802);LOC106042968(LOC106042968|K16342);LOC106042972(LOC106042972|K16342);LOC106030849(LOC106030849|K11251);LOC106040722(LOC106040722|K16342)	http://www.kegg.jp/kegg-bin/show_pathway?map=map04217&multi_query=K10160+%23FFFFFF,red%0d%0aK01915+%23FFFFFF,red%0d%0aK00261+%23FFFFFF,red%0d%0aK00522+%23FFFFFF,red%0d%0aK03853+%23FFFFFF,red%0d%0aK14381+%23FFFFFF,red%0d%0aK08849+%23FFFFFF,red%0d%0aK16060+%23FFFFFF,red%0d%0aK12197+%23FFFFFF,red%0d%0aK04389+%23FFFFFF,red%0d%0aK12193+%23FFFFFF,red%0d%0aK03171+%23FFFFFF,red%0d%0aK12350+%23FFFFFF,red%…	31/1426	126/5923	0.246032
map04720	Long-term potentiation	Organismal Systems	Nervous system	11	4	15	60	0.483052	0.894541	PRKCB(PRKCB|K19662);LOC106035824(LOC106035824|K04498);PPP3CA(PPP3CA|K04348);ATF4(ATF4|K04374);RPS6KA2(RPS6KA2|K04373);GRIA2(GRIA2|K05198);GRIN2A(GRIN2A|K05209);HRAS(HRAS|K02833);PLCB1(PLCB1|K05858);ITPR3(ITPR3|K04960);PLCB4(PLCB4|K05858)	MAP2K2(MAP2K2|K04369);PPP1CB(PPP1CB|K06269);GRIN2B(GRIN2B|K05210);GRM5(GRM5|K04604)	http://www.kegg.jp/kegg-bin/show_pathway?map=map04720&multi_query=K19662+%23FFFFFF,red%0d%0aK04498+%23FFFFFF,red%0d%0aK04348+%23FFFFFF,red%0d%0aK04374+%23FFFFFF,red%0d%0aK04373+%23FFFFFF,red%0d%0aK05198+%23FFFFFF,red%0d%0aK05209+%23FFFFFF,red%0d%0aK02833+%23FFFFFF,red%0d%0aK05858+%23FFFFFF,red%0d%0aK04960+%23FFFFFF,red%0d%0aK04369+%23FFFFFF,green%0d%0aK06269+%23FFFFFF,green%0d%0aK05210+%23FFFFFF,…	15/1426	60/5923	0.25
map04918	Thyroid hormone synthesis	Organismal Systems	Endocrine system	13	2	15	60	0.483052	0.894541	PRKCB(PRKCB|K19662);ATF4(ATF4|K04374);ATP1B3(ATP1B3|K01540);HSPA5(HSPA5|K09490);GPX3(GPX3|K00432);LOC106029333(LOC106029333|K01539);LRP2(LRP2|K06233);TG(TG|K10809);CREB3(CREB3|K09048);SLC5A5(SLC5A5|K14385);PLCB1(PLCB1|K05858);ITPR3(ITPR3|K04960);PLCB4(PLCB4|K05858)	ADCY2(ADCY2|K08042);LOC106041911(LOC106041911|K16141)	http://www.kegg.jp/kegg-bin/show_pathway?map=map04918&multi_query=K19662+%23FFFFFF,red%0d%0aK04374+%23FFFFFF,red%0d%0aK01540+%23FFFFFF,red%0d%0aK09490+%23FFFFFF,red%0d%0aK00432+%23FFFFFF,red%0d%0aK01539+%23FFFFFF,red%0d%0aK06233+%23FFFFFF,red%0d%0aK10809+%23FFFFFF,red%0d%0aK09048+%23FFFFFF,red%0d%0aK14385+%23FFFFFF,red%0d%0aK05858+%23FFFFFF,red%0d%0aK04960+%23FFFFFF,red%0d%0aK08042+%23FFFFFF,gree…	15/1426	60/5923	0.25
map04330	Notch signaling pathway	Environmental Information Processing	Signal transduction	4	8	12	48	0.495954	0.907841	MFNG(MFNG|K05948);LOC106035824(LOC106035824|K04498);KAT2B(KAT2B|K06062);NUMB(NUMB|K06057)	HEY1(HEY1|K09091);NOTCH1(NOTCH1|K02599);DLL1(DLL1|K06051);DLL4(DLL4|K06051);DTX2(DTX2|K06058);HEYL(HEYL|K09091);JAG2(JAG2|K06052);HES4(HES4|K06054)	http://www.kegg.jp/kegg-bin/show_pathway?map=map04330&multi_query=K05948+%23FFFFFF,red%0d%0aK04498+%23FFFFFF,red%0d%0aK06062+%23FFFFFF,red%0d%0aK06057+%23FFFFFF,red%0d%0aK09091+%23FFFFFF,green%0d%0aK02599+%23FFFFFF,green%0d%0aK06051+%23FFFFFF,green%0d%0aK06058+%23FFFFFF,green%0d%0aK06052+%23FFFFFF,green%0d%0aK06054+%23FFFFFF,green	12/1426	48/5923	0.25
map04725	Cholinergic synapse	Organismal Systems	Nervous system	19	6	25	102	0.497497	0.907841	PIK3R5(PIK3R5|K02649);PRKCB(PRKCB|K19662);PIK3CG(PIK3CG|K00922);GNG10(GNG10|K04545);ATF4(ATF4|K04374);PIK3CD(PIK3CD|K00922);KCNQ1(KCNQ1|K04926);CACNA1D(CACNA1D|K04851);HRAS(HRAS|K02833);CACNA1B(CACNA1B|K04849);LOC106032092(LOC106032092|K05005);GNAO1(GNAO1|K04534);GNGT2(GNGT2|K04549);CREB3(CREB3|K09048);ACHE(ACHE|K01049);CHRM5(CHRM5|K04133);PLCB1(PLCB1|K05858);ITPR3(ITPR3|K04960);PLCB4(PLCB4|K0585…	CHRNA4(CHRNA4|K04806);FOS(FOS|K04379);KCNJ3(KCNJ3|K04997);ADCY2(ADCY2|K08042);PIK3R1(PIK3R1|K02649);GNG4(GNG4|K04541)	http://www.kegg.jp/kegg-bin/show_pathway?map=map04725&multi_query=K19662+%23FFFFFF,red%0d%0aK00922+%23FFFFFF,red%0d%0aK04545+%23FFFFFF,red%0d%0aK04374+%23FFFFFF,red%0d%0aK04926+%23FFFFFF,red%0d%0aK04851+%23FFFFFF,red%0d%0aK02833+%23FFFFFF,red%0d%0aK04849+%23FFFFFF,red%0d%0aK05005+%23FFFFFF,red%0d%0aK04534+%23FFFFFF,red%0d%0aK04549+%23FFFFFF,red%0d%0aK09048+%23FFFFFF,red%0d%0aK01049+%23FFFFFF,red%…	25/1426	102/5923	0.245098
map04152	AMPK signaling pathway	Environmental Information Processing	Signal transduction	20	8	28	115	0.509086	0.914791	PIK3R5(PIK3R5|K02649);CD36(CD36|K06259);PFKFB2(PFKFB2|K19029);PIK3CG(PIK3CG|K00922);LOC106038418(LOC106038418|K07903);IRS2(IRS2|K07187);PPP2R2B(PPP2R2B|K04354);PIK3CD(PIK3CD|K00922);PFKFB3(PFKFB3|K01103);MLYCD(MLYCD|K01578);LOC106038907(LOC106038907|K00850);PPARGC1A(PPARGC1A|K07202);ACACB(ACACB|K01946);CCND1(CCND1|K04503);LOC106045370(LOC106045370|K03841);ADIPOR2(ADIPOR2|K07297);PPARG(PPARG|K0853…	ADIPOQ(ADIPOQ|K07296);SCD5(SCD5|K00507);CCNA2(CCNA2|K06627);PPP2R2C(PPP2R2C|K04354);PIK3R1(PIK3R1|K02649);ADRA1A(ADRA1A|K04135);HNF4A(HNF4A|K07292);G6PC1(G6PC1|K01084)	http://www.kegg.jp/kegg-bin/show_pathway?map=map04152&multi_query=K06259+%23FFFFFF,red%0d%0aK19029+%23FFFFFF,red%0d%0aK00922+%23FFFFFF,red%0d%0aK07903+%23FFFFFF,red%0d%0aK07187+%23FFFFFF,red%0d%0aK01103+%23FFFFFF,red%0d%0aK01578+%23FFFFFF,red%0d%0aK00850+%23FFFFFF,red%0d%0aK07202+%23FFFFFF,red%0d%0aK01946+%23FFFFFF,red%0d%0aK04503+%23FFFFFF,red%0d%0aK03841+%23FFFFFF,red%0d%0aK07297+%23FFFFFF,red%…	28/1426	115/5923	0.243478
map04137	Mitophagy - animal	Cellular Processes	Transport and catabolism	14	1	15	61	0.51207	0.914791	ATF4(ATF4|K04374);EIF2AK3(EIF2AK3|K08860);SQSTM1(SQSTM1|K14381);FUNDC2(FUNDC2|K17986);RAB7B(RAB7B|K07898);MITF(MITF|K09455);MAP1LC3A(MAP1LC3A|K10435);GABARAPL1(GABARAPL1|K08341);BNIP3L(BNIP3L|K15465);HRAS(HRAS|K02833);TBC1D15(TBC1D15|K20168);LOC106045781(LOC106045781|K04551);PRKN(PRKN|K04556);UBC(UBC|K04551)	MAP1LC3C(MAP1LC3C|K10435)	http://www.kegg.jp/kegg-bin/show_pathway?map=map04137&multi_query=K04374+%23FFFFFF,red%0d%0aK08860+%23FFFFFF,red%0d%0aK14381+%23FFFFFF,red%0d%0aK17986+%23FFFFFF,red%0d%0aK07898+%23FFFFFF,red%0d%0aK09455+%23FFFFFF,red%0d%0aK08341+%23FFFFFF,red%0d%0aK15465+%23FFFFFF,red%0d%0aK02833+%23FFFFFF,red%0d%0aK20168+%23FFFFFF,red%0d%0aK04551+%23FFFFFF,red%0d%0aK04556+%23FFFFFF,red%0d%0aK10435+%23FFFFFF,purp…	15/1426	61/5923	0.245902
map00140	Steroid hormone biosynthesis	Metabolism	Lipid metabolism	7	2	9	36	0.512503	0.914791	LOC106032071(LOC106032071|K07424);COMT(COMT|K00545);LOC106032170(LOC106032170|K07424);LOC106044188(LOC106044188|K07408);SRD5A2(SRD5A2|K12344);LOC106049358(LOC106049358|K01015);LOC106041294(LOC106041294|K15680)	LOC106031836(LOC106031836|K00512);LOC106039057(LOC106039057|K07430)	http://www.kegg.jp/kegg-bin/show_pathway?map=map00140&multi_query=K07424+%23FFFFFF,red%0d%0aK00545+%23FFFFFF,red%0d%0aK07408+%23FFFFFF,red%0d%0aK12344+%23FFFFFF,red%0d%0aK01015+%23FFFFFF,red%0d%0aK15680+%23FFFFFF,red%0d%0aK00512+%23FFFFFF,green%0d%0aK07430+%23FFFFFF,green	9/1426	36/5923	0.25
map04122	Sulfur relay system	Genetic Information Processing	Folding, sorting and degradation	0	3	3	11	0.515942	0.914791	-	MOCS1(MOCS1|K03639);TST(TST|K01011);MPST(MPST|K01011)	http://www.kegg.jp/kegg-bin/show_pathway?map=map04122&multi_query=K03639+%23FFFFFF,green%0d%0aK01011+%23FFFFFF,green	3/1426	11/5923	0.272727
map04660	T cell receptor signaling pathway	Organismal Systems	Immune system	19	5	24	99	0.523718	0.921691	PIK3R5(PIK3R5|K02649);LCP2(LCP2|K07361);PTPRC(PTPRC|K06478);VAV3(VAV3|K05730);PIK3CG(PIK3CG|K00922);CARD11(CARD11|K07367);PTPN6(PTPN6|K05697);PPP3CA(PPP3CA|K04348);TEC(TEC|K07364);NFATC1(NFATC1|K04446);PIK3CD(PIK3CD|K00922);LOC106047451(LOC106047451|K07369);VAV1(VAV1|K05730);PAK5(PAK5|K05736);NFATC2(NFATC2|K17332);HRAS(HRAS|K02833);LOC106044678(LOC106044678|K04513);LOC106045683(LOC106045683|K0736…	MAP2K2(MAP2K2|K04369);FOS(FOS|K04379);PAK3(PAK3|K05733);PAK6(PAK6|K05735);PIK3R1(PIK3R1|K02649)	http://www.kegg.jp/kegg-bin/show_pathway?map=map04660&multi_query=K07361+%23FFFFFF,red%0d%0aK06478+%23FFFFFF,red%0d%0aK05730+%23FFFFFF,red%0d%0aK00922+%23FFFFFF,red%0d%0aK07367+%23FFFFFF,red%0d%0aK05697+%23FFFFFF,red%0d%0aK04348+%23FFFFFF,red%0d%0aK07364+%23FFFFFF,red%0d%0aK04446+%23FFFFFF,red%0d%0aK07369+%23FFFFFF,red%0d%0aK05736+%23FFFFFF,red%0d%0aK17332+%23FFFFFF,red%0d%0aK02833+%23FFFFFF,red%…	24/1426	99/5923	0.242424
map00740	Riboflavin metabolism	Metabolism	Metabolism of cofactors and vitamins	2	0	2	7	0.531839	0.921691	ENPP3(ENPP3|K01513);LOC106044464(LOC106044464|K00861)	-	http://www.kegg.jp/kegg-bin/show_pathway?map=map00740&multi_query=K01513+%23FFFFFF,red%0d%0aK00861+%23FFFFFF,red	2/1426	7/5923	0.285714
map04935	Growth hormone synthesis, secretion and action	Organismal Systems	Endocrine system	17	10	27	112	0.533917	0.921691	PIK3R5(PIK3R5|K02649);PRKCB(PRKCB|K19662);PLCG2(PLCG2|K05859);PIK3CG(PIK3CG|K00922);LOC106035824(LOC106035824|K04498);IRS2(IRS2|K07187);ATF4(ATF4|K04374);PIK3CD(PIK3CD|K00922);CACNA1D(CACNA1D|K04851);HRAS(HRAS|K02833);CREB3(CREB3|K09048);GHSR(GHSR|K04284);PLCB1(PLCB1|K05858);ITPR3(ITPR3|K04960);LOC125180016(LOC125180016|K05438);PLCB4(PLCB4|K05858);ADCY10(ADCY10|K11265)	MAP2K2(MAP2K2|K04369);FOS(FOS|K04379);SOCS1(SOCS1|K04694);ADCY2(ADCY2|K08042);SOCS2(SOCS2|K04695);SSTR2(SSTR2|K04218);SHC4(SHC4|K17449);SOCS3(SOCS3|K04696);PIK3R1(PIK3R1|K02649);SHC3(SHC3|K17448)	http://www.kegg.jp/kegg-bin/show_pathway?map=map04935&multi_query=K19662+%23FFFFFF,red%0d%0aK05859+%23FFFFFF,red%0d%0aK00922+%23FFFFFF,red%0d%0aK04498+%23FFFFFF,red%0d%0aK07187+%23FFFFFF,red%0d%0aK04374+%23FFFFFF,red%0d%0aK04851+%23FFFFFF,red%0d%0aK02833+%23FFFFFF,red%0d%0aK09048+%23FFFFFF,red%0d%0aK04284+%23FFFFFF,red%0d%0aK05858+%23FFFFFF,red%0d%0aK04960+%23FFFFFF,red%0d%0aK05438+%23FFFFFF,red%…	27/1426	112/5923	0.241071
map04961	Endocrine and other factor-regulated calcium reabsorption	Organismal Systems	Excretory system	9	2	11	45	0.534581	0.921691	PRKCB(PRKCB|K19662);VDR(VDR|K08539);ATP1B3(ATP1B3|K01540);ATP2B2(ATP2B2|K05850);LOC106029333(LOC106029333|K01539);LOC106048960(LOC106048960|K07904);PLCB1(PLCB1|K05858);PLCB4(PLCB4|K05858);BDKRB2(BDKRB2|K03916)	ATP2B1(ATP2B1|K05850);SLC8A3(SLC8A3|K05849)	http://www.kegg.jp/kegg-bin/show_pathway?map=map04961&multi_query=K19662+%23FFFFFF,red%0d%0aK08539+%23FFFFFF,red%0d%0aK01540+%23FFFFFF,red%0d%0aK01539+%23FFFFFF,red%0d%0aK07904+%23FFFFFF,red%0d%0aK05858+%23FFFFFF,red%0d%0aK03916+%23FFFFFF,red%0d%0aK05849+%23FFFFFF,green%0d%0aK05850+%23FFFFFF,purple	11/1426	45/5923	0.244444
map04971	Gastric acid secretion	Organismal Systems	Digestive system	13	4	17	71	0.556617	0.94592	PRKCB(PRKCB|K19662);LOC106030632(LOC106030632|K18245);KCNK2(KCNK2|K04913);EZR(EZR|K08007);KCNQ1(KCNQ1|K04926);ATP1B3(ATP1B3|K01540);SLC4A2(SLC4A2|K13855);KCNK10(KCNK10|K04920);KCNJ16(KCNJ16|K05009);LOC106029333(LOC106029333|K01539);PLCB1(PLCB1|K05858);ITPR3(ITPR3|K04960);PLCB4(PLCB4|K05858)	ADCY2(ADCY2|K08042);HRH2(HRH2|K04150);SSTR2(SSTR2|K04218);KCNJ10(KCNJ10|K05003)	http://www.kegg.jp/kegg-bin/show_pathway?map=map04971&multi_query=K19662+%23FFFFFF,red%0d%0aK18245+%23FFFFFF,red%0d%0aK04913+%23FFFFFF,red%0d%0aK08007+%23FFFFFF,red%0d%0aK04926+%23FFFFFF,red%0d%0aK01540+%23FFFFFF,red%0d%0aK13855+%23FFFFFF,red%0d%0aK04920+%23FFFFFF,red%0d%0aK05009+%23FFFFFF,red%0d%0aK01539+%23FFFFFF,red%0d%0aK05858+%23FFFFFF,red%0d%0aK04960+%23FFFFFF,red%0d%0aK08042+%23FFFFFF,gree…	17/1426	71/5923	0.239437
map00061	Fatty acid biosynthesis	Metabolism	Lipid metabolism	4	0	4	16	0.56131	0.94592	ACSL5(ACSL5|K01897);ACACB(ACACB|K01946);ACSBG1(ACSBG1|K15013);ACSL1(ACSL1|K01897)	-	http://www.kegg.jp/kegg-bin/show_pathway?map=map00061&multi_query=K01897+%23FFFFFF,red%0d%0aK01946+%23FFFFFF,red%0d%0aK15013+%23FFFFFF,red	4/1426	16/5923	0.25
map00565	Ether lipid metabolism	Metabolism	Lipid metabolism	7	4	11	46	0.567405	0.94592	PLA2G4F(PLA2G4F|K16342);LPCAT2(LPCAT2|K13510);PLD3(PLD3|K16860);LOC106038406(LOC106038406|K00993);PLPP1(PLPP1|K01080);PLA2G4C(PLA2G4C|K16342);LOC106042961(LOC106042961|K16342)	LOC106042978(LOC106042978|K16342);LOC106042968(LOC106042968|K16342);LOC106042972(LOC106042972|K16342);LOC106040722(LOC106040722|K16342)	http://www.kegg.jp/kegg-bin/show_pathway?map=map00565&multi_query=K13510+%23FFFFFF,red%0d%0aK16860+%23FFFFFF,red%0d%0aK00993+%23FFFFFF,red%0d%0aK01080+%23FFFFFF,red%0d%0aK16342+%23FFFFFF,purple	11/1426	46/5923	0.23913
map00240	Pyrimidine metabolism	Metabolism	Nucleotide metabolism	6	9	15	63	0.568709	0.94592	DPYD(DPYD|K00207);NT5C1A(NT5C1A|K01081);UPP1(UPP1|K00757);NT5E(NT5E|K19970);LOC125181624(LOC125181624|K03783);ENPP3(ENPP3|K01513)	LOC106032673(LOC106032673|K00893);ENTPD3(ENTPD3|K01510);DUT(DUT|K01520);DCK(DCK|K00893);TK1(TK1|K00857);UPB1(UPB1|K01431);CMPK2(CMPK2|K13809);RRM1(RRM1|K10807);LOC106034733(LOC106034733|K00940)	http://www.kegg.jp/kegg-bin/show_pathway?map=map00240&multi_query=K00207+%23FFFFFF,red%0d%0aK01081+%23FFFFFF,red%0d%0aK00757+%23FFFFFF,red%0d%0aK19970+%23FFFFFF,red%0d%0aK03783+%23FFFFFF,red%0d%0aK01513+%23FFFFFF,red%0d%0aK00893+%23FFFFFF,green%0d%0aK01510+%23FFFFFF,green%0d%0aK01520+%23FFFFFF,green%0d%0aK00857+%23FFFFFF,green%0d%0aK01431+%23FFFFFF,green%0d%0aK13809+%23FFFFFF,green%0d%0aK10807+%2…	15/1426	63/5923	0.238095
map04927	Cortisol synthesis and secretion	Organismal Systems	Endocrine system	10	4	14	59	0.575426	0.94592	NCEH1(NCEH1|K14349);ATF4(ATF4|K04374);KCNK2(KCNK2|K04913);CACNA1D(CACNA1D|K04851);CREB3(CREB3|K09048);NR0B1(NR0B1|K08562);PLCB1(PLCB1|K05858);NR4A1(NR4A1|K04465);ITPR3(ITPR3|K04960);PLCB4(PLCB4|K05858)	CACNA1H(CACNA1H|K04855);ADCY2(ADCY2|K08042);SCARB1(SCARB1|K13885);LOC106031836(LOC106031836|K00512)	http://www.kegg.jp/kegg-bin/show_pathway?map=map04927&multi_query=K14349+%23FFFFFF,red%0d%0aK04374+%23FFFFFF,red%0d%0aK04913+%23FFFFFF,red%0d%0aK04851+%23FFFFFF,red%0d%0aK09048+%23FFFFFF,red%0d%0aK08562+%23FFFFFF,red%0d%0aK05858+%23FFFFFF,red%0d%0aK04465+%23FFFFFF,red%0d%0aK04960+%23FFFFFF,red%0d%0aK04855+%23FFFFFF,green%0d%0aK08042+%23FFFFFF,green%0d%0aK13885+%23FFFFFF,green%0d%0aK00512+%23FFFFF…	14/1426	59/5923	0.237288
map04926	Relaxin signaling pathway	Organismal Systems	Endocrine system	16	11	27	114	0.5759	0.94592	PIK3R5(PIK3R5|K02649);PIK3CG(PIK3CG|K00922);GNG10(GNG10|K04545);MMP2(MMP2|K01398);ATF4(ATF4|K04374);VEGFC(VEGFC|K05449);PIK3CD(PIK3CD|K00922);VEGFA(VEGFA|K05448);HRAS(HRAS|K02833);GNAO1(GNAO1|K04534);GNGT2(GNGT2|K04549);CREB3(CREB3|K09048);PLCB1(PLCB1|K05858);COL1A2(COL1A2|K06236);EDN1(EDN1|K16366);PLCB4(PLCB4|K05858)	MAP2K2(MAP2K2|K04369);FOS(FOS|K04379);ADCY2(ADCY2|K08042);SHC4(SHC4|K17449);LOC106034204(LOC106034204|K01388);LOC106043008(LOC106043008|K04306);PIK3R1(PIK3R1|K02649);COL4A6(COL4A6|K06237);COL4A5(COL4A5|K06237);GNG4(GNG4|K04541);SHC3(SHC3|K17448)	http://www.kegg.jp/kegg-bin/show_pathway?map=map04926&multi_query=K00922+%23FFFFFF,red%0d%0aK04545+%23FFFFFF,red%0d%0aK01398+%23FFFFFF,red%0d%0aK04374+%23FFFFFF,red%0d%0aK05449+%23FFFFFF,red%0d%0aK05448+%23FFFFFF,red%0d%0aK02833+%23FFFFFF,red%0d%0aK04534+%23FFFFFF,red%0d%0aK04549+%23FFFFFF,red%0d%0aK09048+%23FFFFFF,red%0d%0aK05858+%23FFFFFF,red%0d%0aK06236+%23FFFFFF,red%0d%0aK16366+%23FFFFFF,red%…	27/1426	114/5923	0.236842
map04916	Melanogenesis	Organismal Systems	Endocrine system	16	6	22	93	0.578379	0.94592	PRKCB(PRKCB|K19662);LOC106035824(LOC106035824|K04498);WNT3A(WNT3A|K00312);WNT5B(WNT5B|K00444);MITF(MITF|K09455);HRAS(HRAS|K02833);KIT(KIT|K05091);WNT9A(WNT9A|K01064);GNAO1(GNAO1|K04534);WNT10A(WNT10A|K01357);CREB3(CREB3|K09048);PLCB1(PLCB1|K05858);EDN1(EDN1|K16366);WNT6(WNT6|K00445);PLCB4(PLCB4|K05858);WNT2(WNT2|K00182)	MAP2K2(MAP2K2|K04369);LEF1(LEF1|K04492);ADCY2(ADCY2|K08042);FZD3(FZD3|K02329);TCF7L1(TCF7L1|K04490);FZD9(FZD9|K02842)	http://www.kegg.jp/kegg-bin/show_pathway?map=map04916&multi_query=K19662+%23FFFFFF,red%0d%0aK04498+%23FFFFFF,red%0d%0aK00312+%23FFFFFF,red%0d%0aK00444+%23FFFFFF,red%0d%0aK09455+%23FFFFFF,red%0d%0aK02833+%23FFFFFF,red%0d%0aK05091+%23FFFFFF,red%0d%0aK01064+%23FFFFFF,red%0d%0aK04534+%23FFFFFF,red%0d%0aK01357+%23FFFFFF,red%0d%0aK09048+%23FFFFFF,red%0d%0aK05858+%23FFFFFF,red%0d%0aK16366+%23FFFFFF,red%…	22/1426	93/5923	0.236559
map00650	Butanoate metabolism	Metabolism	Carbohydrate metabolism	5	1	6	25	0.580518	0.94592	HMGCL(HMGCL|K01640);LOC106033478(LOC106033478|K01896);LOC106033474(LOC106033474|K01896);LOC106039210(LOC106039210|K00019);LOC106033477(LOC106033477|K01896)	GAD2(GAD2|K01580)	http://www.kegg.jp/kegg-bin/show_pathway?map=map00650&multi_query=K01640+%23FFFFFF,red%0d%0aK01896+%23FFFFFF,red%0d%0aK00019+%23FFFFFF,red%0d%0aK01580+%23FFFFFF,green	6/1426	25/5923	0.24
map04742	Taste transduction	Organismal Systems	Sensory system	9	4	13	55	0.582687	0.94592	GABRA4(GABRA4|K05175);TAS1R3(TAS1R3|K04626);GABRA1(GABRA1|K05175);GABBR2(GABBR2|K04615);GRM4(GRM4|K04607);PLCB1(PLCB1|K05858);KCNK5(KCNK5|K04916);ITPR3(ITPR3|K04960);PLCB4(PLCB4|K05858)	HTR1B(HTR1B|K04153);HTR1F(HTR1F|K04153);LOC106029826(LOC106029826|K04836);GABRA3(GABRA3|K05175)	http://www.kegg.jp/kegg-bin/show_pathway?map=map04742&multi_query=K04626+%23FFFFFF,red%0d%0aK04615+%23FFFFFF,red%0d%0aK04607+%23FFFFFF,red%0d%0aK05858+%23FFFFFF,red%0d%0aK04916+%23FFFFFF,red%0d%0aK04960+%23FFFFFF,red%0d%0aK04153+%23FFFFFF,green%0d%0aK04836+%23FFFFFF,green%0d%0aK05175+%23FFFFFF,purple	13/1426	55/5923	0.236364
map00510	N-Glycan biosynthesis	Metabolism	Glycan biosynthesis and metabolism	9	3	12	51	0.590587	0.94773	MAN1B1(MAN1B1|K01230);MGAT4A(MGAT4A|K00738);ALG6(ALG6|K03848);TUSC3(TUSC3|K12669);MGAT4B(MGAT4B|K00738);B4GALT3(B4GALT3|K07968);MGAT5(MGAT5|K00744);MGAT3(MGAT3|K00737);MGAT5B(MGAT5B|K09661)	ST6GAL2(ST6GAL2|K00779);B4GALT2(B4GALT2|K07967);ALG14(ALG14|K07441)	http://www.kegg.jp/kegg-bin/show_pathway?map=map00510&multi_query=K01230+%23FFFFFF,red%0d%0aK00738+%23FFFFFF,red%0d%0aK03848+%23FFFFFF,red%0d%0aK12669+%23FFFFFF,red%0d%0aK07968+%23FFFFFF,red%0d%0aK00744+%23FFFFFF,red%0d%0aK00737+%23FFFFFF,red%0d%0aK09661+%23FFFFFF,red%0d%0aK00779+%23FFFFFF,green%0d%0aK07967+%23FFFFFF,green%0d%0aK07441+%23FFFFFF,green	12/1426	51/5923	0.235294
map00100	Steroid biosynthesis	Metabolism	Lipid metabolism	4	1	5	21	0.595174	0.94773	FAXDC2(FAXDC2|K07750);LOC106029986(LOC106029986|K01052);SOAT1(SOAT1|K00637);MSMO1(MSMO1|K07750)	LBR(LBR|K19532)	http://www.kegg.jp/kegg-bin/show_pathway?map=map00100&multi_query=K07750+%23FFFFFF,red%0d%0aK01052+%23FFFFFF,red%0d%0aK00637+%23FFFFFF,red%0d%0aK19532+%23FFFFFF,green	5/1426	21/5923	0.238095
map00770	Pantothenate and CoA biosynthesis	Metabolism	Metabolism of cofactors and vitamins	4	1	5	21	0.595174	0.94773	DPYD(DPYD|K00207);ALDH3A2(ALDH3A2|K00128);LOC106032502(LOC106032502|K08069);ENPP3(ENPP3|K01513)	UPB1(UPB1|K01431)	http://www.kegg.jp/kegg-bin/show_pathway?map=map00770&multi_query=K00207+%23FFFFFF,red%0d%0aK00128+%23FFFFFF,red%0d%0aK08069+%23FFFFFF,red%0d%0aK01513+%23FFFFFF,red%0d%0aK01431+%23FFFFFF,green	5/1426	21/5923	0.238095
map00030	Pentose phosphate pathway	Metabolism	Carbohydrate metabolism	5	1	6	26	0.622527	0.985011	ALDOC(ALDOC|K01623);LOC106038907(LOC106038907|K00850);LOC106035673(LOC106035673|K01053);LOC106045370(LOC106045370|K03841);LOC125181452(LOC125181452|K00850)	GPI(GPI|K01810)	http://www.kegg.jp/kegg-bin/show_pathway?map=map00030&multi_query=K01623+%23FFFFFF,red%0d%0aK00850+%23FFFFFF,red%0d%0aK01053+%23FFFFFF,red%0d%0aK03841+%23FFFFFF,red%0d%0aK01810+%23FFFFFF,green	6/1426	26/5923	0.230769
map04625	C-type lectin receptor signaling pathway	Organismal Systems	Immune system	17	4	21	91	0.629065	0.989095	PIK3R5(PIK3R5|K02649);SYK(SYK|K05855);PLCG2(PLCG2|K05859);PIK3CG(PIK3CG|K00922);CARD9(CARD9|K12794);PPP3CA(PPP3CA|K04348);LOC106046287(LOC106046287|K10070);NFATC1(NFATC1|K04446);LOC106046281(LOC106046281|K10074);PIK3CD(PIK3CD|K00922);LOC106047451(LOC106047451|K07369);NFATC2(NFATC2|K17332);HRAS(HRAS|K02833);LOC106044678(LOC106044678|K04513);LOC106045683(LOC106045683|K07369);MDM2(MDM2|K06643);ITPR3…	IL6(IL6|K05405);PIK3R1(PIK3R1|K02649);EGR3(EGR3|K12497);IL17D(IL17D|K05492)	http://www.kegg.jp/kegg-bin/show_pathway?map=map04625&multi_query=K05855+%23FFFFFF,red%0d%0aK05859+%23FFFFFF,red%0d%0aK00922+%23FFFFFF,red%0d%0aK12794+%23FFFFFF,red%0d%0aK04348+%23FFFFFF,red%0d%0aK10070+%23FFFFFF,red%0d%0aK04446+%23FFFFFF,red%0d%0aK10074+%23FFFFFF,red%0d%0aK07369+%23FFFFFF,red%0d%0aK17332+%23FFFFFF,red%0d%0aK02833+%23FFFFFF,red%0d%0aK04513+%23FFFFFF,red%0d%0aK06643+%23FFFFFF,red%…	21/1426	91/5923	0.230769
map04361	Axon regeneration	Organismal Systems	Development and regeneration	16	7	23	100	0.638407	0.99024	PIK3CG(PIK3CG|K00922);HTR7(HTR7|K04163);LOC106032948(LOC106032948|K15528);PIK3CD(PIK3CD|K00922);SDC2(SDC2|K16336);CACNA1D(CACNA1D|K04851);LOC106042628(LOC106042628|K00502);LOC106044678(LOC106044678|K04513);MYCBP2(MYCBP2|K10693);GNAO1(GNAO1|K04534);LOC125181002(LOC125181002|K12494);LOC125179647(LOC125179647|K01593);PLCB1(PLCB1|K05858);DGKI(DGKI|K00901);PLCB4(PLCB4|K05858);SPDEF(SPDEF|K09442)	NOTCH1(NOTCH1|K02599);KIF2C(KIF2C|K10393);PSD(PSD|K12494);MET(MET|K05099);LOC106033086(LOC106033086|K15528);KIF24(KIF24|K10393);NTN3(NTN3|K06843)	http://www.kegg.jp/kegg-bin/show_pathway?map=map04361&multi_query=K00922+%23FFFFFF,red%0d%0aK04163+%23FFFFFF,red%0d%0aK16336+%23FFFFFF,red%0d%0aK04851+%23FFFFFF,red%0d%0aK00502+%23FFFFFF,red%0d%0aK04513+%23FFFFFF,red%0d%0aK10693+%23FFFFFF,red%0d%0aK04534+%23FFFFFF,red%0d%0aK01593+%23FFFFFF,red%0d%0aK05858+%23FFFFFF,red%0d%0aK00901+%23FFFFFF,red%0d%0aK09442+%23FFFFFF,red%0d%0aK02599+%23FFFFFF,gree…	23/1426	100/5923	0.23
map04550	Signaling pathways regulating pluripotency of stem cells	Cellular Processes	Cellular community - eukaryotes	21	12	33	143	0.643386	0.99024	PIK3R5(PIK3R5|K02649);LOC106037140(LOC106037140|K09367);PIK3CG(PIK3CG|K00922);PIK3CD(PIK3CD|K00922);WNT3A(WNT3A|K00312);WNT5B(WNT5B|K00444);ID4(ID4|K17695);KLF4(KLF4|K17846);BMP2(BMP2|K04662);HRAS(HRAS|K02833);PAX6(PAX6|K08031);INHBB(INHBB|K04667);WNT9A(WNT9A|K01064);WNT10A(WNT10A|K01357);PCGF5(PCGF5|K11489);ONECUT1(ONECUT1|K08026);WNT6(WNT6|K00445);ESRRB(ESRRB|K08553);ACVR1C(ACVR1C|K13568);APC2(…	MAP2K2(MAP2K2|K04369);FGFR4(FGFR4|K05095);MYF5(MYF5|K18484);SMAD9(SMAD9|K16791);SMAD1(SMAD1|K04676);ACVR2B(ACVR2B|K13596);BMPR1B(BMPR1B|K13578);FZD3(FZD3|K02329);MYC(MYC|K04377);NODAL(NODAL|K04666);PIK3R1(PIK3R1|K02649);FZD9(FZD9|K02842)	http://www.kegg.jp/kegg-bin/show_pathway?map=map04550&multi_query=K09367+%23FFFFFF,red%0d%0aK00922+%23FFFFFF,red%0d%0aK00312+%23FFFFFF,red%0d%0aK00444+%23FFFFFF,red%0d%0aK17695+%23FFFFFF,red%0d%0aK17846+%23FFFFFF,red%0d%0aK04662+%23FFFFFF,red%0d%0aK02833+%23FFFFFF,red%0d%0aK08031+%23FFFFFF,red%0d%0aK04667+%23FFFFFF,red%0d%0aK01064+%23FFFFFF,red%0d%0aK01357+%23FFFFFF,red%0d%0aK11489+%23FFFFFF,red%…	33/1426	143/5923	0.230769
map04910	Insulin signaling pathway	Organismal Systems	Endocrine system	18	11	29	126	0.644809	0.99024	PIK3R5(PIK3R5|K02649);PIK3CG(PIK3CG|K00922);PPP1R3D(PPP1R3D|K07189);IRS2(IRS2|K07187);PPP1R3B(PPP1R3B|K07189);SH2B2(SH2B2|K07193);PIK3CD(PIK3CD|K00922);PRKAR2B(PRKAR2B|K04739);INPP5K(INPP5K|K01106);PPARGC1A(PPARGC1A|K07202);ACACB(ACACB|K01946);INPP5J(INPP5J|K01106);HRAS(HRAS|K02833);PPP1R3A(PPP1R3A|K07189);LOC106045370(LOC106045370|K03841);PPP1R3C(PPP1R3C|K07189);GCK(GCK|K12407);LOC106030908(LOC1…	MAP2K2(MAP2K2|K04369);PPP1CB(PPP1CB|K06269);PTPRF(PTPRF|K05695);PRKAR1B(PRKAR1B|K04739);SOCS1(SOCS1|K04694);SOCS2(SOCS2|K04695);SHC4(SHC4|K17449);SOCS3(SOCS3|K04696);PIK3R1(PIK3R1|K02649);G6PC1(G6PC1|K01084);SHC3(SHC3|K17448)	http://www.kegg.jp/kegg-bin/show_pathway?map=map04910&multi_query=K00922+%23FFFFFF,red%0d%0aK07189+%23FFFFFF,red%0d%0aK07187+%23FFFFFF,red%0d%0aK07193+%23FFFFFF,red%0d%0aK01106+%23FFFFFF,red%0d%0aK07202+%23FFFFFF,red%0d%0aK01946+%23FFFFFF,red%0d%0aK02833+%23FFFFFF,red%0d%0aK03841+%23FFFFFF,red%0d%0aK12407+%23FFFFFF,red%0d%0aK00844+%23FFFFFF,red%0d%0aK04369+%23FFFFFF,green%0d%0aK06269+%23FFFFFF,gr…	29/1426	126/5923	0.230159
map00980	Metabolism of xenobiotics by cytochrome P450	Metabolism	Xenobiotics biodegradation and metabolism	6	1	7	31	0.645637	0.99024	GSTO1(GSTO1|K00799);LOC106030438(LOC106030438|K00799);LOC106044188(LOC106044188|K07408);HPGDS(HPGDS|K04097);LOC106041294(LOC106041294|K15680);MGST2(MGST2|K00799)	LOC106031443(LOC106031443|K00799)	http://www.kegg.jp/kegg-bin/show_pathway?map=map00980&multi_query=K07408+%23FFFFFF,red%0d%0aK04097+%23FFFFFF,red%0d%0aK15680+%23FFFFFF,red%0d%0aK00799+%23FFFFFF,purple	7/1426	31/5923	0.225806
map00470	D-Amino acid metabolism	Metabolism	Metabolism of other amino acids	1	0	1	4	0.667811	1	GLS(GLS|K01425)	-	http://www.kegg.jp/kegg-bin/show_pathway?map=map00470&multi_query=K01425+%23FFFFFF,red	1/1426	4/5923	0.25
map00981	Insect hormone biosynthesis	Metabolism	Metabolism of terpenoids and polyketides	1	0	1	4	0.667811	1	ALDH3A2(ALDH3A2|K00128)	-	http://www.kegg.jp/kegg-bin/show_pathway?map=map00981&multi_query=K00128+%23FFFFFF,red	1/1426	4/5923	0.25
map04068	FoxO signaling pathway	Environmental Information Processing	Signal transduction	21	9	30	132	0.675715	1	PIK3R5(PIK3R5|K02649);PIK3CG(PIK3CG|K00922);CDKN2B(CDKN2B|K04685);LOC106035824(LOC106035824|K04498);IRS2(IRS2|K07187);FBXO32(FBXO32|K10305);PIK3CD(PIK3CD|K00922);BCL2L11(BCL2L11|K16341);CDKN1A(CDKN1A|K06625);BCL6(BCL6|K15618);GABARAPL1(GABARAPL1|K08341);FASLG(FASLG|K04389);FBXO25(FBXO25|K10305);TGFB2(TGFB2|K13376);GADD45B(GADD45B|K04402);S1PR5(S1PR5|K04288);HRAS(HRAS|K02833);CCND1(CCND1|K04503);M…	MAP2K2(MAP2K2|K04369);CCNB1(CCNB1|K05868);PLK1(PLK1|K06631);CCNB3(CCNB3|K05868);CCNB2(CCNB2|K05868);IL6(IL6|K05405);PLK4(PLK4|K08863);PIK3R1(PIK3R1|K02649);G6PC1(G6PC1|K01084)	http://www.kegg.jp/kegg-bin/show_pathway?map=map04068&multi_query=K00922+%23FFFFFF,red%0d%0aK04685+%23FFFFFF,red%0d%0aK04498+%23FFFFFF,red%0d%0aK07187+%23FFFFFF,red%0d%0aK10305+%23FFFFFF,red%0d%0aK16341+%23FFFFFF,red%0d%0aK06625+%23FFFFFF,red%0d%0aK15618+%23FFFFFF,red%0d%0aK08341+%23FFFFFF,red%0d%0aK04389+%23FFFFFF,red%0d%0aK13376+%23FFFFFF,red%0d%0aK04402+%23FFFFFF,red%0d%0aK04288+%23FFFFFF,red%…	30/1426	132/5923	0.227273
map00430	Taurine and hypotaurine metabolism	Metabolism	Metabolism of other amino acids	0	2	2	9	0.677102	1	-	GGT5(GGT5|K18592);GAD2(GAD2|K01580)	http://www.kegg.jp/kegg-bin/show_pathway?map=map00430&multi_query=K18592+%23FFFFFF,green%0d%0aK01580+%23FFFFFF,green	2/1426	9/5923	0.222222
map00860	Porphyrin metabolism	Metabolism	Metabolism of cofactors and vitamins	4	1	5	23	0.681726	1	HEPH(HEPH|K14735);GUSB(GUSB|K01195);ALAS1(ALAS1|K00643);LOC106047684(LOC106047684|K13624)	LOC106046704(LOC106046704|K02257)	http://www.kegg.jp/kegg-bin/show_pathway?map=map00860&multi_query=K14735+%23FFFFFF,red%0d%0aK01195+%23FFFFFF,red%0d%0aK00643+%23FFFFFF,red%0d%0aK13624+%23FFFFFF,red%0d%0aK02257+%23FFFFFF,green	5/1426	23/5923	0.217391
map00120	Primary bile acid biosynthesis	Metabolism	Lipid metabolism	2	1	3	14	0.691702	1	LOC106039314(LOC106039314|K00488);LOC106038153(LOC106038153|K07439)	LOC106039057(LOC106039057|K07430)	http://www.kegg.jp/kegg-bin/show_pathway?map=map00120&multi_query=K00488+%23FFFFFF,red%0d%0aK07439+%23FFFFFF,red%0d%0aK07430+%23FFFFFF,green	3/1426	14/5923	0.214286
map00071	Fatty acid degradation	Metabolism	Lipid metabolism	5	3	8	37	0.697817	1	ACSL5(ACSL5|K01897);ALDH3A2(ALDH3A2|K00128);ACSBG1(ACSBG1|K15013);ACSL1(ACSL1|K01897);LOC106038668(LOC106038668|K07422)	ACADSB(ACADSB|K09478);ACADL(ACADL|K00255);GCDH(GCDH|K00252)	http://www.kegg.jp/kegg-bin/show_pathway?map=map00071&multi_query=K01897+%23FFFFFF,red%0d%0aK00128+%23FFFFFF,red%0d%0aK15013+%23FFFFFF,red%0d%0aK07422+%23FFFFFF,red%0d%0aK09478+%23FFFFFF,green%0d%0aK00255+%23FFFFFF,green%0d%0aK00252+%23FFFFFF,green	8/1426	37/5923	0.216216
map04977	Vitamin digestion and absorption	Organismal Systems	Digestive system	5	1	6	28	0.698804	1	SLC46A3(SLC46A3|K14613);SLC23A2(SLC23A2|K14611);TCN2(TCN2|K14619);APOB(APOB|K14462);LOC106034162(LOC106034162|K14592)	SCARB1(SCARB1|K13885)	http://www.kegg.jp/kegg-bin/show_pathway?map=map04977&multi_query=K14613+%23FFFFFF,red%0d%0aK14611+%23FFFFFF,red%0d%0aK14619+%23FFFFFF,red%0d%0aK14462+%23FFFFFF,red%0d%0aK14592+%23FFFFFF,red%0d%0aK13885+%23FFFFFF,green	6/1426	28/5923	0.214286
map04912	GnRH signaling pathway	Organismal Systems	Endocrine system	12	8	20	90	0.699606	1	PRKCB(PRKCB|K19662);MMP2(MMP2|K01398);PLA2G4F(PLA2G4F|K16342);ATF4(ATF4|K04374);PTK2B(PTK2B|K05871);CACNA1D(CACNA1D|K04851);HRAS(HRAS|K02833);PLA2G4C(PLA2G4C|K16342);PLCB1(PLCB1|K05858);ITPR3(ITPR3|K04960);PLCB4(PLCB4|K05858);LOC106042961(LOC106042961|K16342)	MAP2K2(MAP2K2|K04369);EGR1(EGR1|K09203);ADCY2(ADCY2|K08042);GNRH1(GNRH1|K05252);LOC106042978(LOC106042978|K16342);LOC106042968(LOC106042968|K16342);LOC106042972(LOC106042972|K16342);LOC106040722(LOC106040722|K16342)	http://www.kegg.jp/kegg-bin/show_pathway?map=map04912&multi_query=K19662+%23FFFFFF,red%0d%0aK01398+%23FFFFFF,red%0d%0aK04374+%23FFFFFF,red%0d%0aK05871+%23FFFFFF,red%0d%0aK04851+%23FFFFFF,red%0d%0aK02833+%23FFFFFF,red%0d%0aK05858+%23FFFFFF,red%0d%0aK04960+%23FFFFFF,red%0d%0aK04369+%23FFFFFF,green%0d%0aK09203+%23FFFFFF,green%0d%0aK08042+%23FFFFFF,green%0d%0aK05252+%23FFFFFF,green%0d%0aK16342+%23FFF…	20/1426	90/5923	0.222222
map00532	Glycosaminoglycan biosynthesis - chondroitin sulfate / dermatan sulfate	Metabolism	Glycan biosynthesis and metabolism	3	1	4	19	0.706274	1	CHPF2(CHPF2|K03419);B4GALT7(B4GALT7|K00733);CHPF(CHPF|K00747)	CHST15(CHST15|K08106)	http://www.kegg.jp/kegg-bin/show_pathway?map=map00532&multi_query=K03419+%23FFFFFF,red%0d%0aK00733+%23FFFFFF,red%0d%0aK00747+%23FFFFFF,red%0d%0aK08106+%23FFFFFF,green	4/1426	19/5923	0.210526
map00670	One carbon pool by folate	Metabolism	Metabolism of cofactors and vitamins	1	3	4	19	0.706274	1	LOC106043431(LOC106043431|K11787)	AMT(AMT|K00605);MTHFS(MTHFS|K01934);DHFR(DHFR|K00287)	http://www.kegg.jp/kegg-bin/show_pathway?map=map00670&multi_query=K11787+%23FFFFFF,red%0d%0aK00605+%23FFFFFF,green%0d%0aK01934+%23FFFFFF,green%0d%0aK00287+%23FFFFFF,green	4/1426	19/5923	0.210526
map00620	Pyruvate metabolism	Metabolism	Carbohydrate metabolism	4	4	8	38	0.727858	1	ME1(ME1|K00029);HAGH(HAGH|K01069);ACACB(ACACB|K01946);ALDH3A2(ALDH3A2|K00128)	DLD(DLD|K00382);PDHA1(PDHA1|K00161);ME2(ME2|K00027);ME3(ME3|K00029)	http://www.kegg.jp/kegg-bin/show_pathway?map=map00620&multi_query=K01069+%23FFFFFF,red%0d%0aK01946+%23FFFFFF,red%0d%0aK00128+%23FFFFFF,red%0d%0aK00382+%23FFFFFF,green%0d%0aK00161+%23FFFFFF,green%0d%0aK00027+%23FFFFFF,green%0d%0aK00029+%23FFFFFF,purple	8/1426	38/5923	0.210526
map04723	Retrograde endocannabinoid signaling	Organismal Systems	Nervous system	17	12	29	131	0.731501	1	PRKCB(PRKCB|K19662);GNG10(GNG10|K04545);LOC106032948(LOC106032948|K15528);GABRD(GABRD|K05184);GABRA4(GABRA4|K05175);GRIA2(GRIA2|K05198);CACNA1D(CACNA1D|K04851);GABRA1(GABRA1|K05175);CACNA1B(CACNA1B|K04849);LOC106035731(LOC106035731|K05181);GNAO1(GNAO1|K04534);GNGT2(GNGT2|K04549);LOC106034324(LOC106034324|K05189);LOC106035345(LOC106035345|K05190);PLCB1(PLCB1|K05858);ITPR3(ITPR3|K04960);PLCB4(PLCB4…	GRIA3(GRIA3|K05199);KCNJ3(KCNJ3|K04997);RIMS1(RIMS1|K15291);NDUFS7(NDUFS7|K03940);ADCY2(ADCY2|K08042);GRM5(GRM5|K04604);CNR1(CNR1|K04277);KCNJ5(KCNJ5|K04999);LOC106033086(LOC106033086|K15528);GABRA3(GABRA3|K05175);GNG4(GNG4|K04541);GABRR3(GABRR3|K05190)	http://www.kegg.jp/kegg-bin/show_pathway?map=map04723&multi_query=K19662+%23FFFFFF,red%0d%0aK04545+%23FFFFFF,red%0d%0aK05184+%23FFFFFF,red%0d%0aK05198+%23FFFFFF,red%0d%0aK04851+%23FFFFFF,red%0d%0aK04849+%23FFFFFF,red%0d%0aK05181+%23FFFFFF,red%0d%0aK04534+%23FFFFFF,red%0d%0aK04549+%23FFFFFF,red%0d%0aK05189+%23FFFFFF,red%0d%0aK05858+%23FFFFFF,red%0d%0aK04960+%23FFFFFF,red%0d%0aK05199+%23FFFFFF,gree…	29/1426	131/5923	0.221374
map04150	mTOR signaling pathway	Environmental Information Processing	Signal transduction	28	6	34	153	0.735491	1	PIK3R5(PIK3R5|K02649);PRKCB(PRKCB|K19662);PIK3CG(PIK3CG|K00922);ATP6V1C2(ATP6V1C2|K02148);FNIP1(FNIP1|K20400);ATP6V1B2(ATP6V1B2|K02147);PIK3CD(PIK3CD|K00922);WNT3A(WNT3A|K00312);RPS6KA2(RPS6KA2|K04373);ATP6V1G3(ATP6V1G3|K02152);FNIP2(FNIP2|K20401);WNT5B(WNT5B|K00444);DDIT4(DDIT4|K08270);ATP6V1C1(ATP6V1C1|K02148);ATP6V1H(ATP6V1H|K02144);ATP6V1E1(ATP6V1E1|K02150);ATP6V1B1(ATP6V1B1|K02147);ATP6V1A(A…	MAP2K2(MAP2K2|K04369);PRR5(PRR5|K20411);FZD3(FZD3|K02329);PIK3R1(PIK3R1|K02649);FZD9(FZD9|K02842);LRP5(LRP5|K03068)	http://www.kegg.jp/kegg-bin/show_pathway?map=map04150&multi_query=K19662+%23FFFFFF,red%0d%0aK00922+%23FFFFFF,red%0d%0aK02148+%23FFFFFF,red%0d%0aK20400+%23FFFFFF,red%0d%0aK02147+%23FFFFFF,red%0d%0aK00312+%23FFFFFF,red%0d%0aK04373+%23FFFFFF,red%0d%0aK02152+%23FFFFFF,red%0d%0aK20401+%23FFFFFF,red%0d%0aK00444+%23FFFFFF,red%0d%0aK08270+%23FFFFFF,red%0d%0aK02144+%23FFFFFF,red%0d%0aK02150+%23FFFFFF,red%…	34/1426	153/5923	0.222222
map04070	Phosphatidylinositol signaling system	Environmental Information Processing	Signal transduction	15	5	20	92	0.738536	1	PIK3R5(PIK3R5|K02649);PRKCB(PRKCB|K19662);PLCG2(PLCG2|K05859);PIK3CG(PIK3CG|K00922);INPP5D(INPP5D|K03084);PIK3CD(PIK3CD|K00922);INPP5K(INPP5K|K01106);INPP1(INPP1|K01107);INPP5J(INPP5J|K01106);SYNJ2(SYNJ2|K20279);PI4K2A(PI4K2A|K13711);PLCB1(PLCB1|K05858);ITPR3(ITPR3|K04960);DGKI(DGKI|K00901);PLCB4(PLCB4|K05858)	ITPK1(ITPK1|K00913);PIP5K1B(PIP5K1B|K00889);INPP4B(INPP4B|K01109);MTMR7(MTMR7|K18083);PIK3R1(PIK3R1|K02649)	http://www.kegg.jp/kegg-bin/show_pathway?map=map04070&multi_query=K19662+%23FFFFFF,red%0d%0aK05859+%23FFFFFF,red%0d%0aK00922+%23FFFFFF,red%0d%0aK03084+%23FFFFFF,red%0d%0aK01106+%23FFFFFF,red%0d%0aK01107+%23FFFFFF,red%0d%0aK20279+%23FFFFFF,red%0d%0aK13711+%23FFFFFF,red%0d%0aK05858+%23FFFFFF,red%0d%0aK04960+%23FFFFFF,red%0d%0aK00901+%23FFFFFF,red%0d%0aK00913+%23FFFFFF,green%0d%0aK00889+%23FFFFFF,gr…	20/1426	92/5923	0.217391
map00760	Nicotinate and nicotinamide metabolism	Metabolism	Metabolism of cofactors and vitamins	7	0	7	34	0.744709	1	NT5C1A(NT5C1A|K01081);BST1(BST1|K18152);NT5E(NT5E|K19970);NUDT12(NUDT12|K03426);NADK2(NADK2|K00858);LOC125181624(LOC125181624|K03783);ENPP3(ENPP3|K01513)	-	http://www.kegg.jp/kegg-bin/show_pathway?map=map00760&multi_query=K01081+%23FFFFFF,red%0d%0aK18152+%23FFFFFF,red%0d%0aK19970+%23FFFFFF,red%0d%0aK03426+%23FFFFFF,red%0d%0aK00858+%23FFFFFF,red%0d%0aK03783+%23FFFFFF,red%0d%0aK01513+%23FFFFFF,red	7/1426	34/5923	0.205882
map03430	Mismatch repair	Genetic Information Processing	Replication and repair	0	4	4	20	0.746016	1	-	RFC3(RFC3|K10756);EXO1(EXO1|K10746);RPA2(RPA2|K10739);LOC125181849(LOC125181849|K02327)	http://www.kegg.jp/kegg-bin/show_pathway?map=map03430&multi_query=K10756+%23FFFFFF,green%0d%0aK10746+%23FFFFFF,green%0d%0aK10739+%23FFFFFF,green%0d%0aK02327+%23FFFFFF,green	4/1426	20/5923	0.2
map04744	Phototransduction	Organismal Systems	Sensory system	3	2	5	25	0.754881	1	RGS9(RGS9|K13765);LOC125182860(LOC125182860|K13765);SAG(SAG|K19627)	GUCY2F(GUCY2F|K12322);LOC106029402(LOC106029402|K00909)	http://www.kegg.jp/kegg-bin/show_pathway?map=map04744&multi_query=K13765+%23FFFFFF,red%0d%0aK19627+%23FFFFFF,red%0d%0aK12322+%23FFFFFF,green%0d%0aK00909+%23FFFFFF,green	5/1426	25/5923	0.2
map04623	Cytosolic DNA-sensing pathway	Organismal Systems	Immune system	7	2	9	44	0.766187	1	LOC106041492(LOC106041492|K12499);LOC125183261(LOC125183261|K12499);LOC106041041(LOC106041041|K12964);STING1(STING1|K12654);LOC106041040(LOC106041040|K12499);IL18(IL18|K05482);LOC125180135(LOC125180135|K05415)	IL6(IL6|K05405);LOC106041042(LOC106041042|K12964)	http://www.kegg.jp/kegg-bin/show_pathway?map=map04623&multi_query=K12499+%23FFFFFF,red%0d%0aK12654+%23FFFFFF,red%0d%0aK05482+%23FFFFFF,red%0d%0aK05415+%23FFFFFF,red%0d%0aK05405+%23FFFFFF,green%0d%0aK12964+%23FFFFFF,purple	9/1426	44/5923	0.204545
map04371	Apelin signaling pathway	Environmental Information Processing	Signal transduction	17	10	27	125	0.77411	1	GNG10(GNG10|K04545);LOC106036876(LOC106036876|K12749);RYR3(RYR3|K04963);SPP1(SPP1|K06250);MYL10(MYL10|K10351);MAP1LC3A(MAP1LC3A|K10435);PPARGC1A(PPARGC1A|K07202);HRAS(HRAS|K02833);CCND1(CCND1|K04503);GNGT2(GNGT2|K04549);MYL2(MYL2|K10351);LOC125184869(LOC125184869|K04962);PLCB1(PLCB1|K05858);ITPR3(ITPR3|K04960);KLF2(KLF2|K17845);PLCB4(PLCB4|K05858);ADCY10(ADCY10|K11265)	MYL4(MYL4|K12750);MAP2K2(MAP2K2|K04369);SLC8A3(SLC8A3|K05849);EGR1(EGR1|K09203);MAP1LC3C(MAP1LC3C|K10435);ADCY2(ADCY2|K08042);JAG2(JAG2|K06052);LOC106046591(LOC106046591|K05689);PLAT(PLAT|K01343);GNG4(GNG4|K04541)	http://www.kegg.jp/kegg-bin/show_pathway?map=map04371&multi_query=K04545+%23FFFFFF,red%0d%0aK12749+%23FFFFFF,red%0d%0aK04963+%23FFFFFF,red%0d%0aK06250+%23FFFFFF,red%0d%0aK10351+%23FFFFFF,red%0d%0aK07202+%23FFFFFF,red%0d%0aK02833+%23FFFFFF,red%0d%0aK04503+%23FFFFFF,red%0d%0aK04549+%23FFFFFF,red%0d%0aK04962+%23FFFFFF,red%0d%0aK05858+%23FFFFFF,red%0d%0aK04960+%23FFFFFF,red%0d%0aK17845+%23FFFFFF,red%…	27/1426	125/5923	0.216
map00053	Ascorbate and aldarate metabolism	Metabolism	Carbohydrate metabolism	3	0	3	16	0.779196	1	GUSB(GUSB|K01195);LOC106035673(LOC106035673|K01053);ALDH3A2(ALDH3A2|K00128)	-	http://www.kegg.jp/kegg-bin/show_pathway?map=map00053&multi_query=K01195+%23FFFFFF,red%0d%0aK01053+%23FFFFFF,red%0d%0aK00128+%23FFFFFF,red	3/1426	16/5923	0.1875
map00230	Purine metabolism	Metabolism	Nucleotide metabolism	12	16	28	130	0.782667	1	ADSS1(ADSS1|K01939);ENPP4(ENPP4|K18424);AK4(AK4|K00939);NT5C1A(NT5C1A|K01081);NT5E(NT5E|K19970);PDE2A(PDE2A|K18283);LOC106043431(LOC106043431|K11787);LOC125181624(LOC125181624|K03783);ENPP3(ENPP3|K01513);PDE7B(PDE7B|K18436);LOC106036260(LOC106036260|K12319);ADCY10(ADCY10|K11265)	PDE5A(PDE5A|K13762);LOC106032673(LOC106032673|K00893);ENTPD3(ENTPD3|K01510);ADK(ADK|K00856);GUCY1B1(GUCY1B1|K12319);ADCY2(ADCY2|K08042);PDE11A(PDE11A|K13298);GUCY1A1(GUCY1A1|K12318);PPAT(PPAT|K00764);DCK(DCK|K00893);PDE3A(PDE3A|K19021);ADSL(ADSL|K01756);GUCY2F(GUCY2F|K12322);GUCY1A2(GUCY1A2|K12318);RRM1(RRM1|K10807);LOC106034733(LOC106034733|K00940)	http://www.kegg.jp/kegg-bin/show_pathway?map=map00230&multi_query=K01939+%23FFFFFF,red%0d%0aK18424+%23FFFFFF,red%0d%0aK00939+%23FFFFFF,red%0d%0aK01081+%23FFFFFF,red%0d%0aK19970+%23FFFFFF,red%0d%0aK18283+%23FFFFFF,red%0d%0aK11787+%23FFFFFF,red%0d%0aK03783+%23FFFFFF,red%0d%0aK01513+%23FFFFFF,red%0d%0aK18436+%23FFFFFF,red%0d%0aK11265+%23FFFFFF,red%0d%0aK13762+%23FFFFFF,green%0d%0aK00893+%23FFFFFF,gr…	28/1426	130/5923	0.215385
map04710	Circadian rhythm	Organismal Systems	Environmental adaptation	6	0	6	31	0.792392	1	BHLHE41(BHLHE41|K03730);LOC106046187(LOC106046187|K02295);FBXL3(FBXL3|K10269);RORA(RORA|K08532);CSNK1D(CSNK1D|K08959);LOC106045650(LOC106045650|K08533)	-	http://www.kegg.jp/kegg-bin/show_pathway?map=map04710&multi_query=K03730+%23FFFFFF,red%0d%0aK02295+%23FFFFFF,red%0d%0aK10269+%23FFFFFF,red%0d%0aK08532+%23FFFFFF,red%0d%0aK08959+%23FFFFFF,red%0d%0aK08533+%23FFFFFF,red	6/1426	31/5923	0.193548
map04211	Longevity regulating pathway	Organismal Systems	Aging	15	3	18	87	0.80658	1	PIK3R5(PIK3R5|K02649);PIK3CG(PIK3CG|K00922);IRS2(IRS2|K07187);ATF4(ATF4|K04374);PIK3CD(PIK3CD|K00922);ATG13(ATG13|K08331);APPL1(APPL1|K08733);RB1CC1(RB1CC1|K17589);PPARGC1A(PPARGC1A|K07202);HRAS(HRAS|K02833);SESN2(SESN2|K20394);ADIPOR2(ADIPOR2|K07297);SESN1(SESN1|K10141);PPARG(PPARG|K08530);CREB3(CREB3|K09048)	ADIPOQ(ADIPOQ|K07296);ADCY2(ADCY2|K08042);PIK3R1(PIK3R1|K02649)	http://www.kegg.jp/kegg-bin/show_pathway?map=map04211&multi_query=K00922+%23FFFFFF,red%0d%0aK07187+%23FFFFFF,red%0d%0aK04374+%23FFFFFF,red%0d%0aK08331+%23FFFFFF,red%0d%0aK08733+%23FFFFFF,red%0d%0aK17589+%23FFFFFF,red%0d%0aK07202+%23FFFFFF,red%0d%0aK02833+%23FFFFFF,red%0d%0aK20394+%23FFFFFF,red%0d%0aK07297+%23FFFFFF,red%0d%0aK10141+%23FFFFFF,red%0d%0aK08530+%23FFFFFF,red%0d%0aK09048+%23FFFFFF,red%…	18/1426	87/5923	0.206897
map00750	Vitamin B6 metabolism	Metabolism	Metabolism of cofactors and vitamins	0	1	1	6	0.808602	1	-	PDXK(PDXK|K00868)	http://www.kegg.jp/kegg-bin/show_pathway?map=map00750&multi_query=K00868+%23FFFFFF,green	1/1426	6/5923	0.166667
map00520	Amino sugar and nucleotide sugar metabolism	Metabolism	Carbohydrate metabolism	8	1	9	46	0.812026	1	UGP2(UGP2|K00963);HEXB(HEXB|K12373);LOC106045865(LOC106045865|K01183);GALE(GALE|K01784);GNPNAT1(GNPNAT1|K00621);HEXA(HEXA|K12373);GCK(GCK|K12407);LOC106030908(LOC106030908|K00844)	GPI(GPI|K01810)	http://www.kegg.jp/kegg-bin/show_pathway?map=map00520&multi_query=K00963+%23FFFFFF,red%0d%0aK12373+%23FFFFFF,red%0d%0aK01183+%23FFFFFF,red%0d%0aK01784+%23FFFFFF,red%0d%0aK00621+%23FFFFFF,red%0d%0aK12407+%23FFFFFF,red%0d%0aK00844+%23FFFFFF,red%0d%0aK01810+%23FFFFFF,green	9/1426	46/5923	0.195652
map00350	Tyrosine metabolism	Metabolism	Amino acid metabolism	4	2	6	32	0.818097	1	COMT(COMT|K00545);IL4I1(IL4I1|K03334);HPD(HPD|K00457);LOC125179647(LOC125179647|K01593)	LOC106036048(LOC106036048|K00274);LOC106036047(LOC106036047|K00274)	http://www.kegg.jp/kegg-bin/show_pathway?map=map00350&multi_query=K00545+%23FFFFFF,red%0d%0aK03334+%23FFFFFF,red%0d%0aK00457+%23FFFFFF,red%0d%0aK01593+%23FFFFFF,red%0d%0aK00274+%23FFFFFF,green	6/1426	32/5923	0.1875
map04920	Adipocytokine signaling pathway	Organismal Systems	Endocrine system	10	3	13	65	0.819916	1	CD36(CD36|K06259);IRS2(IRS2|K07187);ACSL5(ACSL5|K01897);SLC2A1(SLC2A1|K07299);TRADD(TRADD|K03171);PPARGC1A(PPARGC1A|K07202);ACACB(ACACB|K01946);ADIPOR2(ADIPOR2|K07297);ACSBG1(ACSBG1|K15013);ACSL1(ACSL1|K01897)	ADIPOQ(ADIPOQ|K07296);SOCS3(SOCS3|K04696);G6PC1(G6PC1|K01084)	http://www.kegg.jp/kegg-bin/show_pathway?map=map04920&multi_query=K06259+%23FFFFFF,red%0d%0aK07187+%23FFFFFF,red%0d%0aK01897+%23FFFFFF,red%0d%0aK07299+%23FFFFFF,red%0d%0aK03171+%23FFFFFF,red%0d%0aK07202+%23FFFFFF,red%0d%0aK01946+%23FFFFFF,red%0d%0aK07297+%23FFFFFF,red%0d%0aK15013+%23FFFFFF,red%0d%0aK07296+%23FFFFFF,green%0d%0aK04696+%23FFFFFF,green%0d%0aK01084+%23FFFFFF,green	13/1426	65/5923	0.2
map04928	Parathyroid hormone synthesis, secretion and action	Organismal Systems	Endocrine system	13	6	19	93	0.828797	1	PRKCB(PRKCB|K19662);ATF4(ATF4|K04374);CDKN1A(CDKN1A|K06625);MAFB(MAFB|K09036);VDR(VDR|K08539);CASR(CASR|K04612);TNFSF11(TNFSF11|K05473);LOC106044678(LOC106044678|K04513);CREB3(CREB3|K09048);PLCB1(PLCB1|K05858);ITPR3(ITPR3|K04960);PLCB4(PLCB4|K05858);NR4A2(NR4A2|K08558)	EGR1(EGR1|K09203);FOS(FOS|K04379);MMP17(MMP17|K07997);ADCY2(ADCY2|K08042);MMP15(MMP15|K07995);LRP5(LRP5|K03068)	http://www.kegg.jp/kegg-bin/show_pathway?map=map04928&multi_query=K19662+%23FFFFFF,red%0d%0aK04374+%23FFFFFF,red%0d%0aK06625+%23FFFFFF,red%0d%0aK09036+%23FFFFFF,red%0d%0aK08539+%23FFFFFF,red%0d%0aK04612+%23FFFFFF,red%0d%0aK05473+%23FFFFFF,red%0d%0aK04513+%23FFFFFF,red%0d%0aK09048+%23FFFFFF,red%0d%0aK05858+%23FFFFFF,red%0d%0aK04960+%23FFFFFF,red%0d%0aK08558+%23FFFFFF,red%0d%0aK09203+%23FFFFFF,gree…	19/1426	93/5923	0.204301
map04922	Glucagon signaling pathway	Organismal Systems	Endocrine system	15	3	18	89	0.836652	1	LOC106035824(LOC106035824|K04498);PPP3CA(PPP3CA|K04348);ATF4(ATF4|K04374);SLC2A1(SLC2A1|K07299);LOC106038907(LOC106038907|K00850);PPARGC1A(PPARGC1A|K07202);ACACB(ACACB|K01946);LOC106045370(LOC106045370|K03841);CREB3(CREB3|K09048);PLCB1(PLCB1|K05858);GCK(GCK|K12407);ITPR3(ITPR3|K04960);PLCB4(PLCB4|K05858);GCG(GCG|K05259);LOC125181452(LOC125181452|K00850)	PDHA1(PDHA1|K00161);ADCY2(ADCY2|K08042);G6PC1(G6PC1|K01084)	http://www.kegg.jp/kegg-bin/show_pathway?map=map04922&multi_query=K04498+%23FFFFFF,red%0d%0aK04348+%23FFFFFF,red%0d%0aK04374+%23FFFFFF,red%0d%0aK07299+%23FFFFFF,red%0d%0aK00850+%23FFFFFF,red%0d%0aK07202+%23FFFFFF,red%0d%0aK01946+%23FFFFFF,red%0d%0aK03841+%23FFFFFF,red%0d%0aK09048+%23FFFFFF,red%0d%0aK05858+%23FFFFFF,red%0d%0aK12407+%23FFFFFF,red%0d%0aK04960+%23FFFFFF,red%0d%0aK05259+%23FFFFFF,red%…	18/1426	89/5923	0.202247
map00534	Glycosaminoglycan biosynthesis - heparan sulfate / heparin	Metabolism	Glycan biosynthesis and metabolism	4	0	4	23	0.840563	1	HS6ST2(HS6ST2|K08102);B4GALT7(B4GALT7|K00733);LOC106038121(LOC106038121|K01024);EXTL1(EXTL1|K02366)	-	http://www.kegg.jp/kegg-bin/show_pathway?map=map00534&multi_query=K08102+%23FFFFFF,red%0d%0aK00733+%23FFFFFF,red%0d%0aK01024+%23FFFFFF,red%0d%0aK02366+%23FFFFFF,red	4/1426	23/5923	0.173913
map00440	Phosphonate and phosphinate metabolism	Metabolism	Metabolism of other amino acids	1	0	1	7	0.854729	1	LOC106038406(LOC106038406|K00993)	-	http://www.kegg.jp/kegg-bin/show_pathway?map=map00440&multi_query=K00993+%23FFFFFF,red	1/1426	7/5923	0.142857
map03030	DNA replication	Genetic Information Processing	Replication and repair	0	6	6	34	0.861898	1	-	RFC3(RFC3|K10756);RNASEH2B(RNASEH2B|K10744);PRIM2(PRIM2|K02685);MCM7(MCM7|K02210);RPA2(RPA2|K10739);LOC125181849(LOC125181849|K02327)	http://www.kegg.jp/kegg-bin/show_pathway?map=map03030&multi_query=K10756+%23FFFFFF,green%0d%0aK10744+%23FFFFFF,green%0d%0aK02685+%23FFFFFF,green%0d%0aK02210+%23FFFFFF,green%0d%0aK10739+%23FFFFFF,green%0d%0aK02327+%23FFFFFF,green	6/1426	34/5923	0.176471
map00630	Glyoxylate and dicarboxylate metabolism	Metabolism	Carbohydrate metabolism	1	4	5	29	0.86215	1	LOC106037044(LOC106037044|K01915)	DLD(DLD|K00382);AFMID(AFMID|K01432);AMT(AMT|K00605);GLDC(GLDC|K00281)	http://www.kegg.jp/kegg-bin/show_pathway?map=map00630&multi_query=K01915+%23FFFFFF,red%0d%0aK00382+%23FFFFFF,green%0d%0aK01432+%23FFFFFF,green%0d%0aK00605+%23FFFFFF,green%0d%0aK00281+%23FFFFFF,green	5/1426	29/5923	0.172414
map04340	Hedgehog signaling pathway	Environmental Information Processing	Signal transduction	4	4	8	44	0.865014	1	CSNK1D(CSNK1D|K08959);CCND1(CCND1|K04503);GPR161(GPR161|K08439);LRP2(LRP2|K06233)	GLI1(GLI1|K16797);PTCH1(PTCH1|K06225);GLI2(GLI2|K16798);LOC106032218(LOC106032218|K06231)	http://www.kegg.jp/kegg-bin/show_pathway?map=map04340&multi_query=K08959+%23FFFFFF,red%0d%0aK04503+%23FFFFFF,red%0d%0aK08439+%23FFFFFF,red%0d%0aK06233+%23FFFFFF,red%0d%0aK16797+%23FFFFFF,green%0d%0aK06225+%23FFFFFF,green%0d%0aK16798+%23FFFFFF,green%0d%0aK06231+%23FFFFFF,green	8/1426	44/5923	0.181818
map04621	NOD-like receptor signaling pathway	Organismal Systems	Immune system	20	4	24	120	0.879073	1	LOC106041492(LOC106041492|K12499);TLR4(TLR4|K10160);CTSB(CTSB|K01363);PSTPIP1(PSTPIP1|K12804);CARD9(CARD9|K12794);LOC125183261(LOC125183261|K12499);STING1(STING1|K12654);LOC106043112(LOC106043112|K08846);LOC106041040(LOC106041040|K12499);BIRC2(BIRC2|K16060);NOD1(NOD1|K08727);IL18(IL18|K05482);CASR(CASR|K04612);MAP1LC3A(MAP1LC3A|K10435);GABARAPL1(GABARAPL1|K08341);LOC106044678(LOC106044678|K04513)…	MAP1LC3C(MAP1LC3C|K10435);GPRC6A(GPRC6A|K04622);TRPM2(TRPM2|K04977);IL6(IL6|K05405)	http://www.kegg.jp/kegg-bin/show_pathway?map=map04621&multi_query=K12499+%23FFFFFF,red%0d%0aK10160+%23FFFFFF,red%0d%0aK01363+%23FFFFFF,red%0d%0aK12804+%23FFFFFF,red%0d%0aK12794+%23FFFFFF,red%0d%0aK12654+%23FFFFFF,red%0d%0aK08846+%23FFFFFF,red%0d%0aK16060+%23FFFFFF,red%0d%0aK08727+%23FFFFFF,red%0d%0aK05482+%23FFFFFF,red%0d%0aK04612+%23FFFFFF,red%0d%0aK08341+%23FFFFFF,red%0d%0aK04513+%23FFFFFF,red%…	24/1426	120/5923	0.2
map03410	Base excision repair	Genetic Information Processing	Replication and repair	2	3	5	30	0.881783	1	PARP4(PARP4|K10798);POLB(POLB|K02330)	NEIL3(NEIL3|K10569);HMGB1(HMGB1|K10802);LOC125181849(LOC125181849|K02327)	http://www.kegg.jp/kegg-bin/show_pathway?map=map03410&multi_query=K10798+%23FFFFFF,red%0d%0aK02330+%23FFFFFF,red%0d%0aK10569+%23FFFFFF,green%0d%0aK10802+%23FFFFFF,green%0d%0aK02327+%23FFFFFF,green	5/1426	30/5923	0.166667
map00900	Terpenoid backbone biosynthesis	Metabolism	Metabolism of terpenoids and polyketides	2	1	3	20	0.893247	1	PCYOX1(PCYOX1|K05906);NUS1(NUS1|K19177)	PDSS1(PDSS1|K12504)	http://www.kegg.jp/kegg-bin/show_pathway?map=map00900&multi_query=K05906+%23FFFFFF,red%0d%0aK19177+%23FFFFFF,red%0d%0aK12504+%23FFFFFF,green	3/1426	20/5923	0.15
map00830	Retinol metabolism	Metabolism	Metabolism of cofactors and vitamins	4	3	7	41	0.895689	1	LOC106032071(LOC106032071|K07424);LOC106032170(LOC106032170|K07424);LOC106044188(LOC106044188|K07408);DGAT1(DGAT1|K11155)	LOC106045912(LOC106045912|K17951);LOC106049679(LOC106049679|K11150);ALDH1A2(ALDH1A2|K07249)	http://www.kegg.jp/kegg-bin/show_pathway?map=map00830&multi_query=K07424+%23FFFFFF,red%0d%0aK07408+%23FFFFFF,red%0d%0aK11155+%23FFFFFF,red%0d%0aK17951+%23FFFFFF,green%0d%0aK11150+%23FFFFFF,green%0d%0aK07249+%23FFFFFF,green	7/1426	41/5923	0.170732
map04672	Intestinal immune network for IgA production	Organismal Systems	Immune system	5	1	6	36	0.896587	1	CD80(CD80|K05412);CD86(CD86|K05413);LOC106049922(LOC106049922|K06752);CXCR4(CXCR4|K04189);TNFRSF17(TNFRSF17|K05153)	IL6(IL6|K05405)	http://www.kegg.jp/kegg-bin/show_pathway?map=map04672&multi_query=K05412+%23FFFFFF,red%0d%0aK05413+%23FFFFFF,red%0d%0aK06752+%23FFFFFF,red%0d%0aK04189+%23FFFFFF,red%0d%0aK05153+%23FFFFFF,red%0d%0aK05405+%23FFFFFF,green	6/1426	36/5923	0.166667
map04144	Endocytosis	Cellular Processes	Transport and catabolism	37	12	49	235	0.897198	1	IL2RG(IL2RG|K05070);CYTH4(CYTH4|K18441);SH3GL2(SH3GL2|K11247);CAV1(CAV1|K06278);LOC106038418(LOC106038418|K07903);ARAP2(ARAP2|K18440);IGF2R(IGF2R|K06564);LOC106045441(LOC106045441|K12488);HSPA2(HSPA2|K03283);RAB11FIP5(RAB11FIP5|K12484);WASHC2C(WASHC2C|K18462);CCR2(CCR2|K04180);CAV2(CAV2|K12958);ASAP1(ASAP1|K12488);EHD4(EHD4|K12477);DNAJC6(DNAJC6|K09526);CHMP1B(CHMP1B|K12197);RUFY1(RUFY1|K12482);C…	FGFR4(FGFR4|K05095);WIPF3(WIPF3|K19475);WIPF1(WIPF1|K19475);ACTR3B(ACTR3B|K18584);ARAP3(ARAP3|K12490);MVB12B(MVB12B|K12186);NEDD4L(NEDD4L|K13305);PARD6G(PARD6G|K06093);PSD(PSD|K12494);PIP5K1B(PIP5K1B|K00889);LOC106029402(LOC106029402|K00909);EPN3(EPN3|K12471)	http://www.kegg.jp/kegg-bin/show_pathway?map=map04144&multi_query=K05070+%23FFFFFF,red%0d%0aK18441+%23FFFFFF,red%0d%0aK11247+%23FFFFFF,red%0d%0aK06278+%23FFFFFF,red%0d%0aK07903+%23FFFFFF,red%0d%0aK18440+%23FFFFFF,red%0d%0aK06564+%23FFFFFF,red%0d%0aK12488+%23FFFFFF,red%0d%0aK03283+%23FFFFFF,red%0d%0aK12484+%23FFFFFF,red%0d%0aK18462+%23FFFFFF,red%0d%0aK04180+%23FFFFFF,red%0d%0aK12958+%23FFFFFF,red%…	49/1426	235/5923	0.208511
map04130	SNARE interactions in vesicular transport	Genetic Information Processing	Folding, sorting and degradation	5	0	5	31	0.898973	1	STX8(STX8|K08501);SEC22B(SEC22B|K08517);LOC106048294(LOC106048294|K08486);LOC106040258(LOC106040258|K13504);STX11(STX11|K08487)	-	http://www.kegg.jp/kegg-bin/show_pathway?map=map04130&multi_query=K08501+%23FFFFFF,red%0d%0aK08517+%23FFFFFF,red%0d%0aK08486+%23FFFFFF,red%0d%0aK13504+%23FFFFFF,red%0d%0aK08487+%23FFFFFF,red	5/1426	31/5923	0.16129
map00450	Selenocompound metabolism	Metabolism	Metabolism of other amino acids	1	1	2	15	0.907839	1	TXNRD1(TXNRD1|K00384)	CTH(CTH|K01758)	http://www.kegg.jp/kegg-bin/show_pathway?map=map00450&multi_query=K00384+%23FFFFFF,red%0d%0aK01758+%23FFFFFF,green	2/1426	15/5923	0.133333
map04214	Apoptosis - fly	Cellular Processes	Cell growth and death	4	5	9	52	0.909008	1	ATF4(ATF4|K04374);EIF2AK3(EIF2AK3|K08860);DUSP10(DUSP10|K20216);TP63(TP63|K10149)	TRAF4(TRAF4|K09848);LMNB2(LMNB2|K07611);BOK(BOK|K02561);LMNB1(LMNB1|K07611);CASP7(CASP7|K04397)	http://www.kegg.jp/kegg-bin/show_pathway?map=map04214&multi_query=K04374+%23FFFFFF,red%0d%0aK08860+%23FFFFFF,red%0d%0aK20216+%23FFFFFF,red%0d%0aK10149+%23FFFFFF,red%0d%0aK09848+%23FFFFFF,green%0d%0aK07611+%23FFFFFF,green%0d%0aK02561+%23FFFFFF,green%0d%0aK04397+%23FFFFFF,green	9/1426	52/5923	0.173077
map04722	Neurotrophin signaling pathway	Organismal Systems	Nervous system	14	7	21	112	0.928698	1	PIK3R5(PIK3R5|K02649);PLCG2(PLCG2|K05859);PIK3CG(PIK3CG|K00922);MATK(MATK|K08888);LOC106043112(LOC106043112|K08846);ATF4(ATF4|K04374);SH2B2(SH2B2|K07193);PIK3CD(PIK3CD|K00922);RPS6KA2(RPS6KA2|K04373);ARHGDIG(ARHGDIG|K12462);FASLG(FASLG|K04389);BDNF(BDNF|K04355);HRAS(HRAS|K02833);LOC106044678(LOC106044678|K04513)	MAP2K2(MAP2K2|K04369);LOC125180955(LOC125180955|K02583);SHC4(SHC4|K17449);SH2B3(SH2B3|K12459);PIK3R1(PIK3R1|K02649);NTRK3(NTRK3|K05101);SHC3(SHC3|K17448)	http://www.kegg.jp/kegg-bin/show_pathway?map=map04722&multi_query=K05859+%23FFFFFF,red%0d%0aK00922+%23FFFFFF,red%0d%0aK08888+%23FFFFFF,red%0d%0aK08846+%23FFFFFF,red%0d%0aK04374+%23FFFFFF,red%0d%0aK07193+%23FFFFFF,red%0d%0aK04373+%23FFFFFF,red%0d%0aK12462+%23FFFFFF,red%0d%0aK04389+%23FFFFFF,red%0d%0aK04355+%23FFFFFF,red%0d%0aK02833+%23FFFFFF,red%0d%0aK04513+%23FFFFFF,red%0d%0aK04369+%23FFFFFF,gree…	21/1426	112/5923	0.1875
map00020	Citrate cycle (TCA cycle)	Metabolism	Carbohydrate metabolism	0	4	4	28	0.9323	1	-	DLD(DLD|K00382);IDH2(IDH2|K00031);OGDHL(OGDHL|K00164);PDHA1(PDHA1|K00161)	http://www.kegg.jp/kegg-bin/show_pathway?map=map00020&multi_query=K00382+%23FFFFFF,green%0d%0aK00031+%23FFFFFF,green%0d%0aK00164+%23FFFFFF,green%0d%0aK00161+%23FFFFFF,green	4/1426	28/5923	0.142857
map00130	Ubiquinone and other terpenoid-quinone biosynthesis	Metabolism	Metabolism of cofactors and vitamins	1	0	1	10	0.936501	1	HPD(HPD|K00457)	-	http://www.kegg.jp/kegg-bin/show_pathway?map=map00130&multi_query=K00457+%23FFFFFF,red	1/1426	10/5923	0.1
map04745	Phototransduction - fly	Organismal Systems	Sensory system	3	1	4	29	0.943524	1	TRPC4(TRPC4|K04967);PLCB1(PLCB1|K05858);PLCB4(PLCB4|K05858)	PPEF2(PPEF2|K13807)	http://www.kegg.jp/kegg-bin/show_pathway?map=map04745&multi_query=K04967+%23FFFFFF,red%0d%0aK05858+%23FFFFFF,red%0d%0aK13807+%23FFFFFF,green	4/1426	29/5923	0.137931
map03013	Nucleocytoplasmic transport	Genetic Information Processing	Translation	3	12	15	86	0.946868	1	KPNA7(KPNA7|K15043);NUP210L(NUP210L|K14314);EEF1A2(EEF1A2|K03231)	IPO8(IPO8|K18755);NUP160(NUP160|K14303);NUP35(NUP35|K14313);THOC3(THOC3|K12880);NUP133(NUP133|K14300);NUP107(NUP107|K14301);LOC125184245(LOC125184245|K14296);NDC1(NDC1|K14315);CSE1L(CSE1L|K18423);KPNA2(KPNA2|K15043);NUP93(NUP93|K14309);NUP43(NUP43|K14305)	http://www.kegg.jp/kegg-bin/show_pathway?map=map03013&multi_query=K14314+%23FFFFFF,red%0d%0aK03231+%23FFFFFF,red%0d%0aK18755+%23FFFFFF,green%0d%0aK14303+%23FFFFFF,green%0d%0aK14313+%23FFFFFF,green%0d%0aK12880+%23FFFFFF,green%0d%0aK14300+%23FFFFFF,green%0d%0aK14301+%23FFFFFF,green%0d%0aK14296+%23FFFFFF,green%0d%0aK14315+%23FFFFFF,green%0d%0aK18423+%23FFFFFF,green%0d%0aK14309+%23FFFFFF,green%0d%0aK…	15/1426	86/5923	0.174419
map03440	Homologous recombination	Genetic Information Processing	Replication and repair	0	5	5	35	0.947794	1	-	BARD1(BARD1|K10683);RAD51B(RAD51B|K10869);RPA2(RPA2|K10739);LOC125181849(LOC125181849|K02327);RAD54B(RAD54B|K10877)	http://www.kegg.jp/kegg-bin/show_pathway?map=map03440&multi_query=K10683+%23FFFFFF,green%0d%0aK10869+%23FFFFFF,green%0d%0aK10739+%23FFFFFF,green%0d%0aK02327+%23FFFFFF,green%0d%0aK10877+%23FFFFFF,green	5/1426	35/5923	0.142857
map00280	Valine, leucine and isoleucine degradation	Metabolism	Amino acid metabolism	3	4	7	46	0.949795	1	HMGCL(HMGCL|K01640);IL4I1(IL4I1|K03334);ALDH3A2(ALDH3A2|K00128)	ACADSB(ACADSB|K09478);DLD(DLD|K00382);HIBADH(HIBADH|K00020);AGXT2(AGXT2|K00827)	http://www.kegg.jp/kegg-bin/show_pathway?map=map00280&multi_query=K01640+%23FFFFFF,red%0d%0aK03334+%23FFFFFF,red%0d%0aK00128+%23FFFFFF,red%0d%0aK09478+%23FFFFFF,green%0d%0aK00382+%23FFFFFF,green%0d%0aK00020+%23FFFFFF,green%0d%0aK00827+%23FFFFFF,green	7/1426	46/5923	0.152174
map04140	Autophagy - animal	Cellular Processes	Transport and catabolism	19	5	24	130	0.950551	1	PIK3R5(PIK3R5|K02649);CTSB(CTSB|K01363);LAMP1(LAMP1|K06528);PIK3CG(PIK3CG|K00922);CTSD(CTSD|K01379);IRS2(IRS2|K07187);EIF2AK3(EIF2AK3|K08860);SQSTM1(SQSTM1|K14381);PIK3CD(PIK3CD|K00922);WIPI1(WIPI1|K17908);DDIT4(DDIT4|K08270);RAB7B(RAB7B|K07898);RAB33B(RAB33B|K07920);MAP1LC3A(MAP1LC3A|K10435);GABARAPL1(GABARAPL1|K08341);ATG13(ATG13|K08331);CTSL(CTSL|K01365);RB1CC1(RB1CC1|K17589);HRAS(HRAS|K02833)	MAP2K2(MAP2K2|K04369);MAP1LC3C(MAP1LC3C|K10435);DAPK2(DAPK2|K08803);HMGB1(HMGB1|K10802);PIK3R1(PIK3R1|K02649)	http://www.kegg.jp/kegg-bin/show_pathway?map=map04140&multi_query=K01363+%23FFFFFF,red%0d%0aK06528+%23FFFFFF,red%0d%0aK00922+%23FFFFFF,red%0d%0aK01379+%23FFFFFF,red%0d%0aK07187+%23FFFFFF,red%0d%0aK08860+%23FFFFFF,red%0d%0aK14381+%23FFFFFF,red%0d%0aK17908+%23FFFFFF,red%0d%0aK08270+%23FFFFFF,red%0d%0aK07898+%23FFFFFF,red%0d%0aK07920+%23FFFFFF,red%0d%0aK08341+%23FFFFFF,red%0d%0aK08331+%23FFFFFF,red%…	24/1426	130/5923	0.184615
map01040	Biosynthesis of unsaturated fatty acids	Metabolism	Lipid metabolism	2	2	4	30	0.953023	1	ELOVL4(ELOVL4|K10249);HACD1(HACD1|K10703)	LOC106033870(LOC106033870|K10226);SCD5(SCD5|K00507)	http://www.kegg.jp/kegg-bin/show_pathway?map=map01040&multi_query=K10249+%23FFFFFF,red%0d%0aK10703+%23FFFFFF,red%0d%0aK10226+%23FFFFFF,green%0d%0aK00507+%23FFFFFF,green	4/1426	30/5923	0.133333
map04213	Longevity regulating pathway - multiple species	Organismal Systems	Aging	6	3	9	57	0.953723	1	PIK3R5(PIK3R5|K02649);PIK3CG(PIK3CG|K00922);IRS2(IRS2|K07187);PIK3CD(PIK3CD|K00922);HSPA2(HSPA2|K03283);HRAS(HRAS|K02833)	ADCY2(ADCY2|K08042);CRYAB(CRYAB|K09542);PIK3R1(PIK3R1|K02649)	http://www.kegg.jp/kegg-bin/show_pathway?map=map04213&multi_query=K00922+%23FFFFFF,red%0d%0aK07187+%23FFFFFF,red%0d%0aK03283+%23FFFFFF,red%0d%0aK02833+%23FFFFFF,red%0d%0aK08042+%23FFFFFF,green%0d%0aK09542+%23FFFFFF,green%0d%0aK02649+%23FFFFFF,purple	9/1426	57/5923	0.157895
map04657	IL-17 signaling pathway	Organismal Systems	Immune system	2	10	12	74	0.962947	1	CCL20(CCL20|K14625);TRADD(TRADD|K03171)	LOC106038095(LOC106038095|K05494);TRAF4(TRAF4|K09848);FOS(FOS|K04379);CASP3(CASP3|K02187);IL17RB(IL17RB|K05165);LOC106034204(LOC106034204|K01388);IL6(IL6|K05405);SRSF1(SRSF1|K12890);IL17D(IL17D|K05492);LOC106034136(LOC106034136|K01394)	http://www.kegg.jp/kegg-bin/show_pathway?map=map04657&multi_query=K14625+%23FFFFFF,red%0d%0aK03171+%23FFFFFF,red%0d%0aK05494+%23FFFFFF,green%0d%0aK09848+%23FFFFFF,green%0d%0aK04379+%23FFFFFF,green%0d%0aK02187+%23FFFFFF,green%0d%0aK05165+%23FFFFFF,green%0d%0aK01388+%23FFFFFF,green%0d%0aK05405+%23FFFFFF,green%0d%0aK12890+%23FFFFFF,green%0d%0aK05492+%23FFFFFF,green%0d%0aK01394+%23FFFFFF,green	12/1426	74/5923	0.162162
map04658	Th1 and Th2 cell differentiation	Organismal Systems	Immune system	6	6	12	74	0.962947	1	IL2RG(IL2RG|K05070);LOC106049922(LOC106049922|K06752);PPP3CA(PPP3CA|K04348);NFATC1(NFATC1|K04446);NFATC2(NFATC2|K17332);STAT6(STAT6|K11225)	NOTCH1(NOTCH1|K02599);DLL1(DLL1|K06051);FOS(FOS|K04379);DLL4(DLL4|K06051);JAG2(JAG2|K06052);IL12RB2(IL12RB2|K05064)	http://www.kegg.jp/kegg-bin/show_pathway?map=map04658&multi_query=K05070+%23FFFFFF,red%0d%0aK06752+%23FFFFFF,red%0d%0aK04348+%23FFFFFF,red%0d%0aK04446+%23FFFFFF,red%0d%0aK17332+%23FFFFFF,red%0d%0aK11225+%23FFFFFF,red%0d%0aK02599+%23FFFFFF,green%0d%0aK06051+%23FFFFFF,green%0d%0aK04379+%23FFFFFF,green%0d%0aK06052+%23FFFFFF,green%0d%0aK05064+%23FFFFFF,green	12/1426	74/5923	0.162162
map03450	Non-homologous end-joining	Genetic Information Processing	Replication and repair	0	1	1	12	0.963437	1	-	XRCC5(XRCC5|K10885)	http://www.kegg.jp/kegg-bin/show_pathway?map=map03450&multi_query=K10885+%23FFFFFF,green	1/1426	12/5923	0.0833333
map00062	Fatty acid elongation	Metabolism	Lipid metabolism	3	0	3	26	0.967735	1	PPT1(PPT1|K01074);ELOVL4(ELOVL4|K10249);HACD1(HACD1|K10703)	-	http://www.kegg.jp/kegg-bin/show_pathway?map=map00062&multi_query=K01074+%23FFFFFF,red%0d%0aK10249+%23FFFFFF,red%0d%0aK10703+%23FFFFFF,red	3/1426	26/5923	0.115385
map04391	Hippo signaling pathway - fly	Environmental Information Processing	Signal transduction	5	6	11	70	0.968075	1	LOC106041489(LOC106041489|K16684);PPP2R2B(PPP2R2B|K04354);PARD6B(PARD6B|K06093);TSHZ3(TSHZ3|K09236);TP63(TP63|K10149)	SMAD1(SMAD1|K04676);PARD6G(PARD6G|K06093);PPP2R2C(PPP2R2C|K04354);TEAD4(TEAD4|K09448);MYC(MYC|K04377);TSHZ1(TSHZ1|K09236)	http://www.kegg.jp/kegg-bin/show_pathway?map=map04391&multi_query=K16684+%23FFFFFF,red%0d%0aK10149+%23FFFFFF,red%0d%0aK04676+%23FFFFFF,green%0d%0aK09448+%23FFFFFF,green%0d%0aK04377+%23FFFFFF,green%0d%0aK04354+%23FFFFFF,purple%0d%0aK06093+%23FFFFFF,purple%0d%0aK09236+%23FFFFFF,purple	11/1426	70/5923	0.157143
map04141	Protein processing in endoplasmic reticulum	Genetic Information Processing	Folding, sorting and degradation	24	2	26	148	0.978718	1	UBE2J1(UBE2J1|K10578);MAN1B1(MAN1B1|K01230);CAPN2(CAPN2|K03853);ATF4(ATF4|K04374);EIF2AK3(EIF2AK3|K08860);ERLEC1(ERLEC1|K14008);SEL1L(SEL1L|K14026);HSPA2(HSPA2|K03283);EDEM3(EDEM3|K10086);TUSC3(TUSC3|K12669);LOC106038610(LOC106038610|K14007);ERO1A(ERO1A|K10950);HERPUD1(HERPUD1|K14027);P4HB(P4HB|K09580);UGGT2(UGGT2|K11718);DNAJC3(DNAJC3|K09523);EDEM1(EDEM1|K10084);DDIT3(DDIT3|K04452);WFS1(WFS1|K14…	CRYAB(CRYAB|K09542);HSPH1(HSPH1|K09485)	http://www.kegg.jp/kegg-bin/show_pathway?map=map04141&multi_query=K10578+%23FFFFFF,red%0d%0aK01230+%23FFFFFF,red%0d%0aK03853+%23FFFFFF,red%0d%0aK04374+%23FFFFFF,red%0d%0aK08860+%23FFFFFF,red%0d%0aK14008+%23FFFFFF,red%0d%0aK14026+%23FFFFFF,red%0d%0aK03283+%23FFFFFF,red%0d%0aK10086+%23FFFFFF,red%0d%0aK12669+%23FFFFFF,red%0d%0aK14007+%23FFFFFF,red%0d%0aK10950+%23FFFFFF,red%0d%0aK14027+%23FFFFFF,red%…	26/1426	148/5923	0.175676
map04341	Hedgehog signaling pathway - fly	Environmental Information Processing	Signal transduction	2	1	3	28	0.978797	1	BMP2(BMP2|K04662);GRK5(GRK5|K08291)	PTCH1(PTCH1|K06225)	http://www.kegg.jp/kegg-bin/show_pathway?map=map04341&multi_query=K04662+%23FFFFFF,red%0d%0aK08291+%23FFFFFF,red%0d%0aK06225+%23FFFFFF,green	3/1426	28/5923	0.107143
map04962	Vasopressin-regulated water reabsorption	Organismal Systems	Excretory system	5	1	6	46	0.979461	1	ARHGDIG(ARHGDIG|K12462);LOC106048960(LOC106048960|K07904);LOC106047885(LOC106047885|K04228);CREB3(CREB3|K09048);LOC106040258(LOC106040258|K13504)	AQP4(AQP4|K09866)	http://www.kegg.jp/kegg-bin/show_pathway?map=map04962&multi_query=K12462+%23FFFFFF,red%0d%0aK07904+%23FFFFFF,red%0d%0aK04228+%23FFFFFF,red%0d%0aK09048+%23FFFFFF,red%0d%0aK13504+%23FFFFFF,red%0d%0aK09866+%23FFFFFF,green	6/1426	46/5923	0.130435
map03060	Protein export	Genetic Information Processing	Folding, sorting and degradation	2	0	2	22	0.981525	1	SRPRA(SRPRA|K13431);HSPA5(HSPA5|K09490)	-	http://www.kegg.jp/kegg-bin/show_pathway?map=map03060&multi_query=K13431+%23FFFFFF,red%0d%0aK09490+%23FFFFFF,red	2/1426	22/5923	0.0909091
map04136	Autophagy - other	Cellular Processes	Transport and catabolism	3	0	3	29	0.982867	1	WIPI1(WIPI1|K17908);GABARAPL1(GABARAPL1|K08341);ATG13(ATG13|K08331)	-	http://www.kegg.jp/kegg-bin/show_pathway?map=map04136&multi_query=K17908+%23FFFFFF,red%0d%0aK08341+%23FFFFFF,red%0d%0aK08331+%23FFFFFF,red	3/1426	29/5923	0.103448
map00640	Propanoate metabolism	Metabolism	Carbohydrate metabolism	2	1	3	30	0.986183	1	MLYCD(MLYCD|K01578);ACACB(ACACB|K01946)	DLD(DLD|K00382)	http://www.kegg.jp/kegg-bin/show_pathway?map=map00640&multi_query=K01578+%23FFFFFF,red%0d%0aK01946+%23FFFFFF,red%0d%0aK00382+%23FFFFFF,green	3/1426	30/5923	0.1
map03460	Fanconi anemia pathway	Genetic Information Processing	Replication and repair	1	5	6	50	0.98991	1	POLK(POLK|K03511)	FANCB(FANCB|K10889);UBE2T(UBE2T|K13960);HES4(HES4|K06054);LOC106049185(LOC106049185|K10905);RPA2(RPA2|K10739)	http://www.kegg.jp/kegg-bin/show_pathway?map=map03460&multi_query=K03511+%23FFFFFF,red%0d%0aK10889+%23FFFFFF,green%0d%0aK13960+%23FFFFFF,green%0d%0aK06054+%23FFFFFF,green%0d%0aK10905+%23FFFFFF,green%0d%0aK10739+%23FFFFFF,green	6/1426	50/5923	0.12
map04212	Longevity regulating pathway - worm	Organismal Systems	Aging	8	2	10	73	0.990559	1	PIK3CG(PIK3CG|K00922);GSTO1(GSTO1|K00799);ATF4(ATF4|K04374);PIK3CD(PIK3CD|K00922);LOC106030438(LOC106030438|K00799);GABARAPL1(GABARAPL1|K08341);PARP4(PARP4|K10798);MGST2(MGST2|K00799)	SCD5(SCD5|K00507);LOC106031443(LOC106031443|K00799)	http://www.kegg.jp/kegg-bin/show_pathway?map=map04212&multi_query=K00922+%23FFFFFF,red%0d%0aK04374+%23FFFFFF,red%0d%0aK08341+%23FFFFFF,red%0d%0aK10798+%23FFFFFF,red%0d%0aK00507+%23FFFFFF,green%0d%0aK00799+%23FFFFFF,purple	10/1426	73/5923	0.136986
map04013	MAPK signaling pathway - fly	Environmental Information Processing	Signal transduction	6	5	11	79	0.991317	1	TEC(TEC|K07364);ETS2(ETS2|K02678);DOK2(DOK2|K20234);BMP2(BMP2|K04662);DUSP10(DUSP10|K20216);ROS1(ROS1|K05088)	ETS1(ETS1|K02678);RREB1(RREB1|K20210);SPRY2(SPRY2|K17383);BMPR1B(BMPR1B|K13578);TNIK(TNIK|K08840)	http://www.kegg.jp/kegg-bin/show_pathway?map=map04013&multi_query=K07364+%23FFFFFF,red%0d%0aK20234+%23FFFFFF,red%0d%0aK04662+%23FFFFFF,red%0d%0aK20216+%23FFFFFF,red%0d%0aK05088+%23FFFFFF,red%0d%0aK20210+%23FFFFFF,green%0d%0aK17383+%23FFFFFF,green%0d%0aK13578+%23FFFFFF,green%0d%0aK08840+%23FFFFFF,green%0d%0aK02678+%23FFFFFF,purple	11/1426	79/5923	0.139241
map00190	Oxidative phosphorylation	Metabolism	Energy metabolism	13	4	17	113	0.993583	1	ATP6AP1(ATP6AP1|K03662);ATP6V1C2(ATP6V1C2|K02148);ATP6V0D2(ATP6V0D2|K02146);ATP6V1B2(ATP6V1B2|K02147);ATP8(ATP8|K02125);ATP6V1G3(ATP6V1G3|K02152);TCIRG1(TCIRG1|K02154);ATP6V1C1(ATP6V1C1|K02148);ATP6V1H(ATP6V1H|K02144);ATP6V1E1(ATP6V1E1|K02150);ATP6V1B1(ATP6V1B1|K02147);ATP6V0E1(ATP6V0E1|K02153);ATP6V1A(ATP6V1A|K02145)	LOC106046704(LOC106046704|K02257);LOC125181306(LOC125181306|K02265);NDUFS7(NDUFS7|K03940);ATP12A(ATP12A|K01544)	http://www.kegg.jp/kegg-bin/show_pathway?map=map00190&multi_query=K03662+%23FFFFFF,red%0d%0aK02148+%23FFFFFF,red%0d%0aK02146+%23FFFFFF,red%0d%0aK02147+%23FFFFFF,red%0d%0aK02125+%23FFFFFF,red%0d%0aK02152+%23FFFFFF,red%0d%0aK02154+%23FFFFFF,red%0d%0aK02144+%23FFFFFF,red%0d%0aK02150+%23FFFFFF,red%0d%0aK02153+%23FFFFFF,red%0d%0aK02145+%23FFFFFF,red%0d%0aK02257+%23FFFFFF,green%0d%0aK02265+%23FFFFFF,gr…	17/1426	113/5923	0.150442
map03018	RNA degradation	Genetic Information Processing	Folding, sorting and degradation	5	3	8	65	0.994441	1	ENO2(ENO2|K01689);TOB1(TOB1|K14443);PABPC1L(PABPC1L|K13126);LOC106038907(LOC106038907|K00850);LOC125181452(LOC125181452|K00850)	BTG2(BTG2|K14443);LSM7(LSM7|K12626);LSM5(LSM5|K12624)	http://www.kegg.jp/kegg-bin/show_pathway?map=map03018&multi_query=K01689+%23FFFFFF,red%0d%0aK13126+%23FFFFFF,red%0d%0aK00850+%23FFFFFF,red%0d%0aK12626+%23FFFFFF,green%0d%0aK12624+%23FFFFFF,green%0d%0aK14443+%23FFFFFF,purple	8/1426	65/5923	0.123077
map04392	Hippo signaling pathway - multiple species	Environmental Information Processing	Signal transduction	1	1	2	28	0.995646	1	LOC106041489(LOC106041489|K16684)	TEAD4(TEAD4|K09448)	http://www.kegg.jp/kegg-bin/show_pathway?map=map04392&multi_query=K16684+%23FFFFFF,red%0d%0aK09448+%23FFFFFF,green	2/1426	28/5923	0.0714286
map03420	Nucleotide excision repair	Genetic Information Processing	Replication and repair	0	3	3	39	0.998147	1	-	RFC3(RFC3|K10756);RPA2(RPA2|K10739);LOC125181849(LOC125181849|K02327)	http://www.kegg.jp/kegg-bin/show_pathway?map=map03420&multi_query=K10756+%23FFFFFF,green%0d%0aK10739+%23FFFFFF,green%0d%0aK02327+%23FFFFFF,green	3/1426	39/5923	0.0769231
map04659	Th17 cell differentiation	Organismal Systems	Immune system	7	4	11	89	0.998237	1	IL2RG(IL2RG|K05070);LOC106049922(LOC106049922|K06752);PPP3CA(PPP3CA|K04348);NFATC1(NFATC1|K04446);RORA(RORA|K08532);NFATC2(NFATC2|K17332);STAT6(STAT6|K11225)	LOC106038095(LOC106038095|K05494);FOS(FOS|K04379);IL6(IL6|K05405);LOC106047120(LOC106047120|K09445)	http://www.kegg.jp/kegg-bin/show_pathway?map=map04659&multi_query=K05070+%23FFFFFF,red%0d%0aK06752+%23FFFFFF,red%0d%0aK04348+%23FFFFFF,red%0d%0aK04446+%23FFFFFF,red%0d%0aK08532+%23FFFFFF,red%0d%0aK17332+%23FFFFFF,red%0d%0aK11225+%23FFFFFF,red%0d%0aK05494+%23FFFFFF,green%0d%0aK04379+%23FFFFFF,green%0d%0aK05405+%23FFFFFF,green%0d%0aK09445+%23FFFFFF,green	11/1426	89/5923	0.123596
map04622	RIG-I-like receptor signaling pathway	Organismal Systems	Immune system	5	0	5	54	0.998612	1	STING1(STING1|K12654);TRADD(TRADD|K03171);TKFC(TKFC|K00863);TBKBP1(TBKBP1|K12652);LOC125180135(LOC125180135|K05415)	-	http://www.kegg.jp/kegg-bin/show_pathway?map=map04622&multi_query=K12654+%23FFFFFF,red%0d%0aK03171+%23FFFFFF,red%0d%0aK00863+%23FFFFFF,red%0d%0aK12652+%23FFFFFF,red%0d%0aK05415+%23FFFFFF,red	5/1426	54/5923	0.0925926
map04146	Peroxisome	Cellular Processes	Transport and catabolism	7	2	9	79	0.998669	1	ABCD2(ABCD2|K05676);ACSL5(ACSL5|K01897);HMGCL(HMGCL|K01640);MLYCD(MLYCD|K01578);MPV17L(MPV17L|K13349);NUDT12(NUDT12|K03426);ACSL1(ACSL1|K01897)	IDH2(IDH2|K00031);PECR(PECR|K07753)	http://www.kegg.jp/kegg-bin/show_pathway?map=map04146&multi_query=K05676+%23FFFFFF,red%0d%0aK01897+%23FFFFFF,red%0d%0aK01640+%23FFFFFF,red%0d%0aK01578+%23FFFFFF,red%0d%0aK13349+%23FFFFFF,red%0d%0aK03426+%23FFFFFF,red%0d%0aK00031+%23FFFFFF,green%0d%0aK07753+%23FFFFFF,green	9/1426	79/5923	0.113924
map03020	RNA polymerase	Genetic Information Processing	Transcription	0	1	1	26	0.999237	1	-	POLR1B(POLR1B|K03002)	http://www.kegg.jp/kegg-bin/show_pathway?map=map03020&multi_query=K03002+%23FFFFFF,green	1/1426	26/5923	0.0384615
map03008	Ribosome biogenesis in eukaryotes	Genetic Information Processing	Translation	0	7	7	71	0.999396	1	-	GTPBP4(GTPBP4|K06943);NOP58(NOP58|K14565);HEATR1(HEATR1|K14550);RPP38(RPP38|K14523);PWP2(PWP2|K14558);SNU13(SNU13|K12845);POP1(POP1|K01164)	http://www.kegg.jp/kegg-bin/show_pathway?map=map03008&multi_query=K06943+%23FFFFFF,green%0d%0aK14565+%23FFFFFF,green%0d%0aK14550+%23FFFFFF,green%0d%0aK14523+%23FFFFFF,green%0d%0aK14558+%23FFFFFF,green%0d%0aK12845+%23FFFFFF,green%0d%0aK01164+%23FFFFFF,green	7/1426	71/5923	0.0985915
map04624	Toll and Imd signaling pathway	Organismal Systems	Immune system	2	0	2	38	0.999639	1	PEDS1(PEDS1|K10704);BIRC2(BIRC2|K16060)	-	http://www.kegg.jp/kegg-bin/show_pathway?map=map04624&multi_query=K10704+%23FFFFFF,red%0d%0aK16060+%23FFFFFF,red	2/1426	38/5923	0.0526316
map04120	Ubiquitin mediated proteolysis	Genetic Information Processing	Folding, sorting and degradation	11	6	17	134	0.999706	1	UBE2J1(UBE2J1|K10578);LOC106037125(LOC106037125|K10447);BIRC2(BIRC2|K16060);WWP2(WWP2|K05630);ANAPC10(ANAPC10|K03357);LOC106045781(LOC106045781|K04551);PRKN(PRKN|K04556);SYVN1(SYVN1|K10601);CDC26(CDC26|K03359);MDM2(MDM2|K06643);UBC(UBC|K04551)	SOCS1(SOCS1|K04694);UBE2C(UBE2C|K06688);NEDD4L(NEDD4L|K13305);CDC20(CDC20|K03363);MID1(MID1|K08285);SOCS3(SOCS3|K04696)	http://www.kegg.jp/kegg-bin/show_pathway?map=map04120&multi_query=K10578+%23FFFFFF,red%0d%0aK10447+%23FFFFFF,red%0d%0aK16060+%23FFFFFF,red%0d%0aK05630+%23FFFFFF,red%0d%0aK03357+%23FFFFFF,red%0d%0aK04551+%23FFFFFF,red%0d%0aK04556+%23FFFFFF,red%0d%0aK10601+%23FFFFFF,red%0d%0aK03359+%23FFFFFF,red%0d%0aK06643+%23FFFFFF,red%0d%0aK04694+%23FFFFFF,green%0d%0aK06688+%23FFFFFF,green%0d%0aK13305+%23FFFFFF,…	17/1426	134/5923	0.126866
map04714	Thermogenesis	Organismal Systems	Environmental adaptation	16	11	27	200	0.999944	1	PRKG2(PRKG2|K19477);SLC25A29(SLC25A29|K15109);PNPLA2(PNPLA2|K16816);LOC106049906(LOC106049906|K19477);ACSL5(ACSL5|K01897);ATP8(ATP8|K02125);RPS6KA2(RPS6KA2|K04373);PPARGC1A(PPARGC1A|K07202);HRAS(HRAS|K02833);LOC106042369(LOC106042369|K18177);ACSL1(ACSL1|K01897);PPARG(PPARG|K08530);CREB3(CREB3|K09048);LOC106040202(LOC106040202|K12334);GCG(GCG|K05259);ADCY10(ADCY10|K11265)	SMARCC1(SMARCC1|K11649);LOC106046704(LOC106046704|K02257);LOC125181306(LOC125181306|K02265);LOC106035680(LOC106035680|K18178);NDUFS7(NDUFS7|K03940);SMARCD3(SMARCD3|K11650);ADCY2(ADCY2|K08042);LOC106038244(LOC106038244|K16816);SMARCE1(SMARCE1|K11651);CNR1(CNR1|K04277);LOC106037882(LOC106037882|K16622)	http://www.kegg.jp/kegg-bin/show_pathway?map=map04714&multi_query=K19477+%23FFFFFF,red%0d%0aK15109+%23FFFFFF,red%0d%0aK01897+%23FFFFFF,red%0d%0aK02125+%23FFFFFF,red%0d%0aK04373+%23FFFFFF,red%0d%0aK07202+%23FFFFFF,red%0d%0aK02833+%23FFFFFF,red%0d%0aK18177+%23FFFFFF,red%0d%0aK08530+%23FFFFFF,red%0d%0aK09048+%23FFFFFF,red%0d%0aK12334+%23FFFFFF,red%0d%0aK05259+%23FFFFFF,red%0d%0aK11265+%23FFFFFF,red%…	27/1426	200/5923	0.135
map03050	Proteasome	Genetic Information Processing	Folding, sorting and degradation	0	1	1	36	0.999952	1	-	PSMB3(PSMB3|K02735)	http://www.kegg.jp/kegg-bin/show_pathway?map=map03050&multi_query=K02735+%23FFFFFF,green	1/1426	36/5923	0.0277778
map03022	Basal transcription factors	Genetic Information Processing	Transcription	0	1	1	40	0.999984	1	-	GTF2IRD1(GTF2IRD1|K03121)	http://www.kegg.jp/kegg-bin/show_pathway?map=map03022&multi_query=K03121+%23FFFFFF,green	1/1426	40/5923	0.025
map03015	mRNA surveillance pathway	Genetic Information Processing	Translation	2	3	5	76	0.999989	1	PPP2R2B(PPP2R2B|K04354);PABPC1L(PABPC1L|K13126)	PPP1CB(PPP1CB|K06269);SMG6(SMG6|K11124);PPP2R2C(PPP2R2C|K04354)	http://www.kegg.jp/kegg-bin/show_pathway?map=map03015&multi_query=K13126+%23FFFFFF,red%0d%0aK06269+%23FFFFFF,green%0d%0aK11124+%23FFFFFF,green%0d%0aK04354+%23FFFFFF,purple	5/1426	76/5923	0.0657895
map00970	Aminoacyl-tRNA biosynthesis	Genetic Information Processing	Translation	1	0	1	43	0.999993	1	LOC106035429(LOC106035429|K01886)	-	http://www.kegg.jp/kegg-bin/show_pathway?map=map00970&multi_query=K01886+%23FFFFFF,red	1/1426	43/5923	0.0232558
map03040	Spliceosome	Genetic Information Processing	Transcription	1	7	8	106	0.999998	1	HSPA2(HSPA2|K03283)	THOC3(THOC3|K12880);LSM7(LSM7|K12626);SNRPB(SNRPB|K11086);PHF5A(PHF5A|K12834);LSM5(LSM5|K12624);SNU13(SNU13|K12845);SRSF1(SRSF1|K12890)	http://www.kegg.jp/kegg-bin/show_pathway?map=map03040&multi_query=K03283+%23FFFFFF,red%0d%0aK12880+%23FFFFFF,green%0d%0aK12626+%23FFFFFF,green%0d%0aK11086+%23FFFFFF,green%0d%0aK12834+%23FFFFFF,green%0d%0aK12624+%23FFFFFF,green%0d%0aK12845+%23FFFFFF,green%0d%0aK12890+%23FFFFFF,green	8/1426	106/5923	0.0754717
map04740	Olfactory transduction	Organismal Systems	Sensory system	9	3	12	140	1	1	PRKG2(PRKG2|K19477);LOC106049906(LOC106049906|K19477);LOC106048164(LOC106048164|K04257);LOC106029597(LOC106029597|K04257);LOC106046000(LOC106046000|K04257);PDE2A(PDE2A|K18283);LOC106048263(LOC106048263|K04257);RGS2(RGS2|K18154);LOC106048307(LOC106048307|K04257)	SLC8A3(SLC8A3|K05849);LOC106029654(LOC106029654|K04257);CNGA3(CNGA3|K04950)	http://www.kegg.jp/kegg-bin/show_pathway?map=map04740&multi_query=K19477+%23FFFFFF,red%0d%0aK18283+%23FFFFFF,red%0d%0aK18154+%23FFFFFF,red%0d%0aK05849+%23FFFFFF,green%0d%0aK04950+%23FFFFFF,green%0d%0aK04257+%23FFFFFF,purple	12/1426	140/5923	0.0857143
map03010	Ribosome	Genetic Information Processing	Translation	1	3	4	115	1	1	MRPS6(MRPS6|K02990)	MRPL35(MRPL35|K02916);RPL22L1(RPL22L1|K02891);RPL3(RPL3|K02925)	http://www.kegg.jp/kegg-bin/show_pathway?map=map03010&multi_query=K02990+%23FFFFFF,red%0d%0aK02916+%23FFFFFF,green%0d%0aK02891+%23FFFFFF,green%0d%0aK02925+%23FFFFFF,green	4/1426	115/5923	0.0347826
